# Supplementary material for: Decadal stability of radiocesium inventories and soil to tree transfer in forests affected by the Fukushima nuclear accident
Source: Sci Rep. 2026 Jan 7;16:4653. doi: 10.1038/s41598-025-34898-0 (PMC12868700; doi:10.1038/s41598-025-34898-0)
Supplement: Supplementary file 2 — Supplementary Material 2 [file 41598_2025_34898_MOESM2_ESM.xlsx]

## Sheet: Table S1
Table S1. Summary of diameter at breast height (DBH), tree height, biomass values of needles/leaves and branches, and total stem volume in this study.
Plot name	Species	Tree ID	DBH* (cm) for each observation year											Tree height** (m) for each observation year											Biomass of needles/leaves† (kg) for each observation year											Biomass of branches† (kg) for each observation year											Total stem volumes†† (m3) for each observation year
			2011	2012	2013	2014	2015	2016	2017	2018	2019	2020		2011	2012	2013	2014	2015	2016	2017	2018	2019	2020		2011	2012	2013	2014	2015	2016	2017	2018	2019	2020		2011	2012	2013	2014	2015	2016	2017	2018	2019	2020		2011	2012	2013
KU1-S	Cryptomeria japonica	KU1S-1	26.2	26.4	26.9	27.5	28.2	29	29.7	30.3	31.3	31.4		18	18.1	18.3	18.5	18.7	19	19.2	19.4	19.7	19.8		21.9	22.4	23.5	24.9	26.7	28.7	30.5	32.2	35	35.3		13.6	14	14.8	15.9	17.3	18.9	20.3	21.7	24.1	24.3		0.463	0.472	0.492
KU1-S	Cryptomeria japonica	KU1S-2	22.2	22.5	22.7	22.9	23.4	23.9	24.1	24.5	25.1	25.3		16.5	16.6	16.7	16.8	16.9	17.2	17.3	17.4	17.6	17.7		14.3	14.8	15.2	15.5	16.3	17.4	17.7	18.4	19.6	20		8.1	8.47	8.7	8.94	9.5	10.3	10.5	11	11.9	12.2		0.313	0.324	0.331
KU1-S	Cryptomeria japonica	KU1S-3	14.7	14.9	15.2	15.6	16	16.4	16.6	16.9	17.3	17.7		12.5	12.7	12.9	13.1	13.3	13.6	13.7	13.9	14.1	14.3		4.87	5.07	5.32	5.68	6.05	6.43	6.73	7.04	7.46	7.94		2.19	2.3	2.44	2.64	2.85	3.07	3.24	3.43	3.68	3.96		0.111	0.116	0.122
KU1-S	Cryptomeria japonica	KU1S-4	17.5	17.7	17.9	18	18	17.9	17.9	17.9	17.8	17.8		14.2	14.3	14.4	14.4	14.5	14.4	14.4	14.4	14.4	14.4		7.68	7.9	8.09	8.2	8.24	8.16	8.16	8.12	8.05	8.05		3.81	3.94	4.05	4.12	4.14	4.1	4.1	4.08	4.03	4.03		0.175	0.18	0.184
KU1-S	Cryptomeria japonica	KU1S-5	10.4	10.5	10.5	10.6	10.6	10.6	10.6	10.6	10.6			9.26	9.32	9.32	9.4	9.43	9.46	9.46	9.46	9.43			1.98	2.01	2.01	2.06	2.07	2.09	2.09	2.09	2.07			0.732	0.747	0.747	0.768	0.776	0.783	0.783	0.783	0.776			0.0429	0.0437	0.0437
KU1-S	Cryptomeria japonica	KU1S-6	19.2	19.3	19.5	19.8	20	20.3	20.5	20.7	20.9	21.2		15.1	15.1	15.2	15.4	15.5	15.6	15.7	15.8	15.9	16		9.72	9.89	10.2	10.6	10.9	11.3	11.6	11.9	12.2	12.6		5.07	5.18	5.37	5.62	5.82	6.06	6.28	6.46	6.69	6.95		0.22	0.223	0.23
KU1-S	Cryptomeria japonica	KU1S-7	33.1	33.4	33.7	34.3	34.8	35.6	36.5	37.2	37.8	38.5		20.3	20.3	20.4	20.6	20.7	21	21.2	21.4	21.5	21.7		40.5	41.5	42.5	44.5	46.1	49	52.2	55.1	57.3	59.9		28.7	29.6	30.4	32.1	33.6	36.2	39	41.7	43.7	46.1		0.796	0.813	0.829
KU1-S	Cryptomeria japonica	KU1S-8	14	14.1	14	14								12.1	12.1	12.1	12.1								4.26	4.34	4.31	4.31								1.86	1.9	1.89	1.89								0.0971	0.0989	0.0983
KU1-S	Cryptomeria japonica	KU1S-9	11.4	11.5	11.6	11.7	11.6	11.6	11.6	11.6	11.6	11.6		10.1	10.2	10.3	10.3	10.3	10.3	10.3	10.3	10.3	10.3		2.52	2.54	2.61	2.65	2.6	2.61	2.6	2.6	2.6	2.6		0.984	0.993	1.03	1.05	1.02	1.03	1.02	1.02	1.02	1.02		0.0559	0.0563	0.0581
KU1-S	Cryptomeria japonica	KU1S-10	18.5	18.6	18.7	18.9	18.9	19	18.9	18.9	18.9	19		14.7	14.8	14.8	14.9	14.9	15	14.9	14.9	14.9	15		8.9	9.02	9.1	9.35	9.43	9.47	9.43	9.43	9.43	9.55		4.55	4.63	4.68	4.83	4.88	4.91	4.88	4.88	4.88	4.96		0.202	0.204	0.206
KU1-S	Cryptomeria japonica	KU1S-11	18.3	18.4	18.6									14.6	14.7	14.8									8.62	8.78	8.94									4.38	4.48	4.58									0.196	0.199	0.203
KU1-S	Cryptomeria japonica	KU1S-12	18.9	19.2	19.5	19.8	20.2	20.5	20.8	21	21.2	21.5		14.9	15.1	15.2	15.4	15.6	15.7	15.8	15.9	16	16.1		9.35	9.72	10.2	10.6	11.1	11.5	12	12.4	12.7	13.1		4.83	5.07	5.37	5.65	5.97	6.25	6.53	6.82	7.01	7.28		0.211	0.22	0.23
KU1-S	Cryptomeria japonica	KU1S-13	13.5	13.6	13.7	13.9	14.2	14.4	14.5	14.7	14.8	15.1		11.8	11.8	11.9	12	12.2	12.4	12.4	12.5	12.6	12.8		3.92	3.94	4.06	4.24	4.47	4.63	4.71	4.84	4.98	5.18		1.68	1.69	1.76	1.85	1.97	2.06	2.1	2.17	2.25	2.36		0.089	0.0896	0.0924
KU1-S	Cryptomeria japonica	KU1S-14	19.6	19.9	20.1	20.5	20.8	20.9	21	21.2	21.6	22.1		15.3	15.4	15.5	15.7	15.8	15.9	15.9	16	16.2	16.4		10.3	10.7	11	11.5	12	12.3	12.4	12.7	13.4	14.1		5.45	5.71	5.91	6.25	6.53	6.72	6.82	7.01	7.46	7.99		0.233	0.241	0.248
KU1-S	Cryptomeria japonica	KU1S-15	28.6	29.1	29.7	30.4	31.3	32	32.3	32.9	33.4	34		18.9	19	19.2	19.4	19.7	19.9	20	20.2	20.3	20.5		27.6	29	30.4	32.4	34.9	37.1	38	39.9	41.5	43.4		18	19.1	20.3	21.9	23.9	25.8	26.5	28.2	29.6	31.2		0.57	0.595	0.621
KU1-S	Cryptomeria japonica	KU1S-16	34.1	35	35.6	36.3	37.1	37.8	38.8	40	41.4	42.7		20.5	20.8	21	21.1	21.3	21.5	21.8	22.1	22.4	22.7		43.6	46.9	49	51.3	54.5	57.3	61.4	66.5	72.5	78.5		31.4	34.3	36.2	38.3	41.1	43.7	47.6	52.4	58.2	64		0.848	0.903	0.938
KU1-S	Cryptomeria japonica	KU1S-17	24.8	24.8	25.1	25.4	25.7	26	26.3	26.6	26.9	27.2		17.5	17.5	17.6	17.7	17.8	18	18.1	18.2	18.3	18.4		19.1	19.1	19.7	20.3	20.8	21.6	22.2	22.8	23.6	24.4		11.5	11.5	11.9	12.4	12.8	13.3	13.8	14.3	14.9	15.5		0.409	0.409	0.42
KU1-S	Cryptomeria japonica	KU1S-18	21.7	21.8	22.1	22.3	22.6	22.8	22.9	22.9	23	23.1		16.2	16.3	16.4	16.5	16.6	16.7	16.7	16.7	16.8	16.8		13.4	13.6	14.1	14.5	15	15.3	15.4	15.4	15.6	15.8		7.49	7.6	7.99	8.25	8.55	8.82	8.86	8.86	9.02	9.14		0.295	0.298	0.31
KU1-S	Cryptomeria japonica	KU1S-19	21.5	21.6	21.9	22.2	22.6	23	23.5	24	24.4	24.9		16.1	16.2	16.3	16.5	16.6	16.8	17	17.2	17.4	17.5		13.1	13.3	13.8	14.4	14.9	15.7	16.5	17.4	18.4	19.2		7.28	7.39	7.74	8.14	8.51	9.1	9.67	10.3	11	11.6		0.288	0.292	0.302
KU1-S	Cryptomeria japonica	KU1S-20	19	19.4	19.7	20.2	20.6	21.3	21.7	22.2	22.7	23.1		15	15.2	15.3	15.6	15.8	16	16.3	16.5	16.7	16.9		9.51	10	10.5	11.2	11.8	12.8	13.5	14.2	15.1	15.9		4.94	5.26	5.54	6	6.4	7.05	7.56	8.06	8.63	9.22		0.215	0.226	0.235
KU1-S	Cryptomeria japonica	KU1S-21	29.2	29.7	30.3	30.9	31.3	31.8	32.2	32.8	33.6	34.1		19.1	19.2	19.4	19.6	19.7	19.9	20	20.2	20.4	20.5		29.2	30.6	32.1	33.8	34.9	36.4	37.8	39.7	42.2	43.8		19.3	20.4	21.7	23	23.9	25.2	26.4	28	30.2	31.6		0.6	0.624	0.653
KU1-S	Cryptomeria japonica	KU1S-22	14	14.2	14.4	14.6	14.8	15	15.2	15.3	15.6	15.9		12.1	12.2	12.3	12.5	12.6	12.7	12.9	12.9	13.1	13.3		4.31	4.42	4.6	4.79	4.95	5.15	5.32	5.44	5.68	5.93		1.89	1.94	2.04	2.15	2.24	2.34	2.44	2.5	2.64	2.78		0.0983	0.101	0.105
KU1-S	Cryptomeria japonica	KU1S-23	14.5	14.7	14.9	15.3	15.3	15.5	15.7	15.8	16.1	16.2		12.4	12.6	12.6	12.9	12.9	13.1	13.2	13.2	13.4	13.5		4.68	4.9	5.01	5.41	5.41	5.62	5.77	5.89	6.14	6.3		2.09	2.21	2.27	2.49	2.49	2.61	2.69	2.76	2.9	3		0.107	0.112	0.114
KU1-S	Cryptomeria japonica	KU1S-24	21.8	22.1	22.5	23	23.2	23.8	24.2	24.7	25.2	25.8		16.3	16.4	16.6	16.8	16.9	17.1	17.3	17.5	17.7	17.9		13.6	14	14.8	15.6	16.1	17.2	17.9	18.8	20	21		7.6	7.92	8.44	9.02	9.34	10.1	10.6	11.3	12.1	12.9		0.298	0.307	0.323
KU1-S	Cryptomeria japonica	KU1S-25	8.85	8.85	8.88	8.91	8.98	9.07	9.1	9.14	9.23	9.26		7.72	7.72	7.75	7.79	7.85	7.95	7.99	8.02	8.12	8.15		1.29	1.29	1.31	1.32	1.34	1.38	1.39	1.41	1.44	1.46		0.438	0.438	0.443	0.448	0.458	0.474	0.479	0.484	0.5	0.506		0.0269	0.0269	0.0272
KU1-S	Cryptomeria japonica	KU1S-26	12.3	12.4	12.4	12.5	12.7	12.7	12.7	12.8	12.9	13		10.8	10.9	11	11	11.1	11.2	11.2	11.2	11.3	11.4		3.03	3.09	3.15	3.19	3.3	3.34	3.34	3.41	3.45	3.52		1.23	1.26	1.29	1.31	1.37	1.39	1.39	1.42	1.44	1.48		0.068	0.0694	0.0709
KU1-S	Cryptomeria japonica	KU1S-27	11.5	11.5	11.6	11.6	11.6	11.8	11.7	11.7	11.7	11.9		10.2	10.2	10.3	10.3	10.3	10.4	10.4	10.4	10.4	10.5		2.54	2.58	2.6	2.61	2.61	2.73	2.67	2.71	2.67	2.79		0.993	1.01	1.02	1.03	1.03	1.08	1.06	1.07	1.06	1.11		0.0563	0.0572	0.0576
KU1-S	Cryptomeria japonica	KU1S-28	15.1	15	15	15.1	15.1	15.1	15	15	15	15.2		12.8	12.7	12.7	12.8	12.8	12.8	12.7	12.7	12.7	12.8		5.21	5.12	5.12	5.18	5.18	5.18	5.12	5.09	5.12	5.29		2.38	2.33	2.33	2.36	2.36	2.36	2.33	2.31	2.33	2.42		0.119	0.117	0.117
KU1-S	Cryptomeria japonica	KU1S-29	30.9	31.5	32.2	33	34	34.8	35.4	36.1	36.8	37.5		19.6	19.8	20	20.2	20.5	20.7	20.9	21.1	21.3	21.4		33.8	35.6	37.7	40.2	43.3	46.1	48.1	50.9	53.5	56.1		23	24.5	26.3	28.4	31.1	33.6	35.4	37.8	40.2	42.6		0.682	0.711	0.748
KU1-S	Cryptomeria japonica	KU1S-30	17.4	17.6	17.7	17.8	18	18	18.1	18.1	18.2	18.3		14.1	14.2	14.3	14.4	14.4	14.5	14.5	14.5	14.6	14.6		7.57	7.75	7.9	8.05	8.2	8.28	8.35	8.35	8.51	8.58		3.74	3.85	3.94	4.03	4.12	4.17	4.22	4.22	4.31	4.36		0.172	0.176	0.18
KU1-S	Cryptomeria japonica	KU1S-31	12.8	12.8	12.7	12.8	12.8	12.8	13	13	13.1	13.2		11.2	11.2	11.2	11.2	11.2	11.2	11.3	11.4	11.4	11.5		3.37	3.37	3.32	3.37	3.41	3.41	3.5	3.52	3.59	3.68		1.4	1.4	1.38	1.4	1.42	1.42	1.47	1.48	1.51	1.56		0.076	0.076	0.075
KU1-S	Cryptomeria japonica	KU1S-32	11.5	11.6	11.7	11.8	11.9	12.2	12.4	12.5	12.6	12.8		10.2	10.3	10.4	10.5	10.6	10.8	10.9	11	11.1	11.2		2.58	2.61	2.67	2.75	2.83	3.01	3.09	3.17	3.28	3.39		1.01	1.03	1.06	1.09	1.13	1.22	1.26	1.3	1.35	1.41		0.0572	0.0581	0.0595
KU1-S	Cryptomeria japonica	KU1S-33	9.64	9.61	9.64	9.71	9.68	9.77	9.77	9.8	9.87	9.87		8.54	8.5	8.54	8.6	8.57	8.66	8.66	8.69	8.75	8.75		1.62	1.61	1.62	1.65	1.63	1.68	1.68	1.69	1.72	1.72		0.575	0.569	0.575	0.587	0.581	0.599	0.599	0.606	0.618	0.618		0.0346	0.0343	0.0346
KU1-S	Cryptomeria japonica	KU1S-34	21.1	21.4	21.7	22	22.3	22.6	22.9	23.2	23.5	23.7		16	16.1	16.2	16.4	16.5	16.6	16.7	16.9	17	17.1		12.5	13	13.5	13.9	14.5	14.9	15.5	16	16.5	16.8		6.85	7.22	7.53	7.85	8.25	8.51	8.9	9.26	9.62	9.88		0.275	0.286	0.296
KU1-S	Cryptomeria japonica	KU1S-35	24.5	24.8	25	25.2	25.5	25.8	26	26.1	26.4	26.6		17.4	17.5	17.6	17.7	17.8	17.9	18	18	18.1	18.2		18.5	19	19.4	20	20.4	21.1	21.5	21.8	22.4	22.8		11.1	11.4	11.8	12.1	12.5	13	13.3	13.5	14	14.3		0.397	0.406	0.415
KU1-S	Cryptomeria japonica	KU1S-36	20.9	21.7	22.7	23.6	24.5	25.4	26.3	27.3	28.4	29.5		15.9	16.2	16.7	17	17.4	17.8	18.1	18.4	18.8	19.2		12.3	13.4	15.1	16.7	18.5	20.4	22.3	24.4	27.1	30.1		6.72	7.49	8.67	9.75	11.1	12.4	13.9	15.5	17.6	20		0.274	0.295	0.329
KU1-S	Cryptomeria japonica	KU1S-37	12	12	12	12	11.9	11.9	11.9	11.9	11.9			10.6	10.6	10.6	10.6	10.5	10.6	10.6	10.5	10.5			2.85	2.85	2.85	2.87	2.81	2.83	2.83	2.81	2.79			1.14	1.14	1.14	1.15	1.12	1.13	1.13	1.12	1.11			0.0636	0.0636	0.0636
KU1-S	Cryptomeria japonica	KU1S-38	18.4	18.9	19.5	20.1	20.6	21.3	21.8	22.4	23.1	23.7		14.7	14.9	15.2	15.5	15.7	16.1	16.3	16.5	16.8	17.1		8.7	9.43	10.2	11	11.7	12.8	13.6	14.6	15.8	17		4.43	4.88	5.4	5.88	6.34	7.08	7.63	8.29	9.14	10		0.197	0.213	0.231
KU1-S	Cryptomeria japonica	KU1S-39	23.3	23.8	24.2	24.7	25.1	25.6	26	26.4	26.9	27.5		16.9	17.1	17.3	17.5	17.6	17.8	18	18.1	18.3	18.5		16.2	17.2	17.9	18.9	19.6	20.7	21.6	22.5	23.6	24.9		9.46	10.1	10.7	11.3	11.9	12.7	13.3	14	14.8	15.9		0.352	0.371	0.385
KU1-S	Cryptomeria japonica	KU1S-40	11.5	11.5	11.6	11.6	11.6	11.6	11.6	11.6	11.6	11.6		10.2	10.2	10.3	10.3	10.3	10.3	10.3	10.3	10.3	10.3		2.54	2.54	2.6	2.6	2.6	2.63	2.6	2.6	2.61	2.61		0.993	0.993	1.02	1.02	1.02	1.04	1.02	1.02	1.03	1.03		0.0563	0.0563	0.0576
KU1-S	Cryptomeria japonica	KU1S-41	19.8	20.4	20.9	21.5	22.2	23.1	23.7	24.4	25.1	25.8		15.4	15.7	15.9	16.2	16.5	16.9	17.1	17.3	17.6	17.9		10.5	11.5	12.3	13.2	14.4	15.9	16.8	18.2	19.6	21.1		5.59	6.18	6.72	7.35	8.14	9.22	9.88	10.8	11.9	13		0.237	0.257	0.274
KU1-S	Cryptomeria japonica	KU1S-42	16.8	17.1	17.4	17.8	18.1	18.6	18.9	19.4	20	20.3		13.8	14	14.1	14.3	14.5	14.8	14.9	15.2	15.4	15.6		6.87	7.18	7.57	7.97	8.39	8.98	9.39	10	10.8	11.3		3.32	3.51	3.74	3.98	4.24	4.6	4.86	5.26	5.77	6.06		0.157	0.164	0.172
KU1-S	Cryptomeria japonica	KU1S-43	10	10	10.1	10.1	10.1	10.1	10	10	10.1	10.1		8.9	8.9	8.93	8.93	8.93	8.93	8.9	8.9	8.93	8.93		1.79	1.79	1.81	1.81	1.81	1.81	1.79	1.79	1.81	1.81		0.65	0.65	0.657	0.657	0.657	0.657	0.65	0.65	0.657	0.657		0.0387	0.0387	0.039
KU1-S	Cryptomeria japonica	KU1S-44	11.8	11.9	11.9	11.9	12.1	11.9	11.9	11.9	11.9	11.9		10.5	10.5	10.5	10.5	10.7	10.6	10.6	10.6	10.5	10.5		2.77	2.79	2.81	2.81	2.93	2.83	2.83	2.83	2.81	2.81		1.1	1.11	1.12	1.12	1.18	1.13	1.13	1.13	1.12	1.12		0.0618	0.0622	0.0627
KU1-S	Cryptomeria japonica	KU1S-45	10.5	10.6	10.6	10.6	10.8	10.6	10.5	10.5	10.5	10.5		9.35	9.43	9.4	9.4	9.63	9.43	9.38	9.38	9.35	9.35		2.02	2.07	2.06	2.06	2.19	2.07	2.04	2.04	2.02	2.02		0.754	0.776	0.768	0.768	0.829	0.776	0.761	0.761	0.754	0.754		0.044	0.0452	0.0448
KU1-S	Cryptomeria japonica	KU1S-46	14.5	14.5	14.6	14.6	14.6	14.6	14.7	14.6	14.7	14.7		12.4	12.4	12.5	12.5	12.5	12.5	12.5	12.5	12.5	12.5		4.71	4.73	4.76	4.76	4.79	4.79	4.87	4.82	4.87	4.87		2.1	2.12	2.13	2.13	2.15	2.15	2.19	2.16	2.19	2.19		0.107	0.108	0.109
KU1-S	Cryptomeria japonica	KU1S-47	10.2	10.2	10.2	10.2								9.11	9.11	9.08	9.05								1.9	1.9	1.88	1.87								0.697	0.697	0.69	0.684								0.0411	0.0411	0.0408
KU1-S	Cryptomeria japonica	KU1S-48	18.8	19.2	19.6	20	20.6	21.1	21.5	22.1	22.7	23		14.9	15.1	15.3	15.4	15.7	16	16.2	16.4	16.7	16.8		9.22	9.76	10.3	10.8	11.7	12.5	13.2	14.1	15.1	15.7		4.75	5.09	5.42	5.77	6.34	6.88	7.35	7.95	8.67	9.1		0.209	0.22	0.232
KU1-S	Cryptomeria japonica	KU1S-49	24.8	25.2	25.7	26.2	26.7	27.4	27.8	28.2	28.8	29.3		17.5	17.7	17.9	18	18.2	18.5	18.6	18.7	18.9	19.1		19	19.8	21	22	23.2	24.7	25.6	26.7	28.1	29.5		11.5	12	12.9	13.7	14.6	15.7	16.5	17.3	18.4	19.5		0.407	0.422	0.444
KU1-S	Cryptomeria japonica	KU1S-50	10.5	10.5	10.6	10.7	10.7	10.8	10.8	10.8	10.9	11		9.32	9.38	9.43	9.49	9.52	9.57	9.57	9.63	9.74	9.82		2.01	2.04	2.07	2.11	2.12	2.15	2.15	2.19	2.26	2.31		0.747	0.761	0.776	0.791	0.798	0.813	0.813	0.829	0.86	0.884		0.0437	0.0444	0.0452
KU1-S	Cryptomeria japonica	KU1S-51	14.6	15.1	15.5	15.9	16.3	16.9	17.3	17.7	18.3	18.7		12.5	12.8	13	13.3	13.5	13.9	14.1	14.3	14.6	14.8		4.79	5.21	5.56	5.93	6.4	7.04	7.39	7.94	8.66	9.14		2.15	2.38	2.57	2.78	3.05	3.43	3.63	3.96	4.41	4.7		0.109	0.119	0.127
KU1-S	Cryptomeria japonica	KU1S-52	17.3	17.7	18	18.4	18.8	19.2	19.6	19.9	20.3	20.6		14.1	14.3	14.4	14.7	14.9	15.1	15.3	15.4	15.6	15.7		7.46	7.86	8.2	8.7	9.3	9.76	10.3	10.8	11.3	11.7		3.68	3.92	4.12	4.43	4.81	5.09	5.42	5.74	6.06	6.37		0.17	0.179	0.186
KU1-S	Cryptomeria japonica	KU1S-53	19	19.4	19.9	20.3	20.8	21.5	21.7	22.1	22.5	22.9		15	15.2	15.4	15.6	15.9	16.1	16.3	16.4	16.6	16.8		9.47	10	10.7	11.4	12.1	13.1	13.5	14	14.8	15.5		4.91	5.26	5.68	6.12	6.62	7.28	7.56	7.92	8.44	8.94		0.214	0.226	0.24
KU1-S	Cryptomeria japonica	KU1S-54	10.3	10.3	10.3	10.3	10.3	10.2	10.2					9.17	9.17	9.17	9.17	9.2	9.11	9.08					1.93	1.93	1.93	1.93	1.95	1.9	1.88					0.711	0.711	0.711	0.711	0.718	0.697	0.69					0.0418	0.0418	0.0418
KU1-S	Cryptomeria japonica	KU1S-55	22.6	22.9	23.3	23.6	24.2	24.6	25	25.5	26	26.3		16.6	16.8	16.9	17	17.3	17.4	17.6	17.8	18	18.1		15	15.5	16.1	16.7	17.8	18.7	19.5	20.4	21.5	22.2		8.59	8.94	9.38	9.79	10.6	11.2	11.8	12.5	13.3	13.8		0.327	0.337	0.35
KU1-S	Cryptomeria japonica	KU1S-56	21	21.4	21.7	22.2	22.6	23	23.1	23.3	23.9	24		15.9	16.1	16.2	16.5	16.6	16.8	16.8	16.9	17.1	17.2		12.4	13	13.5	14.3	14.9	15.6	15.8	16.2	17.3	17.5		6.82	7.22	7.53	8.1	8.51	9.02	9.14	9.42	10.2	10.3		0.274	0.286	0.296
KU1-S	Cryptomeria japonica	KU1S-57	23.4	23.4	23.7	24.3	24.5	25.1	25.4	25.6	26.2	26.5		16.9	17	17.1	17.3	17.4	17.6	17.7	17.8	18	18.1		16.3	16.4	17	18	18.5	19.7	20.2	20.7	22.1	22.5		9.5	9.58	9.96	10.7	11.1	11.9	12.3	12.7	13.7	14.1		0.353	0.356	0.366
KU1-S	Cryptomeria japonica	KU1S-58	16.7	17	17.2	17.6	17.9	18.1	18.4	18.7	19.2	19.4		13.8	13.9	14	14.3	14.4	14.5	14.7	14.8	15.1	15.2		6.8	7.07	7.35	7.79	8.16	8.43	8.74	9.14	9.72	10.1		3.28	3.45	3.61	3.87	4.1	4.26	4.45	4.7	5.07	5.31		0.155	0.161	0.168
KU1-S	Cryptomeria japonica	KU1S-59	16.3	16.6	17.1	17.5	18	18.3	18.7	19.3	20.1	20.6		13.5	13.7	14	14.2	14.4	14.6	14.8	15.1	15.5	15.8		6.34	6.73	7.25	7.68	8.2	8.62	9.14	9.93	10.9	11.8		3.01	3.24	3.55	3.81	4.12	4.38	4.7	5.2	5.85	6.4		0.145	0.154	0.165
KU1-S	Cryptomeria japonica	KU1S-60	10.4	10.4	10.3	10.4	10.4	10.5	10.4	10.4	10.5	10.5		9.23	9.26	9.2	9.29	9.26	9.32	9.29	9.26	9.35	9.35		1.96	1.98	1.95	1.99	1.98	2.01	1.99	1.98	2.02	2.02		0.725	0.732	0.718	0.739	0.732	0.747	0.739	0.732	0.754	0.754		0.0426	0.0429	0.0422
KU1-S	Cryptomeria japonica	KU1S-61	26.8	27.5	27.9	28.5	29.2	29.9	30.5	31.2	32.1	32.5		18.3	18.5	18.6	18.8	19	19.3	19.5	19.7	20	20.1		23.4	25	26	27.3	29.1	30.9	32.7	34.8	37.2	38.7		14.7	15.9	16.7	17.8	19.2	20.7	22.1	23.8	25.9	27.1		0.491	0.52	0.539
KU1-S	Cryptomeria japonica	KU1S-62	14	14	14	14.1	13.8	14.2	14.1	14	14.1	14.1		12.1	12.1	12.1	12.2	11.9	12.2	12.1	12.1	12.1	12.1		4.29	4.29	4.31	4.39	4.11	4.42	4.34	4.29	4.37	4.37		1.88	1.88	1.89	1.93	1.78	1.94	1.9	1.88	1.92	1.92		0.0977	0.0977	0.0983
KU1-S	Cryptomeria japonica	KU1S-63	20.5	20.8	21.3	21.8	22.2	22.8	23.1	23.6	24.1	24.6		15.7	15.9	16.1	16.3	16.5	16.7	16.9	17	17.2	17.4		11.6	12.1	12.8	13.6	14.4	15.3	15.9	16.7	17.7	18.7		6.28	6.62	7.08	7.63	8.14	8.82	9.22	9.75	10.5	11.2		0.26	0.271	0.282
KU1-S	Cryptomeria japonica	KU1S-64	13.3	13.7	14	14.3	14.6	15.1	15.4	15.7	16.1	16.4		11.6	11.9	12.1	12.3	12.5	12.8	13	13.1	13.4	13.6		3.75	4.04	4.29	4.52	4.82	5.18	5.5	5.74	6.21	6.43		1.59	1.74	1.88	2	2.16	2.36	2.54	2.67	2.94	3.07		0.0851	0.0919	0.0977
KU1-S	Cryptomeria japonica	KU1S-65	17.9	18.1	18.3	18.5	19.1	19.4	19.7	20.1	20.7	20.8		14.4	14.5	14.6	14.7	15	15.2	15.3	15.5	15.8	15.8		8.09	8.35	8.62	8.9	9.64	10.1	10.5	11	11.8	12		4.05	4.22	4.38	4.55	5.01	5.31	5.56	5.88	6.43	6.56		0.184	0.19	0.196
KU1-S	Cryptomeria japonica	KU1S-66	17.5	17.5	17.6	17.8	18.2	18.9	18.4	18.5	19.2	18.9		14.2	14.2	14.3	14.3	14.6	14.9	14.7	14.7	15.1	14.9		7.71	7.71	7.82	7.97	8.51	9.43	8.7	8.86	9.76	9.43		3.83	3.83	3.89	3.98	4.31	4.88	4.43	4.53	5.09	4.88		0.176	0.176	0.178
KU1-S	Cryptomeria japonica	KU1S-67	17.5	17.6	17.6	17.9	18.1	18.5	18.7	18.9	19.1	19.3		14.2	14.2	14.3	14.4	14.5	14.7	14.8	14.9	15	15.1		7.68	7.75	7.82	8.09	8.43	8.9	9.1	9.39	9.68	9.93		3.81	3.85	3.89	4.05	4.26	4.55	4.68	4.86	5.04	5.2		0.175	0.176	0.178
KU1-S	Cryptomeria japonica	KU1S-68	22.2	22.3	22.5	22.7	23	23.4	23.6	23.8	24.3	24.6		16.4	16.5	16.6	16.7	16.8	16.9	17	17.1	17.3	17.4		14.2	14.5	14.7	15.2	15.7	16.3	16.7	17.2	18	18.7		8.03	8.21	8.4	8.7	9.06	9.5	9.75	10.1	10.7	11.2		0.311	0.316	0.322
KU1-S	Cryptomeria japonica	KU1S-69	19.5	20	20.4	21	21.5	22	22.5	23.1	23.8	24.4		15.2	15.5	15.7	15.9	16.1	16.4	16.6	16.8	17.1	17.4		10.2	10.9	11.5	12.3	13.1	13.9	14.7	15.8	17.1	18.3		5.4	5.82	6.21	6.75	7.25	7.81	8.4	9.14	10	10.9		0.231	0.245	0.258
KU1-S	Cryptomeria japonica	KU1S-70	9.99	9.99	9.99	10.1	10	10.1	10.1	10	10.1	10.1		8.87	8.87	8.87	8.96	8.9	8.93	8.93	8.9	8.93	8.93		1.78	1.78	1.78	1.82	1.79	1.81	1.81	1.79	1.81	1.81		0.644	0.644	0.644	0.664	0.65	0.657	0.657	0.65	0.657	0.657		0.0383	0.0383	0.0383
KU1-S	Cryptomeria japonica	KU1S-71	22.6	23.1	23.7	24.2	24.8	25.2	25.6	26.1	26.7	27.7		16.6	16.8	17.1	17.3	17.5	17.7	17.8	18	18.2	18.5		15	15.8	16.8	17.8	19	19.8	20.6	21.8	23.2	25.3		8.59	9.18	9.88	10.6	11.4	12	12.6	13.5	14.6	16.2		0.327	0.344	0.364
KU1-S	Cryptomeria japonica	KU1S-72	10.6	10.4	10.5	10.6	10.6	10.6	10.7	10.8	11.4	10.9		9.4	9.29	9.32	9.43	9.43	9.46	9.55	9.57	10.1	9.66		2.06	1.99	2.01	2.07	2.07	2.09	2.14	2.15	2.52	2.21		0.768	0.739	0.747	0.776	0.776	0.783	0.806	0.813	0.984	0.836		0.0448	0.0433	0.0437
KU1-S	Cryptomeria japonica	KU1S-73	15.4	15.8	16.5	16.6	16.9	17.4	17.8	18.2	18.7	19.1		13	13.2	13.6	13.7	13.9	14.1	14.4	14.6	14.9	15		5.47	5.86	6.53	6.63	7.04	7.57	8.05	8.51	9.18	9.64		2.52	2.74	3.13	3.19	3.43	3.74	4.03	4.31	4.73	5.01		0.125	0.134	0.149
KU1-S	Cryptomeria japonica	KU1S-74	11.1	11.2	11.3	11.4	11.4	11.5	11.5	11.4	11.5	11.5		9.91	9.99	10	10.1	10.1	10.2	10.2	10.1	10.2	10.2		2.36	2.41	2.45	2.5	2.5	2.54	2.54	2.5	2.56	2.56		0.908	0.933	0.95	0.976	0.976	0.993	0.993	0.976	1	1		0.052	0.0533	0.0541
KU1-S	Cryptomeria japonica	KU1S-75	10.3	10.3	10.3	10.4	10.5	10.5	10.5	10.6	10.5			9.2	9.2	9.17	9.29	9.35	9.32	9.35	9.43	9.35			1.95	1.95	1.93	1.99	2.02	2.01	2.02	2.07	2.02			0.718	0.718	0.711	0.739	0.754	0.747	0.754	0.776	0.754			0.0422	0.0422	0.0418
KU1-S	Cryptomeria japonica	KU1S-76	20.6	20.8	20.8	20.9	21.3	21.7	22.2	22.5	23	23.4		15.8	15.8	15.9	15.9	16	16.3	16.4	16.6	16.8	16.9		11.8	12.1	12.1	12.2	12.8	13.5	14.2	14.8	15.6	16.3		6.4	6.59	6.62	6.65	7.05	7.56	8.03	8.44	8.98	9.5		0.264	0.27	0.271
KU1-S	Cryptomeria japonica	KU1S-77	15.8	16.2	16.6	16.9	17.4	17.9	18.3	18.8	19.5	19.8		13.2	13.4	13.7	13.8	14.1	14.4	14.6	14.9	15.2	15.4		5.86	6.24	6.63	6.97	7.53	8.16	8.66	9.22	10.2	10.6		2.74	2.96	3.19	3.38	3.72	4.1	4.41	4.75	5.37	5.62		0.134	0.143	0.151
KU1-S	Cryptomeria japonica	KU1S-78	23.4	23.8	24.2	24.5	24.9	25.3	25.5	25.9	26.3	26.9		17	17.1	17.3	17.4	17.5	17.7	17.8	17.9	18.1	18.3		16.4	17.1	17.9	18.5	19.2	20	20.6	21.3	22.1	23.6		9.54	10.1	10.7	11.1	11.6	12.2	12.6	13.1	13.8	14.8		0.354	0.37	0.385
KU1-S	Cryptomeria japonica	KU1S-79	8.34	8.4	8.44	8.47	8.53	8.63	8.63	8.66	8.79			7.15	7.23	7.26	7.3	7.37	7.47	7.47	7.51	7.65			1.11	1.13	1.14	1.15	1.18	1.21	1.21	1.22	1.27			0.363	0.372	0.376	0.381	0.39	0.404	0.404	0.408	0.428			0.0224	0.023	0.0232
KU1-S	Cryptomeria japonica	KU1S-80	21.5	21.6	21.8	22.1	22.5	22.9	23.4	23.5	23.9	24.3		16.1	16.2	16.3	16.4	16.6	16.8	17	17	17.2	17.3		13.1	13.3	13.6	14.1	14.8	15.5	16.4	16.6	17.4	18.1		7.25	7.39	7.63	7.99	8.44	8.94	9.58	9.71	10.3	10.8		0.287	0.292	0.299
KU1-S	Cryptomeria japonica	KU1S-81	22.9	23.4	23.8	24.2	24.6	25.2	25.8	26.3	27	27.6		16.7	17	17.1	17.3	17.4	17.7	17.9	18.1	18.3	18.5		15.5	16.4	17.1	17.8	18.7	19.9	21	22.3	23.8	25.3		8.9	9.54	10	10.6	11.2	12.1	12.9	13.9	15.1	16.2		0.336	0.354	0.368
KU1-S	Cryptomeria japonica	KU1S-82	27.6	28.1	28.6	29	29.6	30.1	30.7	31.4	32.3	32.8		18.5	18.7	18.9	19	19.2	19.4	19.5	19.8	20	20.2		25.1	26.3	27.6	28.6	30.3	31.7	33.2	35.4	37.9	39.6		16	17	18	18.8	20.2	21.3	22.5	24.4	26.5	27.9		0.523	0.546	0.57
KU1-S	Cryptomeria japonica	KU1S-83	17.7	17.9	18.2	18.1	18.2	18.4	18.5	18.6	18.8	18.9		14.3	14.4	14.6	14.5	14.6	14.7	14.7	14.8	14.9	14.9		7.94	8.16	8.51	8.39	8.54	8.7	8.82	8.94	9.3	9.39		3.96	4.1	4.31	4.24	4.33	4.43	4.5	4.58	4.81	4.86		0.18	0.185	0.193
KU1-S	Cryptomeria japonica	KU1S-84	23	23.1	23.4	23.6	23.9	24.2	24.4	24.6	25.1	25.5		16.8	16.8	17	17	17.1	17.3	17.4	17.4	17.6	17.8		15.6	15.8	16.4	16.7	17.3	17.9	18.4	18.7	19.6	20.5		8.98	9.14	9.54	9.75	10.2	10.6	11	11.2	11.9	12.5		0.338	0.343	0.354
KU1-S	Cryptomeria japonica	KU1S-85	24.4	25	25.5	25.8	26.4	27.1	27.5	28	28.6	29.2		17.4	17.6	17.8	17.9	18.1	18.3	18.5	18.7	18.9	19.1		18.4	19.5	20.6	21.2	22.4	23.9	24.9	26.2	27.7	29.2		11	11.8	12.6	13.1	14	15.1	15.9	16.9	18.1	19.3		0.394	0.416	0.436
KU1-S	Cryptomeria japonica	KU1S-86	22	22.5	22.9	23.1	23.7	24.4	24.5	24.9	25.5	25.8		16.4	16.6	16.7	16.8	17.1	17.4	17.4	17.5	17.8	17.9		13.9	14.7	15.4	15.8	16.9	18.3	18.5	19.2	20.4	21.1		7.81	8.4	8.86	9.18	9.92	10.9	11.1	11.6	12.5	13		0.304	0.322	0.335
KU1-S	Cryptomeria japonica	KU1S-87	21.6	22	22.5	22.7	23.2	23.8	24.3	24.8	25.4	25.8		16.2	16.4	16.6	16.7	16.9	17.1	17.3	17.5	17.7	17.9		13.4	13.9	14.7	15.2	16.1	17.1	18.1	19.1	20.3	21.2		7.46	7.85	8.4	8.7	9.34	10.1	10.8	11.5	12.4	13		0.294	0.305	0.322
KU1-S	Cryptomeria japonica	KU1S-88	16.7	16.9	17.3	17.4	17.7	17.9	18	18.2	18.5	18.8		13.8	13.9	14.1	14.1	14.3	14.4	14.5	14.6	14.7	14.9		6.83	7.04	7.39	7.57	7.9	8.09	8.31	8.51	8.9	9.3		3.3	3.43	3.63	3.74	3.94	4.05	4.19	4.31	4.55	4.81		0.156	0.161	0.168
KU1-S	Cryptomeria japonica	KU1S-89	17	17.7	18.7	19	19.7	20.4	21.1	22	22.9	23.7		13.9	14.3	14.8	15	15.3	15.6	16	16.4	16.7	17.1		7.14	7.86	9.1	9.47	10.4	11.4	12.6	13.9	15.4	16.9		3.49	3.92	4.68	4.91	5.51	6.15	6.92	7.85	8.86	9.92		0.163	0.179	0.206
KU1-S	Cryptomeria japonica	KU1S-90	14.5	14.6	14.8	14.9	15.1	15.2	15.4	15.5	15.7	15.9		12.4	12.5	12.6	12.6	12.8	12.9	13	13.1	13.2	13.3		4.65	4.79	4.93	5.01	5.21	5.32	5.5	5.62	5.77	5.99		2.07	2.15	2.22	2.27	2.38	2.44	2.54	2.61	2.69	2.81		0.106	0.109	0.113
KU1-S	Cryptomeria japonica	KU1S-91	21	21.2	21.4	21.6	21.7	22.1	22.2	22.3	22.6	22.8		15.9	16	16.1	16.2	16.3	16.4	16.5	16.5	16.6	16.7		12.4	12.7	12.9	13.3	13.5	14	14.3	14.5	15	15.3		6.78	7.01	7.15	7.39	7.56	7.92	8.1	8.25	8.55	8.82		0.273	0.28	0.284
KU1-S	Cryptomeria japonica	KU1S-92	16	16.4	16.7	17.1	17.5	17.9	18.3	18.7	19.1	19.4		13.4	13.6	13.8	14	14.2	14.4	14.6	14.8	15	15.2		6.11	6.5	6.83	7.18	7.64	8.12	8.58	9.1	9.64	10.1		2.89	3.11	3.3	3.51	3.78	4.08	4.36	4.68	5.01	5.28		0.14	0.148	0.156
KU1-S	Cryptomeria japonica	KU1S-93	27.9	27.9	28.1	28.3	28.6	29	29.3	29.5	29.9	29.9		18.6	18.6	18.7	18.8	18.9	19	19.1	19.2	19.3	19.3		25.9	26	26.5	27	27.8	28.7	29.3	29.9	30.9	30.9		16.6	16.8	17.1	17.5	18.1	18.9	19.4	19.8	20.7	20.7		0.537	0.54	0.549
KU1-S	Cryptomeria japonica	KU1S-94	29.4	29.8	30.1	30.6	31.3	31.9	32.6	33.1	33.6	34		19.1	19.2	19.4	19.5	19.7	19.9	20.1	20.3	20.4	20.5		29.8	30.7	31.6	32.9	34.9	36.8	38.9	40.5	42	43.3		19.8	20.5	21.2	22.2	23.9	25.6	27.3	28.7	30	31.1		0.61	0.626	0.643
KU1-S	Cryptomeria japonica	KU1S-95	11	11	11	11.1	11.4	11.3	11.3	11.2	11.3			9.77	9.77	9.82	9.91	10.1	10	10	9.93	10			2.27	2.27	2.31	2.36	2.52	2.45	2.45	2.38	2.43			0.868	0.868	0.884	0.908	0.984	0.95	0.95	0.917	0.942			0.0498	0.0498	0.0507
KU1-S	Cryptomeria japonica	KU1S-96	26	26.4	26.8	27.3	27.7	28.2	28.6	29.1	29.7	30.5		18	18.1	18.2	18.4	18.6	18.7	18.9	19	19.2	19.5		21.6	22.3	23.3	24.6	25.4	26.6	27.7	28.8	30.5	32.8		13.3	13.9	14.7	15.6	16.3	17.2	18.1	19	20.3	22.2		0.456	0.471	0.49
KU1-S	Cryptomeria japonica	KU1S-97	7.42	7.42	7.58	7.67	8.4	8.4	8.28	8.28	8.47			6.04	6.04	6.24	6.36	7.23	7.23	7.08	7.08	7.3			0.816	0.816	0.863	0.891	1.13	1.13	1.09	1.09	1.15			0.25	0.25	0.267	0.278	0.372	0.372	0.354	0.354	0.381			0.0154	0.0154	0.0165
KU1-S	Cryptomeria japonica	KU1S-98	9.58	9.71	9.87	10.1	10.2	10.3	10.5	10.6	10.7	10.7		8.47	8.6	8.75	8.96	9.08	9.2	9.35	9.4	9.49	9.55		1.59	1.65	1.72	1.82	1.88	1.95	2.02	2.06	2.11	2.14		0.563	0.587	0.618	0.664	0.69	0.718	0.754	0.768	0.791	0.806		0.034	0.0353	0.0369
KU1-S	Cryptomeria japonica	KU1S-99	11.1	11.2	11.3	11.3	11.4	11.6	11.7	11.7	11.9	11.9		9.85	9.96	10	10.1	10.1	10.3	10.4	10.3	10.5	10.5		2.33	2.4	2.45	2.47	2.52	2.63	2.67	2.65	2.79	2.81		0.892	0.925	0.95	0.959	0.984	1.04	1.06	1.05	1.11	1.12		0.0511	0.0528	0.0541
KU1-S	Cryptomeria japonica	KU1S-100	32.1	32.8	33.5	34.2	35	35.9	36.6	37.3	38	38.6		20	20.2	20.4	20.6	20.8	21	21.2	21.4	21.6	21.7		37.2	39.5	41.7	44.1	47	50.1	52.6	55.4	57.9	60.4		25.9	27.8	29.7	31.8	34.4	37.1	39.4	42	44.3	46.6		0.74	0.778	0.816
KU1-S	Cryptomeria japonica	KU1S-101	11.1	11.2	11.3	11.4	11.6	11.7	11.9	12	12.3	12.4		9.91	9.96	10	10.1	10.3	10.4	10.5	10.6	10.8	10.9		2.36	2.4	2.43	2.5	2.6	2.69	2.81	2.87	3.05	3.11		0.908	0.925	0.942	0.976	1.02	1.06	1.12	1.15	1.24	1.27		0.052	0.0528	0.0537
KU1-S	Cryptomeria japonica	KU1S-102	12	11.9	12.1	12.2	12.4	12.5	12.7	12.9	13	13.2		10.6	10.6	10.7	10.8	10.9	11	11.1	11.3	11.4	11.5		2.85	2.83	2.91	2.99	3.11	3.17	3.3	3.43	3.54	3.7		1.14	1.13	1.17	1.21	1.27	1.3	1.37	1.43	1.49	1.57		0.0636	0.0632	0.0651
KU1-S	Cryptomeria japonica	KU1S-103	20.6	21.5	22	22.6	23.3	24.5	25.5	26.5	27.3	28.3		15.7	16.1	16.4	16.6	16.9	17.4	17.8	18.1	18.4	18.8		11.7	13.1	13.9	15	16.2	18.4	20.6	22.5	24.5	26.8		6.34	7.28	7.85	8.55	9.42	11	12.6	14.1	15.6	17.4		0.262	0.288	0.305
KU1-S	Cryptomeria japonica	KU1S-104	24.4	25.1	25.7	26.2	26.9	27.6	28.4	29.1	29.8	30.4		17.4	17.6	17.8	18	18.3	18.5	18.8	19	19.3	19.4		18.2	19.7	20.8	22.1	23.6	25.2	27.1	28.9	30.8	32.3		10.9	11.9	12.8	13.7	14.9	16.1	17.6	19	20.5	21.8		0.391	0.42	0.442
KU1-S	Cryptomeria japonica	KU1S-105	18.8	19.4	20.2	20.4	21	21.7	22.2	22.8	23.3	23.7		14.9	15.2	15.6	15.6	15.9	16.2	16.5	16.7	16.9	17.1		9.26	9.97	11.1	11.4	12.3	13.5	14.2	15.3	16.1	17		4.78	5.23	5.97	6.15	6.75	7.53	8.06	8.78	9.38	10		0.21	0.225	0.25
KU1-S	Cryptomeria japonica	KU1S-106	17.5	17.5	17.5	17.7	18.1	17.9	17.9	18	18.1	18.2		14.2	14.2	14.2	14.3	14.5	14.4	14.4	14.5	14.5	14.6		7.71	7.71	7.71	7.86	8.43	8.09	8.12	8.28	8.43	8.54		3.83	3.83	3.83	3.92	4.26	4.05	4.08	4.17	4.26	4.33		0.176	0.176	0.176
KU1-S	Cryptomeria japonica	KU1S-107	11.9	12	12	12	12.1	12	12	12	12.2	12.2		10.5	10.6	10.6	10.6	10.7	10.6	10.6	10.6	10.7	10.7		2.81	2.85	2.85	2.85	2.93	2.89	2.89	2.89	2.97	2.97		1.12	1.14	1.14	1.14	1.18	1.16	1.16	1.16	1.2	1.2		0.0627	0.0636	0.0636
KU1-S	Cryptomeria japonica	KU1S-108	18.6	18.8	19	19.3	19.6	20.1	20.5	20.8	21.4	22		14.8	14.9	15	15.1	15.3	15.5	15.7	15.9	16.1	16.4		9.02	9.3	9.47	9.89	10.3	11	11.5	12.1	13	13.9		4.63	4.81	4.91	5.18	5.42	5.88	6.25	6.62	7.18	7.85		0.204	0.211	0.214
KU1-S	Cryptomeria japonica	KU1S-109	14.3	14.5	14.8	15.1	15.5	16	16.6	17	17.5	18		12.3	12.4	12.6	12.8	13	13.4	13.7	13.9	14.2	14.5		4.5	4.71	4.93	5.21	5.56	6.08	6.63	7.07	7.71	8.31		1.99	2.1	2.22	2.38	2.57	2.87	3.19	3.45	3.83	4.19		0.103	0.107	0.113
KU1-S	Cryptomeria japonica	KU1S-110	18.8	19	19.1	19.3	19.4	19.5	19.7	19.9	20.3	20.8		14.9	15	15	15.1	15.2	15.2	15.3	15.4	15.6	15.8		9.3	9.47	9.64	9.85	10.1	10.2	10.5	10.8	11.3	12.1		4.81	4.91	5.01	5.15	5.28	5.4	5.56	5.74	6.06	6.59		0.211	0.214	0.218
KU1-S	Cryptomeria japonica	KU1S-111	14.6	14.7	14.9	15	15.1	15.1	15.1	15.1	15.3	15.4		12.5	12.6	12.6	12.7	12.8	12.8	12.8	12.8	12.9	13		4.76	4.9	5.01	5.09	5.18	5.18	5.21	5.24	5.38	5.47		2.13	2.21	2.27	2.31	2.36	2.36	2.38	2.39	2.47	2.52		0.109	0.112	0.114
KU1-S	Cryptomeria japonica	KU1S-112	14.8	14.8	15	15.2	15.4	15.7	15.9	16.1	16.5	16.7		12.6	12.6	12.7	12.8	13	13.1	13.3	13.4	13.6	13.8		4.95	4.95	5.09	5.27	5.53	5.74	5.93	6.18	6.57	6.83		2.24	2.24	2.31	2.41	2.55	2.67	2.78	2.92	3.15	3.3		0.113	0.113	0.116
KU1-S	Cryptomeria japonica	KU1S-113	12.1	12	12.1	12.2	12.2	12.3	12.3	12.3	12.5	12.5		10.7	10.6	10.7	10.7	10.8	10.8	10.9	10.9	11	11		2.91	2.89	2.91	2.97	3.01	3.03	3.07	3.07	3.19	3.19		1.17	1.16	1.17	1.2	1.22	1.23	1.25	1.25	1.31	1.31		0.0651	0.0646	0.0651
KU1-S	Cryptomeria japonica	KU1S-114	9.26	9.29	9.33	9.42	9.55	9.61	9.64	9.61	9.71	9.71		8.15	8.18	8.22	8.31	8.44	8.5	8.54	8.5	8.6	8.6		1.46	1.47	1.48	1.52	1.58	1.61	1.62	1.61	1.65	1.65		0.506	0.511	0.517	0.534	0.557	0.569	0.575	0.569	0.587	0.587		0.0308	0.0311	0.0314
KU1-S	Cryptomeria japonica	KU1S-115	23.2	24	24.7	25.4	26.5	27.4	28.4	29.2	30.1	31.1		16.9	17.2	17.5	17.7	18.1	18.5	18.8	19	19.4	19.7		16	17.4	18.9	20.3	22.5	24.8	27.2	29.1	31.6	34.3		9.26	10.3	11.3	12.4	14.1	15.8	17.7	19.2	21.2	23.4		0.346	0.376	0.404
KU1-S	Cryptomeria japonica	KU1S-116	26.3	26.8	27.2	27.8	28.4	28.8	29.4	29.9	30.4	31		18.1	18.2	18.4	18.6	18.8	18.9	19.1	19.3	19.5	19.6		22.3	23.3	24.3	25.6	27.1	28.2	29.7	30.9	32.5	34.2		13.9	14.6	15.4	16.5	17.6	18.5	19.7	20.7	22	23.4		0.469	0.488	0.508
KU1-S	Cryptomeria japonica	KU1S-117	15.3	15.3	15.3	15.3	15.3	15.3	15.3	15.3	15.4	15.3		12.9	12.9	12.9	12.9	12.9	12.9	12.9	12.9	13	12.9		5.44	5.44	5.44	5.41	5.41	5.44	5.44	5.41	5.47	5.44		2.5	2.5	2.5	2.49	2.49	2.5	2.5	2.49	2.52	2.5		0.124	0.124	0.124
KU1-S	Cryptomeria japonica	KU1S-118	31.5	32.1	32.6	33.1	33.6	34.2	34.8	35.3	35.9	36.4		19.8	20	20.1	20.2	20.4	20.6	20.7	20.9	21	21.2		35.6	37.5	38.8	40.4	42	44.1	46.1	48	50.1	51.8		24.5	26.1	27.2	28.6	30	31.8	33.6	35.3	37.1	38.7		0.711	0.745	0.766
KU1-S	Cryptomeria japonica	KU1S-119	26.6	27.2	27.7	28.1	28.6	29.2	29.8	30.4	31.2	31.9		18.2	18.4	18.5	18.7	18.9	19.1	19.2	19.5	19.7	19.9		22.8	24.1	25.3	26.4	27.8	29.2	30.7	32.5	34.7	36.6		14.3	15.3	16.2	17.1	18.1	19.2	20.5	22	23.8	25.4		0.48	0.505	0.527
KU1-S	Cryptomeria japonica	KU1S-120	9.68	9.77	9.9	10.2								8.57	8.66	8.78	9.05								1.63	1.68	1.73	1.87								0.581	0.599	0.625	0.684								0.0349	0.0359	0.0373
KU1-S	Cryptomeria japonica	KU1S-121	36.4	37.1	37.3	37.9	38.7	39	39.7	40.2	41	42.1		21.2	21.3	21.4	21.5	21.7	21.8	22	22.1	22.3	22.6		51.9	54.6	55.3	57.6	60.9	62.1	65	67.4	70.6	76		38.8	41.2	41.9	44	47.1	48.2	51	53.2	56.3	61.6		0.986	1.03	1.04
KU1-S	Cryptomeria japonica	KU1S-122	29.4	30.5	31.1	31.9	32.6	33.6	34.4	35.1	36	36.8		19.1	19.5	19.7	19.9	20.1	20.4	20.6	20.8	21.1	21.3		29.8	32.6	34.5	36.6	39	42	44.8	47.3	50.4	53.2		19.8	22	23.6	25.4	27.4	30	32.4	34.7	37.4	40		0.61	0.661	0.692
KU1-S	Cryptomeria japonica	KU1S-123	17.2	17.6	18	18.5	18.8	19.4	19.8	20.3	20.7	21.1		14	14.3	14.5	14.7	14.9	15.2	15.4	15.6	15.8	16		7.28	7.79	8.31	8.82	9.3	10.1	10.6	11.3	11.9	12.5		3.57	3.87	4.19	4.5	4.81	5.28	5.65	6.06	6.49	6.88		0.166	0.177	0.189
KU1-S	Cryptomeria japonica	KU1S-124	21.1	21.4	21.7	22.1	23	23.1	23.7	24.4	25.1	25.9		16	16.1	16.3	16.4	16.8	16.8	17.1	17.3	17.6	17.9		12.5	13	13.5	14	15.6	15.8	17	18.2	19.7	21.4		6.88	7.18	7.56	7.92	9.02	9.18	9.96	10.8	11.9	13.2		0.276	0.285	0.297
KU1-S	Cryptomeria japonica	KU1S-125	28.5	29	29.6	30.1	30.9	31.6	32.3	33.2	33.9	34.5		18.8	19	19.2	19.4	19.6	19.8	20	20.3	20.5	20.7		27.4	28.7	30.2	31.6	33.9	36	38	40.7	43	45.2		17.9	18.9	20.1	21.2	23.1	24.8	26.5	28.9	30.8	32.8		0.567	0.591	0.617
KU1-S	Cryptomeria japonica	KU1S-126	13.7	13.7	13.7	13.7	13.8	13.8	13.8	13.8	13.8	13.8		11.9	11.9	11.9	11.9	11.9	11.9	11.9	11.9	12	12		4.04	4.04	4.06	4.06	4.09	4.11	4.09	4.09	4.14	4.16		1.74	1.74	1.76	1.76	1.77	1.78	1.77	1.77	1.8	1.81		0.0919	0.0919	0.0924
KU1-S	Cryptomeria japonica	KU1S-127	9.68	9.68	9.68	9.58								8.57	8.57	8.57	8.47								1.63	1.63	1.63	1.59								0.581	0.581	0.581	0.563								0.0349	0.0349	0.0349
KU1-S	Cryptomeria japonica	KU1S-128	14.7	14.7	14.8	14.8	14.8	14.8	14.8	14.8	14.9	14.9		12.6	12.6	12.6	12.6	12.6	12.6	12.6	12.6	12.6	12.6		4.9	4.9	4.93	4.93	4.98	4.95	4.98	4.95	5.01	5.01		2.21	2.21	2.22	2.22	2.25	2.24	2.25	2.24	2.27	2.27		0.112	0.112	0.113
KU1-S	Cryptomeria japonica	KU1S-129	16.3	16.3	16.3	16.3	16.5	16.4	16.4	16.4	16.5	16.5		13.5	13.5	13.5	13.5	13.6	13.6	13.6	13.6	13.7	13.7		6.34	6.34	6.37	6.37	6.57	6.47	6.47	6.47	6.6	6.6		3.01	3.01	3.03	3.03	3.15	3.09	3.09	3.09	3.17	3.17		0.145	0.145	0.145
KU1-S	Cryptomeria japonica	KU1S-130	28.5	29	29.5	30.1	31	31.7	32.4	32.8	33.7	34.4		18.8	19	19.2	19.4	19.6	19.9	20.1	20.2	20.4	20.6		27.4	28.6	29.9	31.7	34.2	36.3	38.3	39.7	42.3	44.7		17.8	18.8	19.8	21.3	23.4	25.1	26.8	28	30.3	32.3		0.565	0.588	0.612
KU1-S	Cryptomeria japonica	KU1S-131	21.3	21.8	22.2	22.7	23.2	23.8	24.3	24.9	25.6	26.2		16.1	16.3	16.5	16.7	16.9	17.1	17.3	17.5	17.8	18		12.8	13.6	14.4	15.2	16	17.1	18.1	19.2	20.8	22		7.08	7.6	8.14	8.7	9.26	10	10.8	11.6	12.7	13.7		0.282	0.298	0.314
KU1-S	Cryptomeria japonica	KU1S-132	21.9	22.5	23.3	23.9	24.7	25.5	26.3	27	27.7	28.5		16.3	16.6	16.9	17.1	17.5	17.8	18.1	18.3	18.5	18.8		13.8	14.8	16.2	17.3	18.9	20.6	22.1	23.8	25.3	27.3		7.74	8.47	9.46	10.2	11.4	12.6	13.8	15	16.2	17.8		0.302	0.324	0.352
KU1-S	Cryptomeria japonica	KU1S-133	16.6	17	17.2	17.4	17.9	18	18.3	18.7	19.1	19.4		13.7	13.9	14	14.2	14.4	14.5	14.6	14.8	15	15.2		6.73	7.11	7.35	7.61	8.12	8.31	8.66	9.06	9.64	9.97		3.24	3.47	3.61	3.76	4.08	4.19	4.41	4.65	5.01	5.23		0.154	0.162	0.168
KU1-S	Cryptomeria japonica	KU1S-134	12.7	12.8	12.7	12.7	12.8	12.8	12.8	12.7	12.8	12.8		11.2	11.2	11.2	11.2	11.2	11.2	11.2	11.2	11.2	11.2		3.34	3.37	3.34	3.34	3.41	3.37	3.37	3.34	3.41	3.39		1.39	1.4	1.39	1.39	1.42	1.4	1.4	1.39	1.42	1.41		0.0755	0.076	0.0755
KU1-S	Cryptomeria japonica	KU1S-135	20.2	20.5	20.7	20.9	21.2	21.4	21.6	21.8	22	22.2		15.6	15.7	15.8	15.9	16	16.1	16.2	16.3	16.4	16.5		11.2	11.6	11.9	12.3	12.7	13	13.3	13.7	14	14.2		6.03	6.31	6.46	6.72	6.98	7.18	7.39	7.67	7.88	8.06		0.252	0.261	0.266
KU1-S	Cryptomeria japonica	KU1S-136	9.71	9.77	9.8	9.8	9.9	10.1	10.2	10.3	10.4	10.5		8.6	8.66	8.69	8.69	8.78	8.93	9.05	9.14	9.29	9.35		1.65	1.68	1.69	1.69	1.73	1.81	1.87	1.91	1.99	2.02		0.587	0.599	0.606	0.606	0.625	0.657	0.684	0.704	0.739	0.754		0.0353	0.0359	0.0363
KU1-S	Cryptomeria japonica	KU1S-137	25.6	25.8	26.4	26.9	27.8	28.4	29	29.5	30.3	30.9		17.8	17.9	18.1	18.3	18.6	18.8	19	19.2	19.4	19.6		20.6	21.2	22.5	23.6	25.6	27.1	28.7	30.1	32.1	33.9		12.6	13.1	14	14.9	16.4	17.6	18.8	20	21.6	23.1		0.438	0.45	0.473
KU1-S	Cryptomeria japonica	KU1S-138	24.8	25.3	25.5	25.8	26.3	26.9	27.5	28.3	29.3	29.3		17.5	17.7	17.8	17.9	18.1	18.3	18.5	18.8	19.1	19.1		19	20.1	20.6	21.1	22.1	23.5	25	26.9	29.3	29.6		11.5	12.2	12.6	13	13.8	14.8	15.9	17.4	19.4	19.6		0.407	0.428	0.436
KU1-S	Cryptomeria japonica	KU1S-139	23	23.5	23.9	24.4	25.2	25.6	26.1	26.5	27.3	27.6		16.8	17	17.2	17.4	17.7	17.8	18	18.1	18.4	18.5		15.6	16.5	17.3	18.2	19.9	20.6	21.8	22.7	24.4	25.2		9.02	9.62	10.2	10.9	12.1	12.6	13.5	14.2	15.5	16.1		0.34	0.357	0.373
KU1-S	Cryptomeria japonica	KU1S-140	16.1	16.4	16.7	17	17.5	18	18.4	18.8	19.4	19.8		13.4	13.6	13.8	13.9	14.2	14.4	14.7	14.9	15.2	15.4		6.21	6.47	6.8	7.14	7.64	8.2	8.74	9.26	9.97	10.5		2.94	3.09	3.28	3.49	3.78	4.12	4.45	4.78	5.23	5.59		0.142	0.148	0.155
KU1-S	Cryptomeria japonica	KU1S-141	23.1	23.2	23.3	23.4	23.7	23.8	24	24.2	24.5	24.7		16.8	16.9	16.9	16.9	17.1	17.1	17.2	17.3	17.4	17.5		15.8	16	16.2	16.3	16.9	17.1	17.4	17.9	18.4	18.9		9.14	9.3	9.42	9.5	9.92	10.1	10.3	10.6	11	11.3		0.343	0.348	0.351
KU1-S	Cryptomeria japonica	KU1S-142	10.6	10.6	10.6									9.43	9.46	9.43									2.07	2.09	2.07									0.776	0.783	0.776									0.0452	0.0455	0.0452
KU1-S	Cryptomeria japonica	KU1S-143	24.6	25.1	25.6	26	26.8	27.5	28.1	28.7	29.1	29.9		17.4	17.6	17.8	18	18.2	18.5	18.7	18.9	19	19.3		18.6	19.8	20.7	21.6	23.3	25	26.4	27.8	29	30.9		11.1	12	12.7	13.4	14.6	15.9	17.1	18.2	19.1	20.7		0.399	0.421	0.439
KU1-S	Cryptomeria japonica	KU1S-144	29	29.5	30	30.4	31.4	31.7	32.2	32.7	33.2	33.7		19	19.2	19.3	19.4	19.7	19.8	20	20.1	20.3	20.4		28.7	30	31.3	32.3	35.1	36.2	37.6	39.2	40.8	42.3		18.9	19.9	21	21.8	24.1	25	26.2	27.6	28.9	30.3		0.591	0.613	0.637
KU1-S	Cryptomeria japonica	KU1S-145	11	11	11	11								9.8	9.8	9.8	9.77								2.29	2.29	2.29	2.27								0.876	0.876	0.876	0.868								0.0503	0.0503	0.0503
KU1-S	Cryptomeria japonica	KU1S-146	16.6	17	17.3	17.7	18.1	18.6	19	19.4	20	20.5		13.7	13.9	14.1	14.3	14.5	14.8	15	15.2	15.5	15.7		6.73	7.11	7.46	7.86	8.43	8.98	9.55	10.1	10.9	11.6		3.24	3.47	3.68	3.92	4.26	4.6	4.96	5.28	5.82	6.28		0.154	0.162	0.17
KU1-S	Cryptomeria japonica	KU1S-147	23.4	23.8	24.1	24.4	24.9	25.3	25.6	26.5	27.1	27.5		17	17.1	17.3	17.4	17.6	17.7	17.8	18.1	18.3	18.5		16.4	17.2	17.7	18.3	19.3	20.2	20.8	22.6	23.9	24.9		9.54	10.1	10.5	10.9	11.7	12.3	12.7	14.1	15.1	15.9		0.354	0.371	0.382
KU1-S	Cryptomeria japonica	KU1S-148	26.5	27.4	28	28.4	29.1	29.9	30.6	31.4	32.2	32.8		18.1	18.5	18.7	18.8	19	19.3	19.5	19.8	20	20.2		22.7	24.7	26.1	27.2	29	31.1	33	35.3	37.8	39.6		14.2	15.7	16.8	17.7	19.1	20.8	22.4	24.3	26.4	27.9		0.477	0.515	0.542
KU1-S	Cryptomeria japonica	KU1S-149	23.6	23.4	23.5	23.7	23.9	24.5	25	25.4	25.9	26.3		17	17	17	17.1	17.2	17.4	17.6	17.7	17.9	18.1		16.7	16.4	16.5	16.9	17.3	18.5	19.4	20.3	21.3	22.1		9.75	9.58	9.67	9.92	10.2	11.1	11.7	12.4	13.1	13.8		0.36	0.356	0.358
KU1-S	Cryptomeria japonica	KU1S-150	26.3	26.6	27	27.5	28.2	28.9	29.4	30.2	30.4	31		18.1	18.2	18.3	18.5	18.7	19	19.1	19.4	19.5	19.6		22.1	23	23.7	24.9	26.6	28.4	29.7	31.8	32.5	34.1		13.8	14.4	15	15.9	17.2	18.6	19.6	21.4	22	23.3		0.467	0.483	0.497
KU1-S	Cryptomeria japonica	KU1S-151	23.5	24.1	24.8	25.2	25.8	26.4	27	27.6	28.2	28.8		17	17.2	17.5	17.7	17.9	18.1	18.3	18.5	18.7	18.9		16.6	17.7	19	20	21	22.5	23.8	25.2	26.7	28.2		9.71	10.5	11.5	12.1	12.9	14	15	16.1	17.3	18.5		0.359	0.38	0.407
KU1-S	Cryptomeria japonica	KU1S-152	38.5	39.4	40	41	42.2	42.6	43.3	44.1	45.1	45.9		21.7	21.9	22.1	22.3	22.6	22.7	22.8	23	23.2	23.4		60.2	63.9	66.5	70.9	76.2	78.2	81.4	85.5	90.6	95		46.5	50	52.4	56.6	61.8	63.7	67	71.1	76.3	80.8		1.12	1.18	1.22
KU1-S	Cryptomeria japonica	KU1S-153	11	11	11	11.1	10.9	10.8						9.8	9.8	9.77	9.91	9.71	9.63						2.29	2.29	2.27	2.36	2.24	2.19						0.876	0.876	0.868	0.908	0.852	0.829						0.0503	0.0503	0.0498
KU1-S	Cryptomeria japonica	KU1S-154	30	30.5	31.2	31.9	32.5	33.4	34	34.8	35.6	36.4		19.3	19.5	19.7	19.9	20.1	20.3	20.5	20.7	21	21.1		31.2	32.7	34.6	36.7	38.7	41.5	43.5	46	49	51.7		20.9	22.1	23.7	25.5	27.1	29.6	31.3	33.5	36.2	38.6		0.635	0.662	0.694
KU1-S	Cryptomeria japonica	KU1S-155	20.7	20.8	20.8	21	21.1	21	21	20.9	21.1	21		15.8	15.8	15.9	15.9	16	15.9	15.9	15.9	16	15.9		11.9	12	12.1	12.4	12.5	12.4	12.3	12.3	12.6	12.3		6.46	6.56	6.62	6.82	6.85	6.78	6.75	6.72	6.92	6.75		0.266	0.269	0.271
KU1-S	Cryptomeria japonica	KU1S-156	34.3	35.3	36.1	37.2	38.1	39.1	39.9	40.8	41.7	42.7		20.6	20.9	21.1	21.4	21.6	21.8	22	22.3	22.5	22.7		44.4	47.8	50.8	54.8	58.4	62.3	65.9	70	74	78.5		32	35.1	37.7	41.4	44.8	48.4	51.8	55.8	59.6	64		0.861	0.918	0.967
KU1-S	Cornus controversa	KU1S-157	11.1	11.3	11.5	12	12.3	12.6	12.8	12.8	12.9	12.9		12.2	12.3	12.4	12.6	12.7	12.8	12.9	12.9	13	13		0.883	0.938	0.995	1.13	1.22	1.31	1.38	1.38	1.4	1.4		3.63	3.87	4.13	4.71	5.12	5.52	5.84	5.84	5.94	5.94		0.0566	0.0593	0.0621
KU1-S	Morus australis	KU1S-158	11.5	11.5	11.5									12.4	12.4	12.4									0.995	0.979	0.979									4.13	4.05	4.05									0.0621	0.0613	0.0613
KU1-S	Cornus controversa	KU1S-159	15.2	15.7	16.3	17.3	18.1	18.9	19.3	19.8	20.3	20.7		13.7	13.9	14.1	14.4	14.6	14.8	14.9	15	15.2	15.2		2.3	2.56	2.86	3.4	3.96	4.49	4.79	5.16	5.57	5.9		10.1	11.3	12.7	15.3	18	20.5	22	23.8	25.9	27.5		0.117	0.127	0.137
KU1-S	Zelkova serrata	KU1S-160	20	21	22.1	23.3	24.4	25.5	26.5	27.8	28.9	30		15.1	15.3	15.6	15.8	16.1	16.3	16.4	16.7	16.9	17		5.34	6.18	7.2	8.43	9.8	11.1	12.5	14.5	16.2	18.2		24.7	28.9	34	40.2	47.2	54.1	61.4	71.5	80.9	91.1		0.219	0.244	0.273
KU1-S	Acer mono var. ambiguum	KU1S-161	18.3	18.8	19.3	19.9	20.6	21.1	21.4	21.9	22.3	22.9		14.7	14.8	14.9	15.1	15.2	15.3	15.4	15.5	15.6	15.7		4.06	4.44	4.77	5.24	5.79	6.24	6.56	6.98	7.39	7.98		18.5	20.3	21.9	24.2	26.9	29.2	30.8	32.9	34.9	37.9		0.179	0.191	0.201
KU1-S	Acer mono var. ambiguum	KU1S-162	14.3	14.6	14.8	15.1	15.3	15.9	16.1	16.2	16.3	16.5		13.5	13.5	13.6	13.7	13.8	14	14	14.1	14.1	14.1		1.93	2.03	2.14	2.27	2.38	2.62	2.76	2.81	2.87	2.94		8.35	8.84	9.35	9.95	10.4	11.6	12.2	12.4	12.8	13.1		0.102	0.107	0.111
KU1-S	Acer mono var. ambiguum	KU1S-163	9.68	9.84	9.84	9.9	9.87	9.87	9.87	9.8	9.8	9.8		11.6	11.6	11.6	11.7	11.7	11.7	11.7	11.6	11.6	11.6		0.585	0.615	0.615	0.627	0.621	0.621	0.621	0.609	0.609	0.609		2.34	2.47	2.47	2.52	2.5	2.5	2.5	2.44	2.44	2.44		0.0409	0.0425	0.0425
KU1-S	Acer mono var. ambiguum	KU1S-164	40.1	40.7	41.3	41.8	43	42.7	43	43.5	44.2	44.6		18.5	18.5	18.6	18.7	18.8	18.8	18.8	18.8	18.9	19		44.1	46.1	48.2	50	54.4	53.3	54.7	56.4	59.2	60.9		235	246	258	268	293	287	295	305	321	331		1.02	1.05	1.09
KU1-S	Ostrya japonica	KU1S-165	14.2	14.2	14.1	14.2	14.2	14.5	14.3	14.1	14.2	14.3		13.4	13.4	13.4	13.4	13.4	13.5	13.4	13.4	13.4	13.4		1.86	1.86	1.85	1.86	1.89	2.01	1.9	1.85	1.86	1.9		8.05	8.05	8	8.05	8.17	8.72	8.23	8	8.05	8.23		0.0998	0.0998	0.0993
KU1-S	Betura grossa	KU1S-166	19.1	19.1	19.2	19.4	19.5	19.9	19.8	20	20.2	20.4		14.8	14.9	14.9	14.9	15	15.1	15	15.1	15.1	15.2		4.6	4.62	4.67	4.86	4.96	5.24	5.19	5.31	5.49	5.65		21.1	21.2	21.4	22.4	22.9	24.2	24	24.6	25.5	26.3		0.196	0.197	0.198
KU1-S	Zelkova serrata	KU1S-167	19.5	19.9	20.2	20.6	21.1	21.6	21.8	22.2	22.5	22.9		15	15	15.1	15.2	15.3	15.5	15.5	15.6	15.7	15.7		4.94	5.21	5.52	5.82	6.29	6.71	6.95	7.29	7.62	7.98		22.7	24.1	25.6	27.1	29.5	31.5	32.7	34.5	36.1	37.9		0.206	0.215	0.224
KU1-S	Zelkova serrata	KU1S-168	14.3	14.9	15.3	15.9	16.2	16.5	16.9	17.2	17.3	17.5		13.5	13.6	13.8	14	14.1	14.2	14.3	14.4	14.4	14.4		1.93	2.16	2.36	2.64	2.82	2.98	3.17	3.38	3.45	3.57		8.35	9.42	10.4	11.7	12.5	13.3	14.2	15.2	15.5	16.1		0.102	0.111	0.119
KU1-S	Carpinus japonica	KU1S-169	10.4	10.4	10.4	10.6	10.5	10.5	10.4	10.5	10.5	10.6		11.9	11.9	11.9	12	12	11.9	11.9	12	12	12		0.731	0.731	0.738	0.772	0.751	0.744	0.738	0.751	0.751	0.765		2.97	2.97	3	3.15	3.06	3.03	3	3.06	3.06	3.12		0.0484	0.0484	0.0487
KU1-S	Castanea crenata	KU1S-170	19.2	19.4	19.7	20.1	20.8	20.9	21.3	21.7	22.2	22.5		14.9	14.9	15	15.1	15.3	15.3	15.4	15.5	15.6	15.6		4.67	4.81	5.11	5.44	6.01	6.09	6.47	6.8	7.26	7.58		21.4	22.1	23.6	25.2	28	28.5	30.3	32	34.3	35.9		0.198	0.203	0.212
KU1-S	Ostrya japonica	KU1S-171	10.7	10.8	10.9	11	10.9	11	10.9	10.9	10.9	10.9		12.1	12.1	12.1	12.2	12.2	12.2	12.1	12.1	12.1	12.1		0.801	0.808	0.837	0.86	0.852	0.86	0.845	0.837	0.837	0.837		3.27	3.3	3.43	3.53	3.5	3.53	3.46	3.43	3.43	3.43		0.0518	0.0522	0.0536
KU1-S	Castanea crenata	KU1S-172	16.7	17	17.2	17.5	17.7	18.1	18.3	18.6	18.8	18.9		14.2	14.3	14.4	14.4	14.5	14.6	14.7	14.7	14.8	14.8		3.08	3.25	3.38	3.53	3.69	3.92	4.06	4.24	4.39	4.51		13.8	14.5	15.2	15.9	16.7	17.8	18.5	19.3	20.1	20.6		0.145	0.151	0.156
KU1-S	Castanea crenata	KU1S-173	28.1	28.4	28.7	29.2	29.4	29.8	30.1	30.6	30.8	31		16.7	16.8	16.8	16.9	17	17	17.1	17.1	17.2	17.2		15	15.4	16	16.8	17.2	17.9	18.4	19.3	19.9	20.2		74.2	76.4	79.5	83.8	86.2	89.6	92.4	97.2	100	102		0.467	0.476	0.489
KU1-S	Castanea crenata	KU1S-174	13.6	13.6	13.6	13.7	13.8	13.9	13.9	13.9	14	14		13.2	13.2	13.2	13.3	13.3	13.3	13.3	13.3	13.4	13.4		1.63	1.66	1.66	1.69	1.72	1.75	1.75	1.78	1.8	1.8		6.99	7.1	7.1	7.26	7.37	7.54	7.54	7.65	7.76	7.76		0.0903	0.0913	0.0913
KU1-S	Betura grossa	KU1S-175	9.07	9.07	9.14	9.23	9.17	9.14	9.14	9.14	9.14	9.17		11.2	11.2	11.3	11.3	11.3	11.3	11.3	11.3	11.3	11.3		0.481	0.481	0.491	0.507	0.497	0.491	0.491	0.491	0.491	0.497		1.9	1.9	1.94	2.01	1.97	1.94	1.94	1.94	1.94	1.97		0.0353	0.0353	0.0359
KU1-S	Quercus serrata	KU1S-176	15.3	15.7	16.1	16.7	17.3	17.8	18.4	19	19.6	20.2		13.8	13.9	14	14.2	14.4	14.5	14.7	14.8	15	15.1		2.35	2.55	2.76	3.06	3.41	3.75	4.13	4.58	5.01	5.47		10.3	11.2	12.2	13.7	15.3	17	18.8	21	23.1	25.4		0.119	0.126	0.134
KU1-S	Betura grossa	KU1S-177	13.1	13.4	13.8	14	14.5	14.8	15.1	15.2	15.5	15.7		13	13.2	13.3	13.4	13.5	13.6	13.7	13.8	13.8	13.9		1.45	1.59	1.7	1.8	1.98	2.13	2.26	2.33	2.44	2.55		6.18	6.78	7.32	7.76	8.59	9.29	9.88	10.2	10.7	11.2		0.0827	0.0884	0.0933
KU1-S	Betura grossa	KU1S-178			7.99	8.21	8.18	8.18	7.99	7.96	7.96	7.99				10.6	10.8	10.7	10.7	10.6	10.6	10.6	10.6				0.327	0.356	0.351	0.351	0.327	0.323	0.323	0.327				1.26	1.38	1.36	1.36	1.26	1.24	1.24	1.26				0.0263
KU1-S	Fagus japonica	KU1S-179	12.5	12.9	13.3	13.8	14.2	14.5	14.8	15.2	15.6	15.9		12.8	12.9	13.1	13.3	13.4	13.5	13.6	13.7	13.9	14		1.27	1.39	1.55	1.72	1.86	2.01	2.14	2.3	2.5	2.66		5.34	5.89	6.63	7.37	8.05	8.72	9.35	10.1	11	11.7		0.0746	0.08	0.0869
KU1-S	Betura grossa	KU1S-180	14.1	14.3	14.5	14.7	14.8	15	15.1	15.2	15.5	15.7		13.4	13.5	13.5	13.6	13.6	13.7	13.7	13.8	13.9	13.9		1.85	1.93	1.98	2.09	2.12	2.22	2.26	2.32	2.47	2.53		8	8.35	8.59	9.09	9.22	9.68	9.88	10.2	10.9	11.2		0.0993	0.102	0.104
KU1-S	Castanea crenata	KU1S-181	16.7	16.9	17.1	17.4	17.5	17.8	17.9	18.1	18.1	18.2		14.2	14.3	14.3	14.4	14.4	14.5	14.5	14.6	14.6	14.6		3.1	3.19	3.28	3.47	3.53	3.73	3.81	3.92	3.92	4		13.8	14.3	14.7	15.6	15.9	16.9	17.3	17.8	17.8	18.2		0.146	0.149	0.152
KU1-S	Castanea crenata	KU1S-182	13.1	13.6	13.6	13.6								13	13.2	13.2	13.2								1.48	1.64	1.63	1.64								6.27	7.05	6.99	7.05								0.0836	0.0908	0.0903
KU1-S	Castanea crenata	KU1S-183	10	10.1										11.7	11.7										0.652	0.659										2.63	2.66										0.0444	0.0447
KU1-S	Ostrya japonica	KU1S-184	14.4	14.6	14.8	15.2	15.6	15.9	16.1	16.4	16.6	16.7		13.5	13.6	13.6	13.8	13.9	14	14	14.1	14.2	14.2		1.94	2.05	2.14	2.32	2.48	2.66	2.74	2.92	2.99	3.1		8.41	8.9	9.35	10.2	10.9	11.7	12.1	13	13.3	13.8		0.103	0.107	0.111
KU1-S	Chengiopanax sciadophylloides	KU1S-185	10.3	10.5	10.7	10.9	11	11.1	11.2	11.3	11.3	11.5		11.9	11.9	12	12.1	12.2	12.2	12.3	12.3	12.3	12.4		0.717	0.744	0.786	0.837	0.86	0.883	0.914	0.93	0.946	0.979		2.91	3.03	3.21	3.43	3.53	3.63	3.77	3.84	3.91	4.05		0.0477	0.049	0.0511
KU1-S	Quercus serrata	KU1S-186	19.2	19.7	20.1	20.9	21.5	22.1	22.6	23.1	23.7	24.3		14.9	15	15.1	15.3	15.4	15.6	15.7	15.8	15.9	16		4.72	5.11	5.44	6.09	6.62	7.2	7.72	8.29	8.89	9.56		21.7	23.6	25.2	28.5	31.1	34	36.6	39.5	42.6	46		0.2	0.212	0.222
KU1-S	Fagus japonica	KU1S-187	9.07	9.01	8.98	9.04	9.1	9.04	9.04	9.01	9.01	9.04		11.2	11.2	11.2	11.2	11.3	11.2	11.2	11.2	11.2	11.2		0.481	0.471	0.466	0.476	0.486	0.476	0.476	0.471	0.471	0.476		1.9	1.86	1.84	1.88	1.92	1.88	1.88	1.86	1.86	1.88		0.0353	0.0347	0.0344
KU1-S	Fagus japonica	KU1S-188	12.6	12.3	12.3	12.3	12.2	12.3	12.4	12.3	12.2	12.3		12.8	12.7	12.7	12.7	12.7	12.7	12.8	12.7	12.7	12.7		1.3	1.2	1.21	1.22	1.18	1.2	1.26	1.21	1.18	1.22		5.47	5.04	5.08	5.12	4.95	5.04	5.3	5.08	4.95	5.12		0.0759	0.0716	0.072
KU1-S	Castanea crenata	KU1S-189	17.5	17.8	18.2	18.6	18.8	19	19.3	19.6	19.7	19.8		14.4	14.5	14.6	14.7	14.8	14.8	14.9	15	15	15		3.53	3.75	4	4.28	4.44	4.58	4.74	5.01	5.11	5.19		15.9	17	18.2	19.5	20.3	21	21.8	23.1	23.6	24		0.161	0.168	0.177
KU1-S	Acer rufinerve Sieb. et Zucc.	KU1S-190	14.2	14.2	14.4	14.8	15.3	15.5	15.7	16.1	16.6	16.6		13.4	13.4	13.5	13.6	13.8	13.8	13.9	14	14.2	14.2		1.86	1.86	1.97	2.14	2.35	2.45	2.55	2.74	2.99	3.05		8.05	8.05	8.53	9.35	10.3	10.8	11.2	12.1	13.3	13.6		0.0998	0.0998	0.104
KU1-S	Castanea crenata	KU1S-191	14.6	14.7	14.9	15	15.3	15.2	15.2	15.1	15.1			13.6	13.6	13.7	13.7	13.8	13.8	13.8	13.7	13.7			2.06	2.1	2.17	2.23	2.35	2.32	2.32	2.27	2.27			8.97	9.16	9.48	9.75	10.3	10.2	10.2	9.95	9.95			0.108	0.109	0.112
KU1-S	Carpinus tschonoskii	KU1S-192	11.7	11.9	12	12.3	12.5	12.6	12.7	13	13	13.1		12.5	12.6	12.6	12.7	12.8	12.9	12.9	13	13	13		1.03	1.1	1.13	1.22	1.29	1.32	1.35	1.44	1.44	1.48		4.28	4.59	4.71	5.12	5.43	5.56	5.7	6.13	6.13	6.27		0.0637	0.0669	0.0682
KU1-S	Cerasus sp.	KU1S-193	13	13.4	13.8	14.3	14.9	15.3	15.6	16	16.4	16.6		13	13.2	13.3	13.5	13.6	13.8	13.9	14	14.1	14.2		1.42	1.59	1.74	1.93	2.16	2.38	2.5	2.71	2.92	3.03		6.03	6.78	7.48	8.35	9.42	10.4	11	12	13	13.5		0.0813	0.0884	0.0947
KU1-S	Ostrya japonica	KU1S-194	9.87	9.99	10.1	10.2	10.4	10.4	10.4	10.5	10.5	10.5		11.7	11.7	11.8	11.8	11.9	11.9	11.9	11.9	12	12		0.621	0.646	0.671	0.697	0.724	0.724	0.738	0.744	0.751	0.751		2.5	2.6	2.71	2.82	2.94	2.94	3	3.03	3.06	3.06		0.0428	0.0441	0.0454
KU1-S	Carpinus tschonoskii	KU1S-195	9.68	9.68	9.64	9.68								11.6	11.6	11.5	11.6								0.585	0.585	0.58	0.585								2.34	2.34	2.32	2.34								0.0409	0.0409	0.0406
KU1-S	Carpinus tschonoskii	KU1S-196	8.56	8.63	8.69	8.82								11	11	11	11.1								0.404	0.413	0.422	0.441								1.58	1.61	1.65	1.73								0.0309	0.0314	0.0319
KU1-S	Ostrya japonica	KU1S-197						10.3	10.4	10.4	10.4	10.7							11.9	11.9	11.9	11.9	12							0.717	0.738	0.738	0.738	0.794							2.91	3	3	3	3.24
KU1-S	Castanea crenata	KU1S-198	17.8	17.8	17.9	18.2	18	17.9	17.8	17.8	18			14.5	14.5	14.5	14.6	14.6	14.5	14.5	14.5	14.6			3.71	3.71	3.79	4	3.87	3.81	3.75	3.73	3.87			16.8	16.8	17.2	18.2	17.6	17.3	17	16.9	17.6			0.167	0.167	0.17
KU1-S	Castanea crenata	KU1S-199	10.2											11.8											0.678											2.74											0.0457
KU1-S	Ostrya japonica	KU1S-200	9.93	10.2	10.3	10.7	10.9	11.1	11.2	11.2	11.2	11.2		11.7	11.8	11.9	12	12.1	12.2	12.3	12.3	12.3	12.3		0.633	0.678	0.717	0.786	0.837	0.891	0.906	0.922	0.922	0.922		2.55	2.74	2.91	3.21	3.43	3.67	3.73	3.8	3.8	3.8		0.0434	0.0457	0.0477
KU1-S	Quercus serrata	KU1S-201	16.8	16.9	17.2	17.6	18	18.4	18.5	18.7	19	19.1		14.2	14.3	14.3	14.5	14.6	14.7	14.7	14.8	14.8	14.9		3.15	3.21	3.36	3.63	3.85	4.13	4.19	4.37	4.55	4.65		14.1	14.4	15.1	16.4	17.5	18.8	19.1	20	20.9	21.3		0.148	0.15	0.155
KU1-S	Salix caprea	KU1S-202	14.4	14.3										13.5	13.5										1.95	1.93										8.47	8.35										0.103	0.102
KU1-S	Cornus controversa	KU1S-203	14	14.3	14.7	15	15.4	15.7	15.9	16.1	16.3	16.4		13.4	13.5	13.6	13.7	13.8	13.9	14	14	14.1	14.1		1.81	1.92	2.08	2.22	2.42	2.56	2.67	2.76	2.86	2.89		7.82	8.29	9.03	9.68	10.6	11.3	11.8	12.2	12.7	12.8		0.0978	0.102	0.108
KU1-S	Cornus controversa	KU1S-204	14.6	15.1	15.6	16	16.6	17.2	17.6	18.1	18.3	18.6		13.6	13.7	13.9	14	14.2	14.3	14.5	14.6	14.7	14.7		2.06	2.27	2.48	2.72	3.01	3.34	3.59	3.96	4.09	4.24		8.97	9.95	10.9	12.1	13.4	15	16.2	18	18.6	19.3		0.108	0.116	0.124
KU1-S	Salix caprea	KU1S-205	13.8	13.8										13.3	13.3										1.74	1.73										7.48	7.43										0.0947	0.0943
KU1-S	Ostrya japonica	KU1S-206	11.5	11.6	11.7	11.8	12.1	12	12	12.1	12.3	12.3		12.4	12.4	12.5	12.5	12.6	12.6	12.6	12.6	12.7	12.7		0.979	1.01	1.04	1.06	1.14	1.14	1.14	1.15	1.2	1.2		4.05	4.2	4.31	4.43	4.79	4.75	4.75	4.83	5.04	5.04		0.0613	0.0629	0.0641
KU1-S	Acer rufinerve Sieb. et Zucc.	KU1S-207	8.5											10.9											0.395											1.54											0.0303
KU1-S	Magnolia obovata	KU1S-208	13.8	13.9	14.3	14.6	15	15.3	15.6	15.9	16.1	16.2		13.3	13.3	13.5	13.6	13.7	13.8	13.9	14	14	14.1		1.7	1.78	1.93	2.06	2.23	2.38	2.5	2.64	2.74	2.81		7.32	7.65	8.35	8.97	9.75	10.4	11	11.7	12.1	12.4		0.0933	0.0963	0.102
KU1-S	Salix caprea	KU1S-209	11.3											12.3											0.93											3.84											0.0589
KU1-S	Salix caprea	KU1S-210	14.4											13.5											1.94											8.41											0.103
KU1-S	Cerasus sp.	KU1S-211	21.2	22	22.2	22.1	22.3	22.4	22.1	22.1	22.1	22.2		15.4	15.5	15.6	15.6	15.6	15.6	15.6	15.6	15.6	15.6		6.35	7.07	7.36	7.17	7.39	7.49	7.2	7.2	7.17	7.26		29.7	33.4	34.8	33.8	34.9	35.4	34	34	33.8	34.3		0.249	0.269	0.277
KU1-S	Salix caprea	KU1S-212	18.9											14.8											4.49											20.5											0.192
KU1-S	Salix caprea	KU1S-213	8.82											11.1											0.441											1.73											0.033
KU1-S	Salix caprea	KU1S-214	8.37											10.9											0.377											1.47											0.0293
KU1-S	Salix caprea	KU1S-215	15.9	15.9	16.1	16.2	16.7	16.9	16.7	16.7	17	16.9		14	14	14	14.1	14.2	14.3	14.2	14.2	14.3	14.3		2.66	2.66	2.77	2.82	3.06	3.17	3.1	3.1	3.23	3.21		11.7	11.7	12.3	12.5	13.7	14.2	13.8	13.8	14.5	14.4		0.13	0.13	0.134
KU1-S	Salix caprea	KU1S-216	22.5	22.6	23	23.6	24.4	24.9	25.4	25.8	26.3	26.8		15.6	15.7	15.8	15.9	16	16.1	16.2	16.3	16.4	16.5		7.58	7.68	8.15	8.75	9.68	10.4	11	11.5	12.3	13		35.9	36.4	38.8	41.8	46.6	50.2	53.2	56.1	60	63.6		0.283	0.286	0.299
KU1-S	Ostrya japonica	KU1S-217	29.6	30.2	31.1	31.3	31.9	32.5	33.2	33.7	34.4	34.9		17	17.1	17.2	17.2	17.3	17.4	17.5	17.6	17.7	17.8		17.5	18.6	20.4	20.7	22	23.2	24.8	26.1	27.7	28.9		87.4	93.7	103	105	112	118	127	134	143	149		0.522	0.547	0.584
KU1-S	Betura grossa	KU1S-218	9.17	9.2	9.2	9.17	9.23	9.17	9.2	9.17	9.23	9.2		11.3	11.3	11.3	11.3	11.3	11.3	11.3	11.3	11.3	11.3		0.497	0.502	0.502	0.497	0.507	0.497	0.502	0.497	0.507	0.502		1.97	1.99	1.99	1.97	2.01	1.97	1.99	1.97	2.01	1.99		0.0361	0.0364	0.0364
KU1-S	Carpinus japonica	KU1S-219	8.79	8.82	8.88	8.94	9.04	9.04	9.17	9.1	9.23	9.2		11.1	11.1	11.1	11.2	11.2	11.2	11.3	11.3	11.3	11.3		0.436	0.441	0.451	0.461	0.476	0.476	0.497	0.486	0.507	0.502		1.71	1.73	1.77	1.82	1.88	1.88	1.97	1.92	2.01	1.99		0.0328	0.033	0.0336
KU1-S	Betura grossa	KU1S-220	15.2	15.3	15.3	15.4	15.2	15.3						13.8	13.8	13.8	13.8	13.8	13.8						2.32	2.36	2.36	2.39	2.33	2.35						10.2	10.4	10.4	10.5	10.2	10.3						0.118	0.119	0.119
KU1-S	Acer mono var. ambiguum	KU1S-221	17.1	17.4	17.7	18	18.6	18.9	19.4	19.9	20.4	20.8		14.3	14.4	14.5	14.6	14.7	14.8	14.9	15.1	15.2	15.3		3.28	3.47	3.65	3.85	4.24	4.51	4.86	5.24	5.68	6.04		14.7	15.6	16.5	17.5	19.3	20.6	22.4	24.2	26.4	28.2		0.152	0.159	0.165
KU1-S	Zelkova serrata	KU1S-222	19.7	20.4	21.2	22	23	23.7	24.4	25.3	26.1	26.5		15	15.2	15.4	15.5	15.8	15.9	16.1	16.2	16.4	16.5		5.08	5.63	6.35	7.1	8.15	8.97	9.8	10.9	11.9	12.6		23.5	26.1	29.7	33.5	38.8	43	47.2	53	58.1	61.6		0.211	0.227	0.249
KU1-S	Castanea crenata	KU1S-223	11.8	11.8	11.8	11.8	11.9	11.8	11.8	11.8				12.5	12.5	12.5	12.5	12.6	12.5	12.5	12.5				1.06	1.07	1.08	1.06	1.09	1.08	1.07	1.07				4.43	4.47	4.51	4.43	4.55	4.51	4.47	4.47				0.0653	0.0657	0.0661
KU1-S	Ostrya japonica	KU1S-224	23.6	24.1	24.5	25	25.6	26	26.5	27.1	27.3	27.6		15.9	16	16.1	16.2	16.3	16.4	16.4	16.6	16.6	16.6		8.75	9.34	9.83	10.5	11.2	11.9	12.5	13.4	13.8	14.1		41.8	44.8	47.4	50.9	54.5	57.9	61.4	65.8	67.8	69.6		0.315	0.33	0.343
KU1-S	Carpinus japonica	KU1S-225	16.3	16.5	16.4	16.4	16.6	16.9	16.7	16.8	16.9	17.1		14.1	14.1	14.1	14.1	14.2	14.3	14.2	14.2	14.3	14.3		2.84	2.94	2.89	2.92	2.99	3.19	3.1	3.12	3.19	3.3		12.6	13.1	12.8	13	13.3	14.3	13.8	13.9	14.3	14.8		0.137	0.14	0.139
KU1-S	Carpinus japonica	KU1S-226	13.6	13.7	13.7	13.9	13.8	13.8	13.8	13.8	14	13.9		13.2	13.3	13.2	13.3	13.3	13.3	13.3	13.3	13.4	13.3		1.66	1.69	1.68	1.76	1.72	1.74	1.74	1.72	1.8	1.78		7.1	7.26	7.21	7.59	7.37	7.48	7.48	7.37	7.76	7.65		0.0913	0.0928	0.0923
KU1-S	Acer mono var. ambiguum	KU1S-227	8.91	8.91	8.82	8.85	8.85	8.85	8.85	8.82	8.91	8.82		11.2	11.2	11.1	11.1	11.1	11.1	11.1	11.1	11.2	11.1		0.456	0.456	0.441	0.446	0.446	0.446	0.446	0.441	0.456	0.441		1.8	1.8	1.73	1.75	1.75	1.75	1.75	1.73	1.8	1.73		0.0339	0.0339	0.033
KU1-S	Ostrya japonica	KU1S-228	11.8	12	12	12.2	12.2	12.4	12.4	12.5	12.6	12.6		12.5	12.6	12.6	12.7	12.7	12.8	12.7	12.8	12.8	12.9		1.07	1.12	1.14	1.18	1.19	1.24	1.23	1.27	1.3	1.32		4.47	4.67	4.75	4.95	5	5.21	5.17	5.34	5.47	5.56		0.0657	0.0678	0.0686
KU1-S	Salix caprea	KU1S-229	23.3	23.3	23.3	23.6	23.7	24	23.7	23.9	23.7	23.9		15.8	15.8	15.8	15.9	15.9	16	15.9	15.9	15.9	16		8.5	8.47	8.5	8.75	8.97	9.23	8.86	9.11	8.97	9.19		40.6	40.4	40.6	41.8	43	44.3	42.4	43.7	43	44.1		0.308	0.307	0.308
KU1-S	Acer mono var. ambiguum	KU1S-230	8.98	9.04	9.04	9.04	9.01	9.01	9.04	8.94	9.01	9.01		11.2	11.2	11.2	11.2	11.2	11.2	11.2	11.2	11.2	11.2		0.466	0.476	0.476	0.476	0.471	0.471	0.476	0.461	0.471	0.471		1.84	1.88	1.88	1.88	1.86	1.86	1.88	1.82	1.86	1.86		0.0344	0.035	0.035
KU1-S	Acer mono var. ambiguum	KU1S-231	10.1	10.1	10.1	9.93	10.1	9.93	9.9	9.9	9.96	9.87		11.7	11.7	11.8	11.7	11.7	11.7	11.7	11.7	11.7	11.7		0.659	0.659	0.671	0.633	0.659	0.633	0.627	0.627	0.64	0.621		2.66	2.66	2.71	2.55	2.66	2.55	2.52	2.52	2.58	2.5		0.0447	0.0447	0.0454
KU1-S	Salix caprea	KU1S-232	16.5	16.7	17.6	17.2	17.6	17.7	17.9	18.1	18.4	18.3		14.1	14.2	14.5	14.3	14.5	14.5	14.5	14.6	14.7	14.7		2.94	3.1	3.61	3.34	3.59	3.67	3.81	3.92	4.15	4.09		13.1	13.8	16.3	15	16.2	16.6	17.3	17.8	18.9	18.6		0.14	0.146	0.164
KU1-S	Cornus controversa	KU1S-233	21.6	22.2	22.7	23.5	24	24.6	25.2	25.8	26.4	26.4		15.5	15.6	15.7	15.9	16	16.1	16.2	16.3	16.4	16.4		6.77	7.36	7.85	8.71	9.3	9.99	10.7	11.5	12.4	12.4		31.8	34.8	37.3	41.7	44.7	48.2	51.9	55.9	60.5	60.7		0.261	0.277	0.291
KU1-S	Acer mono var. ambiguum	KU1S-234	20.1	20.3	20.5	20.7	20.9	21.1	21.4	21.9	21.6	21.6		15.1	15.2	15.2	15.3	15.3	15.3	15.4	15.5	15.5	15.5		5.42	5.57	5.71	5.93	6.09	6.29	6.5	7.04	6.77	6.77		25.1	25.9	26.5	27.6	28.5	29.5	30.5	33.2	31.8	31.8		0.221	0.226	0.23
KU1-S	Ostrya japonica	KU1S-235	10.9	10.9	10.9	10.9	10.9	11	11	10.7	10.9	10.9		12.1	12.1	12.1	12.1	12.2	12.2	12.2	12.1	12.1	12.2		0.837	0.837	0.837	0.845	0.852	0.86	0.86	0.801	0.845	0.852		3.43	3.43	3.43	3.46	3.5	3.53	3.53	3.27	3.46	3.5		0.0536	0.0536	0.0536
KU1-S	Ostrya japonica	KU1S-236	11.7	11.9	12.1	12.3	12.5	12.6	12.7	12.8	12.9	13		12.5	12.6	12.6	12.7	12.8	12.9	12.9	12.9	13	13		1.03	1.1	1.15	1.21	1.28	1.32	1.34	1.37	1.41	1.42		4.28	4.59	4.83	5.08	5.38	5.56	5.66	5.79	5.98	6.03		0.0637	0.0669	0.0694
KU1-S	Ostrya japonica	KU1S-237	11.5											12.4											0.995											4.13											0.0621
KU1-S	Ostrya japonica	KU1S-238	11.2	11.5	11.6	11.4	11.5	11.3	11.3	11.2	11.5	11.2		12.3	12.4	12.4	12.4	12.4	12.3	12.3	12.3	12.4	12.3		0.914	0.987	1.02	0.962	0.979	0.938	0.938	0.922	0.979	0.922		3.77	4.09	4.24	3.98	4.05	3.87	3.87	3.8	4.05	3.8		0.0582	0.0617	0.0633
KU1-S	Ostrya japonica	KU1S-239	12.1	12.2	12.2	12.1	12.1	12.1	12.1	12.1	12.4	12.1		12.6	12.7	12.7	12.7	12.7	12.7	12.6	12.6	12.7	12.6		1.15	1.17	1.18	1.16	1.16	1.16	1.14	1.15	1.23	1.15		4.83	4.91	4.95	4.87	4.87	4.87	4.79	4.83	5.17	4.83		0.0694	0.0703	0.0707
KU1-S	Castanea crenata	KU1S-240	13.7	13.8	13.9	13.9	14	13.9	13.9	13.9	13.8			13.3	13.3	13.3	13.3	13.3	13.3	13.3	13.3	13.3			1.69	1.72	1.75	1.75	1.79	1.76	1.78	1.75	1.74			7.26	7.37	7.54	7.54	7.71	7.59	7.65	7.54	7.48			0.0928	0.0938	0.0952
KU1-S	Ostrya japonica	KU1S-241	8.72	8.85	8.98	9.14	9.26	9.39	9.39	9.42	9.55	9.55		11.1	11.1	11.2	11.3	11.3	11.4	11.4	11.4	11.5	11.5		0.427	0.446	0.466	0.491	0.513	0.534	0.534	0.54	0.562	0.562		1.67	1.75	1.84	1.94	2.03	2.13	2.13	2.15	2.24	2.24		0.0322	0.0333	0.0344
KU1-S	Cornus controversa	KU1S-242	14.7	15.4	16.3	17	17.6	18.4	18.8	19.5	20	20.3		13.6	13.8	14.1	14.3	14.5	14.7	14.8	15	15.1	15.2		2.09	2.41	2.86	3.25	3.63	4.13	4.39	4.96	5.31	5.6		9.09	10.6	12.7	14.5	16.4	18.8	20.1	22.9	24.6	26		0.109	0.121	0.137
KU1-S	Zelkova serrata	KU1S-243	10.3	10.4	10.4	10.4	10.7	10.7	10.7	10.7	10.8	10.8		11.9	11.9	11.9	11.9	12	12	12.1	12	12.1	12.1		0.717	0.738	0.738	0.738	0.786	0.794	0.801	0.794	0.815	0.815		2.91	3	3	3	3.21	3.24	3.27	3.24	3.34	3.34		0.0477	0.0487	0.0487
KU1-S	Acer mono var. ambiguum	KU1S-244	8.21	8.34	8.47	8.56	8.75	8.79	8.79	8.85	8.82	8.91		10.8	10.8	10.9	11	11.1	11.1	11.1	11.1	11.1	11.2		0.356	0.373	0.39	0.404	0.432	0.436	0.436	0.446	0.441	0.456		1.38	1.45	1.52	1.58	1.69	1.71	1.71	1.75	1.73	1.8		0.028	0.029	0.0301
KU1-S	Styrax obassia	KU1S-245	9.26	9.29	9.33	9.33	9.33	9.33	9.33	9.33	9.39	9.39		11.3	11.4	11.4	11.4	11.4	11.4	11.4	11.4	11.4	11.4		0.513	0.518	0.523	0.523	0.523	0.523	0.523	0.523	0.534	0.534		2.03	2.06	2.08	2.08	2.08	2.08	2.08	2.08	2.13	2.13		0.037	0.0373	0.0376
KU1-S	Zelkova serrata	KU1S-246	10.1	10.2	10.3	10.5	10.6	10.5	10.5	10.7	10.7	10.8		11.8	11.8	11.9	12	12	12	12	12	12	12.1		0.671	0.697	0.717	0.751	0.765	0.751	0.751	0.786	0.786	0.815		2.71	2.82	2.91	3.06	3.12	3.06	3.06	3.21	3.21	3.34		0.0454	0.0467	0.0477
KU1-S	Cornus controversa	KU1S-247	14.4	14.9	15.5	16.2	17.1	17.7	18.1	18.6	19	19.2		13.5	13.7	13.8	14.1	14.3	14.5	14.6	14.7	14.8	14.9		1.95	2.17	2.44	2.79	3.3	3.67	3.92	4.28	4.58	4.7		8.47	9.48	10.7	12.4	14.8	16.6	17.8	19.5	21	21.6		0.103	0.112	0.122
KU1-S	Cornus controversa	KU1S-248	12.6	13.1	13.7	14.2	14.9	15.5	16.1	16.8	17.5	18.2		12.8	13	13.2	13.4	13.7	13.8	14	14.2	14.4	14.6		1.31	1.46	1.67	1.89	2.17	2.45	2.76	3.15	3.53	3.98		5.52	6.23	7.15	8.17	9.48	10.8	12.2	14.1	15.9	18.1		0.0764	0.0832	0.0918
KU1-S	Magnolia obovata	KU1S-249	18	18.5	19	19.8	20.8	21.3	21.7	22.3	22.7	23.1		14.6	14.7	14.8	15	15.3	15.4	15.5	15.6	15.7	15.8		3.87	4.17	4.58	5.19	6.04	6.44	6.8	7.45	7.85	8.22		17.6	19	21	24	28.2	30.2	32	35.3	37.3	39.2		0.172	0.182	0.195
KU1-H	Chamaecyparis obtusa	KU1H-1		15.2	15.9	17.1	17.8	18	18.7	19	19.6	19.9			15.6	15.9	16.3	16.6	16.7	16.9	17	17.2	17.3			4.55	5.19	6.17	6.91	7.13	7.83	8.14	8.86	9.2			4.88	5.75	7.15	8.23	8.57	9.63	10.1	11.2	11.8			0.145	0.164
KU1-H	Chamaecyparis obtusa	KU1H-2		17.5	18.3	19.4	20.4	21.4	21.8	22.9	23.7	24.4			16.5	16.8	17.1	17.4	17.7	17.8	18.1	18.3	18.5			6.57	7.43	8.64	9.82	11	11.6	13.1	14.3	15.4			7.72	9.01	10.9	12.8	14.8	15.7	18.4	20.5	22.5			0.202	0.225
KU1-H	Chamaecyparis obtusa	KU1H-3		16.8	17.7	18.7	19.9	20.9	21.6	22.7	23.1	24.1			16.2	16.6	16.9	17.3	17.6	17.8	18.1	18.2	18.4			5.91	6.81	7.87	9.12	10.5	11.4	12.9	13.5	15			6.77	8.09	9.68	11.7	13.8	15.4	17.9	19.1	21.7			0.184	0.209
KU1-H	Chamaecyparis obtusa	KU1H-4		15	15.5	16.2	16.6	17.1	17.5	17.9	18.6	18.8			15.5	15.7	16	16.2	16.4	16.5	16.6	16.8	16.9			4.43	4.83	5.41	5.74	6.23	6.57	6.97	7.66	7.94			4.71	5.25	6.05	6.52	7.23	7.72	8.32	9.37	9.79			0.142	0.153
KU1-H	Chamaecyparis obtusa	KU1H-5		17.3	17.9	18.8	19.6	20	20.4	21	21.8	21.9			16.4	16.6	16.9	17.2	17.3	17.4	17.6	17.8	17.9			6.38	7.01	7.94	8.86	9.24	9.74	10.6	11.6	11.8			7.45	8.37	9.79	11.2	11.8	12.7	14	15.7	16			0.197	0.214
KU1-H	Chamaecyparis obtusa	KU1H-6		16.6	17.2	18	18.7	19.6	20.1	20.7	21.4	22			16.2	16.4	16.7	16.9	17.2	17.3	17.5	17.7	17.9			5.77	6.32	7.1	7.87	8.83	9.35	10.2	11	11.8			6.56	7.36	8.52	9.68	11.2	12	13.4	14.8	16.1			0.18	0.195
KU1-H	Chamaecyparis obtusa	KU1H-7		19.6	20.5	21.6	22.2	23	23.4	24.2	24.9	25.6			17.2	17.4	17.8	17.9	18.2	18.3	18.5	18.7	18.8			8.86	9.86	11.3	12.2	13.3	13.8	15.1	16.4	17.5			11.2	12.8	15.2	16.7	18.7	19.7	22	24.2	26.4			0.263	0.289
KU1-H	Chamaecyparis obtusa	KU1H-8		13.2	14	15	15.8	16.4	16.9	17.5	18.1	18.5			14.8	15.1	15.5	15.9	16.1	16.3	16.5	16.7	16.8			3.22	3.72	4.4	5.08	5.54	6	6.6	7.2	7.6			3.16	3.79	4.68	5.6	6.25	6.89	7.77	8.66	9.27			0.107	0.121
KU1-H	Chamaecyparis obtusa	KU1H-9		20.1	21.1	22.4	23.7	24.6	25.5	26.6	27.3	28.3			17.3	17.6	18	18.4	18.6	18.8	19	19.2	19.4			9.43	10.7	12.5	14.4	15.9	17.3	19.3	20.6	22.7			12.1	14.2	17.3	20.7	23.3	26	29.8	32.4	36.4			0.278	0.312
KU1-H	Chamaecyparis obtusa	KU1H-10		18.7	19.2	20	20.7	21.3	21.8	22.4	23.2	23.4			16.9	17.1	17.3	17.5	17.7	17.8	18	18.2	18.3			7.8	8.39	9.24	10.1	10.9	11.6	12.4	13.6	13.9			9.58	10.5	11.8	13.3	14.5	15.7	17.1	19.2	19.8			0.235	0.251
KU1-H	Chamaecyparis obtusa	KU1H-11		18.6	19.6	20.2	21	21.7	22.1	22.8	23.5	23.9			16.8	17.2	17.4	17.6	17.8	17.9	18.1	18.3	18.4			7.66	8.86	9.51	10.5	11.5	12	12.9	14	14.7			9.37	11.2	12.3	14	15.6	16.5	18.1	20	21.3			0.231	0.263
KU1-H	Chamaecyparis obtusa	KU1H-12		18.9	19.7	20.7	21.7	22.5	23.1	23.9	25	25.2			17	17.2	17.5	17.8	18	18.2	18.4	18.7	18.7			8	8.9	10.1	11.4	12.6	13.4	14.7	16.5	16.9			9.9	11.3	13.2	15.5	17.4	18.9	21.3	24.4	25.2			0.24	0.264
KU1-H	Chamaecyparis obtusa	KU1H-13		18.1	18.7	19.4	20.2	20.5	20.8	21.4	21.8	22.3			16.7	16.9	17.1	17.4	17.5	17.6	17.7	17.8	18			7.23	7.87	8.61	9.54	9.94	10.3	11	11.6	12.4			8.71	9.68	10.8	12.3	13	13.6	14.7	15.7	17			0.22	0.237
KU1-H	Chamaecyparis obtusa	KU1H-14		15.4	15.8	16.3	16.8	17.1	17.4	17.8	18.1	18.5			15.7	15.9	16.1	16.2	16.3	16.4	16.6	16.7	16.8			4.75	5.06	5.52	5.94	6.2	6.47	6.88	7.17	7.6			5.15	5.57	6.21	6.81	7.19	7.59	8.18	8.61	9.27			0.151	0.16
KU1-H	Chamaecyparis obtusa	KU1H-15		22.2	22.9	23.7	24.6	25.2	25.6	26.2	26.8	27.5			17.9	18.1	18.3	18.6	18.7	18.8	19	19.1	19.2			12.2	13.2	14.4	15.8	16.8	17.4	18.6	19.7	21			16.7	18.5	20.6	23.1	25	26.3	28.4	30.6	33.1			0.349	0.373
KU1-H	Chamaecyparis obtusa	KU1H-16		19.8	20.5	21.1	21.6	22.2	22.6	23.1	23.7	24.2			17.3	17.4	17.6	17.8	18	18.1	18.2	18.3	18.5			9.09	9.86	10.6	11.4	12.2	12.7	13.5	14.4	15.2			11.6	12.8	14.1	15.4	16.8	17.7	19.1	20.6	22.1			0.269	0.289
KU1-H	Chamaecyparis obtusa	KU1H-17		19.2	19.9	20.9	21.6	22.2	22.7	23.5	24.1	24.8			17.1	17.3	17.6	17.8	17.9	18.1	18.3	18.4	18.6			8.36	9.2	10.4	11.4	12.2	12.9	14	15	16.1			10.4	11.8	13.8	15.4	16.7	17.9	20	21.7	23.7			0.25	0.272
KU1-H	Chamaecyparis obtusa	KU1H-18		18.4	19.1	19.8	20.5	21	21.4	21.9	22.6	23.1			16.8	17	17.2	17.5	17.6	17.7	17.9	18.1	18.2			7.46	8.25	9.05	9.94	10.5	11	11.7	12.7	13.4			9.06	10.3	11.5	13	13.9	14.8	16	17.7	18.9			0.226	0.247
KU1-H	Chamaecyparis obtusa	KU1H-19		16.5	17	17.8	18.4	18.9	19.3	19.8	20.2	20.5			16.1	16.3	16.6	16.8	17	17.1	17.3	17.4	17.5			5.66	6.09	6.88	7.53	8	8.46	9.09	9.54	9.94			6.4	7.02	8.18	9.16	9.9	10.6	11.6	12.3	13			0.177	0.189
KU1-H	Chamaecyparis obtusa	KU1H-20		17.7	18.3	19.4	19.9	20.5	21	21.7	22.3	22.9			16.6	16.8	17.1	17.3	17.4	17.6	17.8	18	18.1			6.81	7.43	8.57	9.16	9.86	10.6	11.5	12.3	13.1			8.09	9.01	10.8	11.7	12.8	14	15.5	16.9	18.3			0.209	0.225
KU1-H	Chamaecyparis obtusa	KU1H-21		16.4	17.1	17.9	18.4	19.1	19.4	20	20.5	21.3			16.1	16.3	16.6	16.8	17	17.1	17.3	17.4	17.7			5.54	6.2	6.97	7.46	8.25	8.54	9.24	9.86	10.9			6.25	7.19	8.32	9.06	10.3	10.7	11.8	12.8	14.5			0.174	0.192
KU1-H	Chamaecyparis obtusa	KU1H-22		15.4	16.1	17.1	17.9	18.5	19.1	19.8	20.4	20.8			15.7	16	16.3	16.6	16.8	17	17.2	17.4	17.5			4.77	5.32	6.2	6.94	7.6	8.25	9.05	9.82	10.3			5.18	5.94	7.19	8.28	9.27	10.3	11.5	12.8	13.5			0.152	0.167
KU1-H	Chamaecyparis obtusa	KU1H-23		20.4	21.3	22.2	23	23.4	23.9	24.4	25.1	25.9			17.4	17.7	17.9	18.2	18.3	18.4	18.5	18.7	18.9			9.74	11	12.1	13.3	13.9	14.6	15.5	16.6	18.1			12.7	14.7	16.7	18.7	19.8	21.1	22.7	24.7	27.4			0.286	0.319
KU1-H	Chamaecyparis obtusa	KU1H-24		18.7	19.3	20.1	20.8	21.3	21.6	22.2	22.7	23.3			16.9	17.1	17.3	17.5	17.7	17.8	17.9	18.1	18.2			7.8	8.43	9.35	10.3	10.9	11.3	12.2	12.9	13.8			9.58	10.6	12	13.5	14.5	15.3	16.7	18	19.5			0.235	0.252
KU1-H	Chamaecyparis obtusa	KU1H-25		16.8	17.3	18	18.9	19.2	19.7	20.3	20.8	21.3			16.2	16.4	16.7	17	17.1	17.2	17.4	17.6	17.7			5.94	6.44	7.1	8	8.39	8.9	9.7	10.3	11			6.81	7.54	8.52	9.9	10.5	11.3	12.6	13.6	14.7			0.185	0.198
KU1-H	Chamaecyparis obtusa	KU1H-26		20.4	21.2	22.2	23.2	24	24.7	25.5	26.3	26.8			17.4	17.7	17.9	18.2	18.4	18.6	18.8	19	19.1			9.82	10.8	12.2	13.6	14.8	16	17.4	18.7	19.7			12.8	14.4	16.7	19.2	21.4	23.5	26.2	28.7	30.6			0.288	0.315
KU1-H	Chamaecyparis obtusa	KU1H-27		20	20.7	21.5	22.3	22.8	23.5	24	24.8	25.2			17.3	17.5	17.7	18	18.1	18.3	18.4	18.6	18.7			9.31	10.1	11.2	12.4	13	14	14.8	16.1	16.8			12	13.3	15	17	18.2	19.9	21.4	23.8	25			0.275	0.296
KU1-H	Chamaecyparis obtusa	KU1H-28		14.7	15.2	16	16.6	17.1	17.7	18.2	18.7	19.1			15.4	15.6	15.9	16.2	16.3	16.5	16.7	16.9	17			4.21	4.62	5.24	5.74	6.17	6.75	7.26	7.8	8.21			4.43	4.98	5.82	6.52	7.15	8	8.76	9.58	10.2			0.136	0.148
KU1-H	Chamaecyparis obtusa	KU1H-29		17.1	17.8	18.6	19.6	20	20.4	21	21.5	21.9			16.4	16.6	16.9	17.2	17.3	17.4	17.6	17.7	17.9			6.23	6.85	7.73	8.79	9.24	9.74	10.5	11.1	11.7			7.23	8.14	9.47	11.1	11.8	12.7	13.9	14.9	16			0.193	0.209
KU1-H	Chamaecyparis obtusa	KU1H-30		16.4	17	17.7	18.8	18.7	19.2	19.7	20.2	20.6			16.1	16.3	16.6	16.9	16.9	17.1	17.2	17.4	17.5			5.6	6.11	6.78	7.9	7.76	8.39	8.9	9.51	9.97			6.32	7.06	8.04	9.74	9.52	10.5	11.3	12.3	13			0.175	0.189
KU1-H	Chamaecyparis obtusa	KU1H-31		17.3	18	18.9	19.6	20.3	20.9	21.6	22.1	22.9			16.4	16.6	17	17.2	17.4	17.6	17.8	17.9	18.1			6.44	7.04	8	8.79	9.62	10.5	11.3	12	13.1			7.54	8.42	9.9	11.1	12.5	13.8	15.3	16.5	18.3			0.198	0.215
KU1-H	Chamaecyparis obtusa	KU1H-32		18.1	18.8	19.5	20.2	20.9	21.3	21.9	22.3	23.1			16.7	16.9	17.2	17.4	17.6	17.7	17.9	18	18.2			7.23	7.9	8.75	9.54	10.4	10.9	11.7	12.3	13.4			8.71	9.74	11.1	12.3	13.7	14.6	16	16.9	18.9			0.22	0.238
KU1-H	Chamaecyparis obtusa	KU1H-33		18.1	18.7	19.4	20.2	20.7	21.2	21.9	22.5	23.1			16.7	16.9	17.1	17.4	17.5	17.7	17.9	18	18.2			7.17	7.83	8.64	9.51	10.1	10.8	11.7	12.6	13.4			8.61	9.63	10.9	12.3	13.2	14.5	16	17.4	18.9			0.218	0.236
KU1-H	Chamaecyparis obtusa	KU1H-34		18.8	19.2	20	20.5	20.9	21.4	22	22.5	23.1			16.9	17.1	17.3	17.5	17.6	17.7	17.9	18	18.2			7.94	8.39	9.31	9.9	10.5	11	11.8	12.5	13.4			9.79	10.5	12	12.9	13.8	14.7	16.1	17.4	18.9			0.239	0.251
KU1-H	Chamaecyparis obtusa	KU1H-35		19.5	20.7	21	21.6	22.3	22.9	23.4	24	24.6			17.2	17.5	17.6	17.8	18	18.1	18.3	18.4	18.6			8.75	10.2	10.5	11.4	12.3	13.1	13.9	14.8	15.9			11.1	13.4	14	15.4	17	18.3	19.8	21.4	23.3			0.26	0.297
KU1-H	Chamaecyparis obtusa	KU1H-36		16.9	17.5	18.3	18.8	19.4	19.7	20.4	21	21.6			16.3	16.5	16.8	16.9	17.1	17.2	17.4	17.6	17.8			6.06	6.57	7.36	7.97	8.54	8.98	9.74	10.5	11.3			6.98	7.72	8.91	9.84	10.7	11.4	12.7	14	15.3			0.188	0.202
KU1-H	Chamaecyparis obtusa	KU1H-37		16.5	17.3	18.3	19.3	20.1	20.7	21.6	22.6	23.7			16.1	16.4	16.8	17.1	17.3	17.5	17.8	18.1	18.3			5.63	6.35	7.36	8.43	9.43	10.2	11.3	12.7	14.3			6.36	7.41	8.91	10.6	12.1	13.4	15.3	17.7	20.5			0.176	0.196
KU1-H	Chamaecyparis obtusa	KU1H-38		16.9	17.3	18.2	18.8	19.4	19.8	20.4	21.1	21.6			16.3	16.4	16.7	16.9	17.1	17.3	17.4	17.6	17.8			6	6.44	7.3	7.9	8.57	9.09	9.82	10.7	11.3			6.89	7.54	8.81	9.74	10.8	11.6	12.8	14.2	15.3			0.186	0.198
KU1-H	Chamaecyparis obtusa	KU1H-39		18.7	19.4	20.4	21.2	22.1	22.6	23.5	24.1	24.9			16.9	17.1	17.4	17.7	17.9	18.1	18.3	18.5	18.6			7.8	8.64	9.78	10.8	12	12.7	14	15	16.3			9.58	10.9	12.7	14.4	16.4	17.7	20	21.8	24.1			0.235	0.257
KU1-H	Chamaecyparis obtusa	KU1H-40		17.4	18.1	19.1	19.7	20.4	20.9	21.7	22.3	22.8			16.5	16.7	17	17.2	17.4	17.6	17.8	18	18.1			6.54	7.23	8.25	8.98	9.82	10.4	11.5	12.3	12.9			7.68	8.71	10.3	11.4	12.8	13.8	15.6	16.9	18.1			0.201	0.22
KU1-H	Chamaecyparis obtusa	KU1H-41		15.9	16.5	17.2	17.9	18.6	19	19.7	20.3	20.7			15.9	16.1	16.4	16.6	16.9	17	17.2	17.4	17.5			5.11	5.66	6.29	7.01	7.7	8.11	8.94	9.66	10.1			5.64	6.4	7.32	8.37	9.42	10.1	11.4	12.5	13.3			0.161	0.177
KU1-H	Chamaecyparis obtusa	KU1H-42		16.8	17.3	18	18.6	19.2	19.7	20.3	20.8	21.2			16.3	16.4	16.7	16.9	17.1	17.2	17.4	17.6	17.7			5.97	6.38	7.1	7.73	8.39	8.98	9.7	10.3	10.8			6.85	7.45	8.52	9.47	10.5	11.4	12.6	13.6	14.5			0.185	0.197
KU1-H	Chamaecyparis obtusa	KU1H-43		15.9	16.2	17.1	17.4	17.9	18.1	18.6	19.1	19.4			15.9	16	16.4	16.5	16.6	16.7	16.9	17	17.1			5.11	5.43	6.23	6.5	6.97	7.17	7.73	8.29	8.57			5.64	6.09	7.23	7.63	8.32	8.61	9.47	10.3	10.8			0.161	0.17
KU1-H	Chamaecyparis obtusa	KU1H-44		16.3	16.8	17.6	18.1	18.6	19.2	19.9	20.2	20.9			16	16.2	16.5	16.7	16.9	17.1	17.3	17.4	17.6			5.46	5.94	6.72	7.2	7.73	8.39	9.16	9.54	10.4			6.13	6.81	7.95	8.66	9.47	10.5	11.7	12.3	13.8			0.171	0.185
KU1-H	Chamaecyparis obtusa	KU1H-45		17.8	18.5	19.4	20	20.7	21.2	21.8	22.4	23.1			16.6	16.8	17.1	17.3	17.5	17.7	17.8	18	18.2			6.85	7.56	8.54	9.31	10.1	10.8	11.6	12.5	13.4			8.14	9.21	10.7	12	13.3	14.4	15.8	17.3	18.9			0.209	0.229
KU1-H	Chamaecyparis obtusa	KU1H-46		18.2	18.9	19.8	20.5	21.2	21.6	22.4	23.1	23.8			16.7	17	17.2	17.4	17.7	17.8	18	18.2	18.4			7.3	8	9.05	9.86	10.8	11.4	12.4	13.4	14.5			8.81	9.9	11.5	12.8	14.4	15.4	17.1	18.9	20.8			0.222	0.24
KU1-H	Chamaecyparis obtusa	KU1H-47		17.6	18.1	18.9	19.4	20	20.6	21.3	21.8	22.3			16.5	16.7	17	17.1	17.3	17.5	17.7	17.8	18			6.72	7.2	8	8.61	9.31	10.1	10.9	11.6	12.3			7.95	8.66	9.9	10.8	12	13.2	14.5	15.7	17			0.206	0.219
KU1-H	Chamaecyparis obtusa	KU1H-48		18.7	19.6	20.5	21.3	22	22.6	23.3	24.1	25.1			16.9	17.2	17.5	17.7	17.9	18.1	18.2	18.5	18.7			7.87	8.79	9.9	11	11.8	12.7	13.8	15	16.7			9.68	11.1	12.9	14.7	16.1	17.7	19.6	21.8	24.9			0.237	0.261
KU1-H	Chamaecyparis obtusa	KU1H-49		16.9	17.5	18.3	18.9	19.5	20.1	20.8	21.3	22			16.3	16.5	16.8	17	17.2	17.3	17.5	17.7	17.9			6.03	6.57	7.4	8.07	8.75	9.35	10.3	10.9	11.8			6.93	7.72	8.96	10	11.1	12	13.5	14.6	16.1			0.187	0.202
KU1-H	Chamaecyparis obtusa	KU1H-50		16.7	17.3	18.2	18.8	19.4	19.9	20.5	21	21.5			16.2	16.4	16.7	16.9	17.1	17.3	17.5	17.6	17.8			5.82	6.41	7.26	7.9	8.54	9.16	9.94	10.6	11.2			6.64	7.5	8.76	9.74	10.7	11.7	13	14	15.1			0.181	0.198
KU1-H	Chamaecyparis obtusa	KU1H-51		17.3	17.9	18.6	19.4	20	20.5	21.4	21.7	22.2			16.4	16.6	16.9	17.1	17.3	17.5	17.7	17.8	17.9			6.44	6.94	7.7	8.57	9.28	9.94	11	11.5	12.2			7.54	8.28	9.42	10.8	11.9	13	14.8	15.6	16.7			0.198	0.212
KU1-H	Chamaecyparis obtusa	KU1H-52		15	15.5	16.1	16.7	17.3	17.8	18.5	19	19.3			15.6	15.7	16	16.2	16.4	16.6	16.8	17	17.1			4.45	4.8	5.35	5.85	6.44	6.91	7.63	8.11	8.5			4.75	5.21	5.98	6.69	7.54	8.23	9.32	10.1	10.7			0.143	0.153
KU1-H	Chamaecyparis obtusa	KU1H-53		17.6	18	18.6	19.2	19.6	20.1	20.6	20.9	21.2			16.5	16.7	16.9	17	17.2	17.3	17.5	17.6	17.7			6.66	7.13	7.73	8.32	8.79	9.35	10	10.4	10.7			7.86	8.57	9.47	10.4	11.1	12	13.1	13.8	14.3			0.204	0.217
KU1-H	Chamaecyparis obtusa	KU1H-54		14.5	15.1	15.7	16.3	16.9	17.3	17.9	18.4	18.8			15.4	15.6	15.8	16.1	16.3	16.4	16.6	16.8	16.9			4.1	4.48	4.98	5.52	6	6.44	7.01	7.49	7.97			4.28	4.78	5.46	6.21	6.89	7.54	8.37	9.11	9.84			0.132	0.143
KU1-H	Chamaecyparis obtusa	KU1H-55		18.7	19.4	20.1	20.6	21.3	21.8	22.3	22.9	23.4			16.9	17.1	17.3	17.5	17.7	17.8	18	18.1	18.3			7.87	8.54	9.39	10.1	10.9	11.6	12.4	13.1	13.9			9.68	10.7	12.1	13.2	14.5	15.7	17	18.4	19.8			0.237	0.254
KU1-H	Chamaecyparis obtusa	KU1H-56		20.3	20.9	21.7	22.3	23	23.4	24	24.9	25.2			17.4	17.6	17.8	18	18.2	18.3	18.4	18.6	18.7			9.66	10.4	11.5	12.4	13.3	13.9	14.8	16.2	16.8			12.5	13.7	15.6	17	18.7	19.8	21.4	24	25.1			0.284	0.302
KU1-H	Chamaecyparis obtusa	KU1H-57		16.6	17.2	18	18.7	19.2	19.8	20.4	21.1	21.6			16.2	16.4	16.7	16.9	17.1	17.3	17.4	17.6	17.8			5.74	6.29	7.13	7.76	8.39	9.09	9.82	10.6	11.3			6.52	7.32	8.57	9.52	10.5	11.6	12.8	14.1	15.3			0.179	0.194
KU1-H	Chamaecyparis obtusa	KU1H-58		14.7	15.5	16.6	17.2	17.8	18.2	19.1	19.6	20.1			15.4	15.7	16.1	16.4	16.6	16.7	17	17.2	17.3			4.24	4.8	5.71	6.26	6.88	7.33	8.25	8.79	9.39			4.46	5.21	6.48	7.28	8.18	8.86	10.3	11.1	12.1			0.137	0.153
KU1-H	Chamaecyparis obtusa	KU1H-59		20.4	21	21.8	22.5	23	23.4	24	24.4	24.8			17.4	17.6	17.8	18	18.2	18.3	18.4	18.5	18.6			9.82	10.6	11.6	12.5	13.3	13.9	14.8	15.6	16.1			12.8	14	15.7	17.4	18.7	19.8	21.4	22.8	23.7			0.288	0.31
KU1-H	Chamaecyparis obtusa	KU1H-60		17.1	17.7	18.2	18.9	19.3	19.4	19.8	20.4	20.6			16.4	16.5	16.7	17	17.1	17.1	17.2	17.4	17.5			6.23	6.75	7.3	8.04	8.43	8.61	9.05	9.82	10.1			7.23	8	8.81	9.95	10.6	10.8	11.5	12.8	13.2			0.193	0.207
KU1-H	Chamaecyparis obtusa	KU1H-61		16.9	17.6	18.5	19.3	20.1	20.7	21.4	22.1	22.6			16.3	16.5	16.8	17.1	17.3	17.5	17.7	17.9	18.1			6.03	6.69	7.6	8.43	9.35	10.1	11	12	12.7			6.93	7.9	9.27	10.6	12	13.2	14.8	16.5	17.7			0.187	0.205
KU1-H	Chamaecyparis obtusa	KU1H-62		18.1	18.7	19.7	20.3	20.8	21.1	21.5	22	22.5			16.7	16.9	17.2	17.4	17.6	17.6	17.7	17.9	18			7.23	7.87	8.94	9.7	10.3	10.6	11.2	11.9	12.5			8.71	9.68	11.4	12.6	13.6	14.1	15	16.3	17.4			0.22	0.237
KU1-H	Chamaecyparis obtusa	KU1H-63		18.6	19.3	20.1	20.7	21.3	21.7	22.3	22.8	23.3			16.9	17.1	17.3	17.5	17.7	17.8	18	18.1	18.2			7.7	8.46	9.39	10.1	10.9	11.4	12.3	13	13.8			9.42	10.6	12.1	13.3	14.5	15.5	17	18.2	19.5			0.232	0.253
KU1-H	Chamaecyparis obtusa	KU1H-64		18.3	18.7	19.4	20.1	20.9	21.1	21.6	22.1	22.4			16.8	16.9	17.1	17.3	17.6	17.6	17.8	17.9	18			7.4	7.8	8.54	9.35	10.4	10.7	11.3	11.9	12.5			8.96	9.58	10.7	12	13.8	14.2	15.2	16.3	17.3			0.224	0.235
KU1-H	Chamaecyparis obtusa	KU1H-65		17.4	18	18.7	19.5	20.1	20.7	21.3	21.8	22.3			16.5	16.7	16.9	17.2	17.4	17.5	17.7	17.8	18			6.54	7.07	7.8	8.72	9.47	10.1	11	11.6	12.3			7.68	8.47	9.58	11	12.2	13.3	14.7	15.7	16.9			0.201	0.215
KU1-H	Chamaecyparis obtusa	KU1H-66		15.6	16.1	16.7	17.3	18	18.6	19.2	19.7	20.1			15.8	16	16.2	16.4	16.7	16.9	17	17.2	17.3			4.88	5.32	5.85	6.44	7.13	7.7	8.32	8.94	9.43			5.32	5.94	6.69	7.54	8.57	9.42	10.4	11.4	12.1			0.155	0.167
KU1-H	Chamaecyparis obtusa	KU1H-67		18	18.3	18.7	19.2	19.6	20	20.3	20.5	20.9			16.6	16.8	16.9	17.1	17.2	17.3	17.4	17.4	17.6			7.04	7.36	7.83	8.39	8.79	9.28	9.62	9.86	10.4			8.42	8.91	9.63	10.5	11.1	11.9	12.5	12.8	13.8			0.215	0.223
KU1-H	Chamaecyparis obtusa	KU1H-68		18.9	19.8	20.8	21.7	22.3	22.9	23.8	24.6	25.3			17	17.3	17.6	17.8	18	18.1	18.4	18.6	18.7			8.07	9.09	10.3	11.5	12.3	13.1	14.5	15.8	17			10	11.6	13.6	15.6	17	18.3	20.9	23.2	25.4			0.242	0.269
KU1-H	Chamaecyparis obtusa	KU1H-69		18.1	18.6	19.3	20.1	20.8	21.1	21.6	22.4	22.6			16.7	16.9	17.1	17.3	17.6	17.6	17.8	18	18			7.2	7.7	8.5	9.43	10.3	10.6	11.4	12.4	12.7			8.66	9.42	10.7	12.1	13.6	14.1	15.4	17.2	17.6			0.219	0.232
KU1-H	Chamaecyparis obtusa	KU1H-70		18.4	19	19.9	20.8	21.5	22.1	22.9	23.6	24.1			16.8	17	17.3	17.5	17.7	17.9	18.1	18.3	18.4			7.46	8.11	9.16	10.3	11.1	12	13.1	14.2	14.9			9.06	10.1	11.7	13.5	14.9	16.5	18.4	20.3	21.6			0.226	0.243
KU1-H	Chamaecyparis obtusa	KU1H-71		15.1	15.7	16.3	17	17.5	18	18.4	18.8	19.4			15.6	15.8	16.1	16.3	16.5	16.7	16.8	16.9	17.1			4.53	4.95	5.52	6.09	6.6	7.07	7.53	7.97	8.57			4.84	5.42	6.21	7.02	7.77	8.47	9.16	9.84	10.8			0.145	0.157
KU1-H	Chamaecyparis obtusa	KU1H-72		17.3	18	18.8	19.6	20.1	20.6	21.3	21.8	22.2			16.4	16.7	16.9	17.2	17.4	17.5	17.7	17.8	17.9			6.44	7.13	7.94	8.83	9.47	10	10.9	11.6	12.1			7.54	8.57	9.79	11.2	12.2	13.1	14.5	15.7	16.7			0.198	0.217
KU1-H	Chamaecyparis obtusa	KU1H-73		17.6	18.3	18.9	19.6	20.3	21	21.7	22.6	22.9			16.5	16.8	17	17.2	17.4	17.6	17.8	18	18.1			6.66	7.36	8	8.79	9.66	10.5	11.5	12.7	13.1			7.86	8.91	9.9	11.1	12.5	14	15.5	17.6	18.4			0.204	0.223
KU1-H	Chamaecyparis obtusa	KU1H-74		21.7	22.3	23.2	24	24.7	25.3	26	26.9	27.8			17.8	18	18.2	18.4	18.6	18.8	18.9	19.1	19.3			11.5	12.4	13.6	14.8	15.9	17.1	18.3	19.9	21.6			15.5	17	19.2	21.4	23.4	25.5	27.9	31	34.4			0.332	0.353
KU1-H	Chamaecyparis obtusa	KU1H-75		16.6	17	17.6	18.1	18.6	18.9	19.2	19.6	20			16.2	16.3	16.5	16.7	16.9	17	17.1	17.2	17.3			5.8	6.14	6.66	7.23	7.7	8.04	8.39	8.83	9.31			6.6	7.1	7.86	8.71	9.42	9.95	10.5	11.2	12			0.181	0.19
KU1-H	Chamaecyparis obtusa	KU1H-76		18.3	18.7	19.4	20.1	20.7	21	21.5	21.9	22.3			16.8	16.9	17.1	17.3	17.5	17.6	17.7	17.9	18			7.4	7.83	8.54	9.35	10.1	10.5	11.2	11.7	12.3			8.96	9.63	10.7	12	13.2	13.9	15	16	16.9			0.224	0.236
KU1-H	Chamaecyparis obtusa	KU1H-77		18.8	19.3	19.9	20.7	21.3	21.5	22	22.4	22.9			16.9	17.1	17.3	17.5	17.7	17.8	17.9	18	18.1			7.9	8.5	9.16	10.1	11	11.2	11.9	12.4	13.2			9.74	10.7	11.7	13.2	14.7	15.1	16.2	17.2	18.5			0.238	0.254
KU1-H	Chamaecyparis obtusa	KU1H-78		20.8	21.6	22.4	23.5	23.9	24.4	24.9	25.4	25.8			17.5	17.8	18	18.3	18.4	18.5	18.6	18.8	18.9			10.3	11.3	12.4	14	14.6	15.5	16.2	17.2	17.8			13.5	15.3	17.2	19.9	21.1	22.7	24	25.8	27			0.299	0.329
KU1-H	Chamaecyparis obtusa	KU1H-79		22.8	23.7	24.5	25.3	25.8	26	26.4	27.1	27.1			18.1	18.3	18.5	18.7	18.9	18.9	19	19.2	19.2			13	14.4	15.7	17	17.9	18.3	19	20.2	20.2			18.2	20.6	22.9	25.4	27.1	27.9	29.2	31.5	31.5			0.368	0.401
KU1-H	Chamaecyparis obtusa	KU1H-80		21.6	22.4	23.2	24.4	25.2	25.6	26.3	27	27.7			17.8	18	18.2	18.5	18.7	18.8	19	19.1	19.3			11.3	12.5	13.7	15.4	16.8	17.6	18.7	20.1	21.4			15.3	17.3	19.3	22.5	25	26.5	28.7	31.4	33.9			0.329	0.356
KU1-H	Chamaecyparis obtusa	KU1H-81		20.5	21	22	22.9	23.6	24.2	24.9	25.8	26.2			17.5	17.6	17.9	18.1	18.3	18.5	18.6	18.9	19			9.94	10.6	11.8	13.1	14.1	15.1	16.3	17.8	18.6			13	14	16.1	18.4	20.2	21.9	24.1	26.9	28.4			0.291	0.31
KU1-H	Chamaecyparis obtusa	KU1H-82		16.5	17.1	17.6	18.1	18.6	19	19.5	19.9	20.4			16.1	16.3	16.5	16.7	16.8	17	17.1	17.3	17.4			5.66	6.17	6.66	7.17	7.66	8.11	8.68	9.2	9.74			6.4	7.15	7.86	8.61	9.37	10.1	11	11.8	12.7			0.177	0.191
KU1-H	Chamaecyparis obtusa	KU1H-83		18	18.5	19	19.7	20.2	20.7	21.3	21.9	22.4			16.7	16.8	17	17.2	17.4	17.5	17.7	17.9	18			7.1	7.6	8.14	8.98	9.51	10.2	10.9	11.7	12.4			8.52	9.27	10.1	11.4	12.3	13.4	14.5	16	17.1			0.216	0.23
KU1-H	Chamaecyparis obtusa	KU1H-84		17.3	17.8	18.6	19.6	20.4	21.4	22.6	23.8	24.6			16.4	16.6	16.8	17.2	17.4	17.7	18.1	18.4	18.6			6.41	6.88	7.66	8.83	9.82	11	12.7	14.5	15.9			7.5	8.18	9.37	11.2	12.8	14.8	17.7	20.9	23.3			0.198	0.21
KU1-H	Chamaecyparis obtusa	KU1H-85		20.8	21.5	22.1	22.8	23.4	23.7	24.2	24.9	25.3			17.6	17.8	17.9	18.1	18.3	18.3	18.5	18.6	18.8			10.3	11.2	12	13	13.8	14.4	15.1	16.3	17.1			13.6	15.1	16.4	18.2	19.7	20.6	22	24.1	25.5			0.3	0.325
KU1-H	Chamaecyparis obtusa	KU1H-86		17.9	18.7	19	19.6	20.1	20.5	21	21.3	21.7			16.6	16.9	17	17.2	17.3	17.4	17.6	17.7	17.8			7.01	7.76	8.18	8.83	9.43	9.86	10.5	10.9	11.5			8.37	9.52	10.2	11.2	12.1	12.8	13.9	14.6	15.5			0.214	0.234
KU1-H	Chamaecyparis obtusa	KU1H-87		18.8	19.4	20.1	20.8	21.5	22	22.6	23.1	23.5			16.9	17.1	17.3	17.5	17.7	17.9	18.1	18.2	18.3			7.9	8.57	9.35	10.3	11.1	11.8	12.8	13.4	14			9.74	10.8	12	13.5	14.9	16.1	17.8	18.9	19.9			0.238	0.255
KU1-H	Chamaecyparis obtusa	KU1H-88		22.4	23.4	24.3	25.1	25.8	26.2	26.8	27.3	27.9			18	18.3	18.5	18.7	18.9	19	19.1	19.2	19.3			12.5	13.9	15.3	16.7	17.8	18.6	19.6	20.7	21.8			17.3	19.8	22.3	24.9	26.9	28.5	30.5	32.5	34.6			0.356	0.39
KU1-H	Chamaecyparis obtusa	KU1H-89		20.5	21.5	22.6	23.5	24.3	25	25.9	26.5	27.2			17.5	17.7	18.1	18.3	18.5	18.7	18.9	19	19.2			9.94	11.2	12.7	14	15.3	16.5	18	19.1	20.4			13	15	17.7	20	22.3	24.4	27.3	29.4	31.9			0.291	0.324
KU1-H	Chamaecyparis obtusa	KU1H-90		13.8	14.5	15.3	16.2	16.9	17.4	18	18.8	19.5			15	15.3	15.7	16	16.3	16.4	16.7	16.9	17.2			3.59	4.08	4.65	5.41	6	6.47	7.1	7.9	8.72			3.62	4.25	5.01	6.05	6.89	7.59	8.52	9.74	11			0.118	0.132
KU1-H	Chamaecyparis obtusa	KU1H-91		17	17.6	18.2	18.9	19.5	19.9	20.5	21	21.6			16.3	16.5	16.7	17	17.2	17.3	17.4	17.6	17.8			6.14	6.69	7.26	8.04	8.75	9.2	9.86	10.5	11.4			7.1	7.9	8.76	9.95	11.1	11.8	12.8	14	15.4			0.19	0.205
KU1-H	Chamaecyparis obtusa	KU1H-92		19.4	20.2	21.1	22.2	23	23.7	24.4	25.3	26.1			17.1	17.4	17.6	17.9	18.1	18.3	18.5	18.7	18.9			8.61	9.54	10.7	12.1	13.2	14.3	15.6	16.9	18.4			10.8	12.3	14.2	16.7	18.6	20.5	22.8	25.3	28.1			0.256	0.281
KU1-H	Chamaecyparis obtusa	KU1H-93		17.9	18.4	19.1	20	20.6	20.9	21.5	22	22.5			16.6	16.8	17	17.3	17.5	17.6	17.7	17.9	18			6.94	7.53	8.25	9.28	9.97	10.5	11.1	11.8	12.6			8.28	9.16	10.3	11.9	13	13.8	14.9	16.1	17.5			0.212	0.228
KU1-H	Chamaecyparis obtusa	KU1H-94		15.1	15.7	16.3	17	17.4	17.9	18.3	18.9	19.3			15.6	15.8	16.1	16.3	16.5	16.6	16.8	17	17.1			4.5	4.95	5.52	6.11	6.54	6.94	7.4	8	8.43			4.81	5.42	6.21	7.06	7.68	8.28	8.96	9.9	10.6			0.144	0.157
KU1-H	Chamaecyparis obtusa	KU1H-95		18.3	18.9	19.5	20.4	20.9	21.3	21.8	22.5	23			16.8	17	17.2	17.4	17.6	17.7	17.8	18	18.1			7.43	8	8.72	9.74	10.5	11	11.6	12.5	13.2			9.01	9.9	11	12.7	13.8	14.7	15.8	17.4	18.6			0.225	0.24
KU1-H	Chamaecyparis obtusa	KU1H-96		18.7	19.4	20.1	21	21.5	22.1	22.7	23.4	24			16.9	17.1	17.3	17.6	17.8	17.9	18.1	18.3	18.4			7.76	8.54	9.35	10.5	11.3	11.9	12.9	13.9	14.8			9.52	10.7	12	13.9	15.2	16.3	18	19.8	21.4			0.234	0.254
KU1-H	Chamaecyparis obtusa	KU1H-97		16.7	17.2	17.8	18.3	18.6	18.9	19.3	19.6	19.8			16.2	16.4	16.6	16.8	16.9	17	17.1	17.2	17.3			5.82	6.26	6.85	7.36	7.73	8.04	8.5	8.86	9.09			6.64	7.28	8.14	8.91	9.47	9.95	10.7	11.2	11.6			0.181	0.193
KU1-H	Chamaecyparis obtusa	KU1H-98		11.9	12.4	12.9	13.5	14.1	14.4	14.9	15.4	15.7			14.2	14.4	14.6	14.9	15.2	15.3	15.5	15.7	15.8			2.47	2.73	3	3.38	3.76	3.96	4.38	4.77	5.01			2.26	2.57	2.9	3.36	3.84	4.1	4.65	5.18	5.5			0.0836	0.0917
KU1-H	Chamaecyparis obtusa	KU1H-99		18.6	19.2	20	21.5	21.6	22.3	23.1	23.8	24.2			16.9	17.1	17.3	17.8	17.8	18	18.2	18.4	18.5			7.7	8.36	9.31	11.2	11.4	12.3	13.4	14.5	15.1			9.42	10.4	12	15.1	15.4	16.9	18.9	20.8	21.9			0.232	0.25
KU1-H	Chamaecyparis obtusa	KU1H-100		16.3	17	17.6	18.5	18.9	19.4	20	20.5	20.9			16.1	16.3	16.5	16.8	17	17.1	17.3	17.5	17.6			5.52	6.14	6.72	7.56	8.07	8.57	9.31	9.94	10.4			6.21	7.1	7.95	9.21	10	10.8	12	13	13.7			0.173	0.19
KU1-H	Chamaecyparis obtusa	KU1H-101		19.1	19.9	20.4	21	21.5	21.9	22.6	22.8	23.1			17	17.3	17.4	17.6	17.7	17.9	18	18.1	18.2			8.25	9.12	9.78	10.5	11.2	11.7	12.7	13	13.4			10.3	11.7	12.7	13.9	15	15.9	17.6	18.2	18.9			0.247	0.27
KU1-H	Chamaecyparis obtusa	KU1H-102		10.1	10.5	10.8	11.3	11.6	11.8	12.1	12.3	12.4			13.1	13.4	13.6	13.8	14	14.1	14.2	14.3	14.4			1.61	1.77	1.92	2.13	2.3	2.4	2.57	2.66	2.71			1.33	1.5	1.65	1.88	2.07	2.19	2.38	2.48	2.55			0.0558	0.0606
KU1-H	Chamaecyparis obtusa	KU1H-103		17	17.4	17.9	18.6	19.3	19.5	20	20.5	21			16.3	16.4	16.6	16.8	17.1	17.1	17.3	17.4	17.6			6.09	6.47	6.97	7.66	8.43	8.68	9.31	9.86	10.5			7.02	7.59	8.32	9.37	10.6	11	12	12.8	14			0.189	0.199
KU1-H	Chamaecyparis obtusa	KU1H-104		12.3	12.8	13.2	13.7	14	14.3	14.6	15.1	15.2			14.3	14.6	14.8	15	15.1	15.3	15.4	15.6	15.6			2.67	2.95	3.2	3.5	3.74	3.94	4.17	4.53	4.58			2.5	2.83	3.14	3.52	3.81	4.07	4.37	4.84	4.91			0.09	0.0984
KU1-H	Chamaecyparis obtusa	KU1H-105		16.2	16.6	17.2	17.7	18	18.5	18.8	19.2	19.4			16	16.2	16.4	16.5	16.7	16.8	16.9	17	17.1			5.38	5.74	6.26	6.75	7.1	7.56	7.97	8.32	8.61			6.01	6.52	7.28	8	8.52	9.21	9.84	10.4	10.8			0.169	0.179
KU1-H	Chamaecyparis obtusa	KU1H-106		15.7	16.3	17.1	17.8	18.5	18.8	19.6	20	20.3			15.8	16.1	16.4	16.6	16.8	16.9	17.2	17.3	17.4			4.95	5.52	6.23	6.91	7.56	7.94	8.79	9.31	9.66			5.42	6.21	7.23	8.23	9.21	9.79	11.1	12	12.5			0.157	0.173
KU1-H	Chamaecyparis obtusa	KU1H-107		17.2	17.8	18.5	19.3	19.7	20.2	20.9	21.3	21.8			16.4	16.6	16.8	17.1	17.2	17.4	17.6	17.7	17.8			6.26	6.91	7.56	8.43	8.94	9.54	10.4	10.9	11.6			7.28	8.23	9.21	10.6	11.4	12.3	13.8	14.6	15.7			0.193	0.211
KU1-H	Chamaecyparis obtusa	KU1H-108		18.1	18.6	19.3	20.4	20.6	21.1	21.6	22.2	22.7			16.7	16.9	17.1	17.4	17.5	17.6	17.8	17.9	18.1			7.17	7.73	8.5	9.82	10	10.7	11.4	12.1	12.8			8.61	9.47	10.7	12.8	13.1	14.2	15.4	16.6	17.8			0.218	0.233
KU1-H	Chamaecyparis obtusa	KU1H-109		16.7	17.4	18	18.8	19.4	20	20.5	21.1	21.5			16.2	16.4	16.7	16.9	17.1	17.3	17.5	17.6	17.7			5.88	6.47	7.13	7.9	8.61	9.28	9.94	10.7	11.2			6.73	7.59	8.57	9.74	10.8	11.9	13	14.2	15			0.183	0.199
KU1-H	Chamaecyparis obtusa	KU1H-110		16.2	16.8	17.6	18.3	18.9	19.4	20	20.6	21.1			16	16.2	16.5	16.8	17	17.1	17.3	17.5	17.6			5.43	5.91	6.66	7.4	8	8.64	9.31	10	10.7			6.09	6.77	7.86	8.96	9.9	10.9	12	13.1	14.2			0.17	0.184
KU1-H	Chamaecyparis obtusa	KU1H-111		18	18.9	19.5	20.4	20.9	21.4	22.2	22.7	23			16.7	17	17.1	17.4	17.6	17.7	17.9	18.1	18.2			7.13	8	8.68	9.74	10.4	11	12.1	12.9	13.3			8.57	9.9	11	12.7	13.7	14.7	16.6	18	18.7			0.217	0.24
KU1-H	Chamaecyparis obtusa	KU1H-112		16.5	17.3	18.1	19	19.6	20.2	20.9	21.5	22.2			16.1	16.4	16.7	17	17.2	17.4	17.6	17.8	17.9			5.68	6.41	7.2	8.11	8.86	9.51	10.4	11.3	12.1			6.44	7.5	8.66	10.1	11.2	12.3	13.7	15.2	16.7			0.177	0.198
KU1-H	Chamaecyparis obtusa	KU1H-113		18.9	19.6	20.4	21.3	22.1	22.8	23.6	24.3	24.9			17	17.2	17.4	17.7	17.9	18.1	18.3	18.5	18.6			8.04	8.86	9.78	11	11.9	12.9	14.1	15.4	16.2			9.95	11.2	12.7	14.7	16.3	18.1	20.2	22.4	24			0.241	0.263
KU1-H	Chamaecyparis obtusa	KU1H-114		15	15.6	16.3	17.2	17.7	18.1	18.7	19.2	19.6			15.5	15.8	16.1	16.4	16.5	16.7	16.9	17.1	17.2			4.4	4.93	5.49	6.26	6.75	7.2	7.83	8.39	8.83			4.68	5.39	6.17	7.28	8	8.66	9.63	10.5	11.2			0.141	0.156
KU1-H	Chamaecyparis obtusa	KU1H-115		17	17.5	18.2	19	19	19.5	20	20.4	20.6			16.3	16.5	16.7	17	17	17.1	17.3	17.4	17.5			6.11	6.63	7.26	8.18	8.18	8.68	9.28	9.74	10			7.06	7.81	8.76	10.2	10.2	11	11.9	12.7	13.1			0.189	0.203
KU1-H	Chamaecyparis obtusa	KU1H-116		18.6	19.3	20.1	20.9	21.3	21.7	22.2	22.8	23.4			16.9	17.1	17.3	17.6	17.7	17.8	17.9	18.1	18.3			7.73	8.46	9.39	10.4	10.9	11.4	12.2	13	13.9			9.47	10.6	12.1	13.7	14.6	15.5	16.7	18.2	19.8			0.233	0.253
KU1-H	Chamaecyparis obtusa	KU1H-117		18.1	18.8	19.5	20.4	21	21.5	22.2	22.9	23.4			16.7	16.9	17.2	17.4	17.6	17.8	18	18.1	18.3			7.23	7.9	8.75	9.78	10.5	11.3	12.2	13.2	13.9			8.71	9.74	11.1	12.7	14	15.2	16.8	18.5	19.8			0.22	0.238
KU1-H	Chamaecyparis obtusa	KU1H-118		16.5	17.1	17.8	18.5	18.9	19.3	20	20.3	20.8			16.1	16.3	16.6	16.8	17	17.1	17.3	17.4	17.5			5.68	6.2	6.85	7.56	8.07	8.5	9.24	9.7	10.3			6.44	7.19	8.14	9.21	10	10.7	11.8	12.6	13.5			0.177	0.192
KU1-H	Chamaecyparis obtusa	KU1H-119		16.8	17.4	18.3	18.8	19.4	20.1	20.9	21.5	22.1			16.3	16.5	16.8	16.9	17.1	17.3	17.6	17.7	17.9			5.97	6.54	7.4	7.9	8.61	9.39	10.4	11.1	12			6.85	7.68	8.96	9.74	10.8	12.1	13.7	14.9	16.4			0.185	0.201
KU1-H	Chamaecyparis obtusa	KU1H-120		18.4	19	19.9	20.7	21.2	21.8	22.5	23.1	23.6			16.8	17	17.3	17.5	17.7	17.8	18	18.2	18.3			7.49	8.18	9.2	10.1	10.8	11.6	12.6	13.5	14.2			9.11	10.2	11.8	13.3	14.5	15.8	17.5	19	20.4			0.227	0.245
KU1-H	Chamaecyparis obtusa	KU1H-121		19.4	20.1	20.9	21.5	22.2	22.6	23.3	23.9	24.3			17.1	17.4	17.6	17.8	17.9	18.1	18.2	18.4	18.5			8.54	9.47	10.4	11.2	12.2	12.7	13.7	14.7	15.3			10.7	12.2	13.8	15.1	16.7	17.7	19.4	21.2	22.3			0.254	0.279
KU1-H	Chamaecyparis obtusa	KU1H-122		16	16.6	17.3	17.9	18.5	19	19.7	20.1	20.5			15.9	16.1	16.4	16.6	16.8	17	17.2	17.3	17.4			5.24	5.71	6.35	7.01	7.6	8.18	8.94	9.39	9.86			5.82	6.48	7.41	8.37	9.27	10.2	11.4	12.1	12.8			0.165	0.178
KU1-H	Chamaecyparis obtusa	KU1H-123		17.9	18.4	19.1	19.7	20.2	20.6	21.2	21.6	22			16.6	16.8	17	17.2	17.4	17.5	17.7	17.8	17.9			7.01	7.49	8.25	8.9	9.54	10.1	10.8	11.3	11.9			8.37	9.11	10.3	11.3	12.3	13.2	14.5	15.3	16.3			0.214	0.227
KU1-H	Chamaecyparis obtusa	KU1H-124		18.1	18.7	19.4	20.3	20.4	20.8	21.5	21.7	22.1			16.7	16.9	17.1	17.4	17.4	17.6	17.7	17.8	17.9			7.17	7.87	8.57	9.62	9.82	10.3	11.2	11.5	12			8.61	9.68	10.8	12.5	12.8	13.6	15	15.5	16.5			0.218	0.237
KU1-H	Chamaecyparis obtusa	KU1H-125		15.5	16	16.6	17	17.6	18	18.5	18.8	19.1			15.7	15.9	16.2	16.3	16.5	16.6	16.8	16.9	17			4.83	5.24	5.77	6.14	6.72	7.04	7.56	7.9	8.25			5.25	5.82	6.56	7.1	7.95	8.42	9.21	9.74	10.3			0.153	0.165
KU1-H	Chamaecyparis obtusa	KU1H-126		17.3	18	18.7	19.4	20	20.6	21.2	21.7	22			16.4	16.6	16.9	17.1	17.3	17.5	17.7	17.8	17.9			6.44	7.04	7.83	8.61	9.28	9.97	10.7	11.5	11.8			7.54	8.42	9.63	10.8	11.9	13	14.3	15.5	16.1			0.198	0.215
KU1-H	Chamaecyparis obtusa	KU1H-127		16.4	17	17.3	18	18.1	18.5	18.9	19.3	19.5			16.1	16.3	16.4	16.6	16.7	16.8	17	17.1	17.2			5.54	6.14	6.44	7.04	7.23	7.6	8	8.46	8.72			6.25	7.1	7.54	8.42	8.71	9.27	9.9	10.6	11			0.174	0.19
KU1-H	Chamaecyparis obtusa	KU1H-128		20.7	21.4	22.2	22.9	23.5	23.8	24.5	25.1	25.8			17.5	17.7	17.9	18.1	18.3	18.4	18.5	18.7	18.9			10.2	11	12.2	13.2	14	14.6	15.7	16.7	18			13.4	14.8	16.7	18.5	20	21	22.9	24.8	27.2			0.297	0.321
KU1-H	Chamaecyparis obtusa	KU1H-129		20.4	20.9	21.8	22.5	22.8	23.4	23.9	24.5	25			17.4	17.6	17.8	18	18.1	18.3	18.4	18.5	18.7			9.74	10.4	11.6	12.5	13	13.9	14.7	15.6	16.4			12.7	13.8	15.8	17.4	18.2	19.8	21.3	22.9	24.3			0.286	0.303
KU1-H	Chamaecyparis obtusa	KU1H-130		15.9	16.3	17	17.3	17.8	18.1	18.6	19.1	19.4			15.9	16.1	16.3	16.4	16.6	16.7	16.9	17	17.1			5.14	5.52	6.11	6.41	6.88	7.2	7.73	8.25	8.64			5.68	6.21	7.06	7.5	8.18	8.66	9.47	10.3	10.9			0.162	0.173
KU1-H	Chamaecyparis obtusa	KU1H-131		15.4	16	16.7	17.3	18	18.5	19	19.4	20			15.7	16	16.2	16.4	16.6	16.8	17	17.1	17.3			4.77	5.27	5.82	6.41	7.04	7.56	8.14	8.64	9.28			5.18	5.86	6.64	7.5	8.42	9.21	10.1	10.9	11.9			0.152	0.166
KU1-H	Chamaecyparis obtusa	KU1H-132		19.3	19.9	20.6	21.1	21.4	21.8	22.7	22.9	23.3			17.1	17.3	17.5	17.6	17.7	17.8	18.1	18.1	18.2			8.5	9.12	10.1	10.7	11.1	11.6	12.8	13.1	13.8			10.7	11.7	13.2	14.2	14.9	15.7	17.8	18.3	19.6			0.254	0.27
KU1-H	Chamaecyparis obtusa	KU1H-133		17.7	18.3	19	19.7	20.1	20.5	21.1	21.6	22.2			16.6	16.8	17	17.2	17.3	17.5	17.6	17.8	17.9			6.81	7.4	8.18	8.9	9.43	9.94	10.7	11.3	12.2			8.09	8.96	10.2	11.3	12.1	13	14.2	15.3	16.7			0.209	0.224
KU1-Q	Quercus serrata	KU1Q-1		10.9	11.9	12.8	14.1	14.6	15.6	16.3	17.7	18.8			9.5	9.87	10.2	10.6	10.8	11	11.2	11.6	11.9			0.848	1.09	1.38	1.85	2.06	2.48	2.84	3.69	4.44			3.48	4.56	5.87	8	8.97	10.9	12.6	16.7	20.3			0.0439	0.0528
KU1-Q	Quercus serrata	KU1Q-2		7.48	7.48	7.48	7.48								7.86	7.86	7.86	7.86								0.268	0.268	0.268	0.268								1.02	1.02	1.02	1.02								0.0179	0.0179
KU1-Q	Quercus serrata	KU1Q-3		12.2	12.7	13.3	13.8	14.4	14.7	15.2	15.8	16.6			9.99	10.2	10.3	10.5	10.7	10.8	10.9	11.1	11.3			1.19	1.35	1.53	1.74	1.95	2.09	2.33	2.59	2.99			4.99	5.71	6.5	7.48	8.47	9.09	10.2	11.4	13.3			0.0563	0.0622
KU1-Q	Quercus serrata	KU1Q-4		14.9	15.4	15.9	16.5	16.9	17.2	17.8	18.5	19			10.8	11	11.1	11.3	11.4	11.5	11.6	11.8	11.9			2.15	2.39	2.63	2.98	3.17	3.38	3.73	4.22	4.53			9.39	10.5	11.6	13.3	14.2	15.2	16.9	19.2	20.8			0.0891	0.0963
KU1-Q	Castanea crenata	KU1Q-5		20.1	20.3	20.6	20.6	21.3	21.5	21.6	21.9	22			12.1	12.2	12.3	12.2	12.4	12.4	12.5	12.5	12.5			5.37	5.59	5.81	5.79	6.47	6.65	6.77	6.98	7.14			24.9	25.9	27	26.9	30.3	31.2	31.8	32.9	33.7			0.178	0.183
KU1-Q	Cerasus jamasakura	KU1Q-6		12.7	13	13.4	13.8	14.1	14.4	14.8	15.2	15.5			10.2	10.3	10.4	10.5	10.6	10.7	10.8	10.9	11			1.34	1.45	1.57	1.72	1.84	1.94	2.14	2.29	2.45			5.66	6.17	6.73	7.37	7.94	8.41	9.35	10	10.8			0.0617	0.0658
KU1-Q	Castanea crenata	KU1Q-7		14.4	14.6	14.8	15	15	15.4	15.4	15.9	15.8			10.7	10.8	10.8	10.9	10.9	11	11	11.1	11.1			1.96	2.04	2.12	2.23	2.23	2.39	2.42	2.62	2.61			8.49	8.85	9.22	9.75	9.75	10.5	10.6	11.6	11.5			0.0828	0.0853
KU1-Q	Castanea crenata	KU1Q-8		11.3	11.5	11.6	11.8	12	12.3	12.4	12.6	12.7			9.63	9.71	9.78	9.83	9.91	10	10.1	10.1	10.1			0.93	0.977	1.03	1.06	1.13	1.2	1.25	1.32	1.33			3.84	4.05	4.26	4.43	4.71	5.04	5.25	5.56	5.61			0.0465	0.0484
KU1-Q	Acer rufinerve Sieb. et Zucc.	KU1Q-9		12	12.3	12.6	12.9	13.4	13.7	14	14.4	14.5			9.89	10	10.1	10.2	10.4	10.5	10.6	10.7	10.7			1.12	1.21	1.32	1.39	1.56	1.68	1.8	1.97	2.01			4.66	5.1	5.56	5.89	6.68	7.21	7.76	8.53	8.72			0.0536	0.0572
KU1-Q	Acer rufinerve Sieb. et Zucc.	KU1Q-10		18.7	19.1	19.6	19.9	20.5	20.8	21.3	21.9	22			11.8	11.9	12	12.1	12.2	12.3	12.4	12.5	12.5			4.34	4.65	4.97	5.26	5.76	5.95	6.44	6.98	7.14			19.8	21.3	22.9	24.3	26.8	27.8	30.2	32.9	33.7			0.152	0.16
KU1-Q	Quercus serrata	KU1Q-11		14.9	15.3	15.7	16.1	16.6	16.8	17.3	17.7	18.1			10.9	11	11.1	11.2	11.3	11.4	11.5	11.6	11.7			2.18	2.37	2.56	2.76	3.01	3.15	3.41	3.69	3.94			9.54	10.4	11.3	12.2	13.4	14.1	15.3	16.7	17.9			0.09	0.0957
KU1-Q	Quercus serrata	KU1Q-12		13	13.5	14	14.5	15	15.7	15.9	16.5	17			10.3	10.4	10.6	10.7	10.9	11.1	11.1	11.3	11.4			1.44	1.62	1.8	1.99	2.2	2.53	2.66	2.94	3.25			6.14	6.92	7.78	8.66	9.61	11.2	11.7	13.1	14.5			0.0655	0.0715
KU1-Q	Acer pictum subsp. mono	KU1Q-13		10.6	10.8	11	11.1	11.4	11.5	11.6	11.9	11.9			9.38	9.45	9.52	9.56	9.67	9.73	9.77	9.89	9.87			0.78	0.819	0.858	0.883	0.954	0.995	1.02	1.11	1.1			3.18	3.35	3.52	3.63	3.94	4.13	4.24	4.63	4.59			0.0412	0.0428
KU1-Q	Abies firma	KU1Q-14		10.6	11.1	11.7	12.2	12.8	13.3	13.8	14.4	14.9			9.36	9.58	9.78	9.97	10.2	10.4	10.5	10.7	10.8			0.767	0.892	1.03	1.17	1.36	1.54	1.7	1.95	2.16			3.13	3.67	4.28	4.91	5.75	6.58	7.32	8.47	9.42			0.0407	0.0451
KU1-Q	Quercus serrata	KU1Q-15		15.1	15.5	15.9	16.3	16.7	17	17.5	18	18.2			10.9	11	11.1	11.2	11.3	11.4	11.5	11.7	11.7			2.27	2.46	2.65	2.86	3.08	3.26	3.53	3.89	3.98			9.94	10.8	11.7	12.7	13.8	14.6	15.9	17.7	18.1			0.0927	0.0984
KU1-Q	Quercus serrata	KU1Q-16		13.3	13.7	14.1	14.6	15	15.2	15.7	16.1	16.7			10.3	10.5	10.6	10.8	10.9	10.9	11.1	11.2	11.3			1.53	1.68	1.84	2.03	2.2	2.32	2.55	2.77	3.06			6.51	7.19	7.92	8.84	9.61	10.2	11.2	12.3	13.7			0.0684	0.0735
KU1-Q	Quercus serrata	KU1Q-17		11.9	12.2	12.4	12.6	13.1	12.9	13.2	13.7	13.9			9.88	9.96	10	10.1	10.3	10.2	10.3	10.5	10.5			1.1	1.17	1.24	1.31	1.48	1.41	1.51	1.67	1.76			4.59	4.9	5.22	5.52	6.27	5.98	6.42	7.15	7.59			0.0531	0.0556
KU1-Q	Acer pictum subsp. mono	KU1Q-18		11.4	11.5	11.6	11.7	11.9	11.9	12.1	12.3	12.2			9.69	9.73	9.77	9.8	9.87	9.87	9.94	10	9.99			0.964	0.993	1.02	1.05	1.1	1.1	1.15	1.22	1.19			3.99	4.12	4.25	4.35	4.59	4.59	4.83	5.12	5			0.0479	0.049
KU1-Q	Castanea crenata	KU1Q-19		11.8	11.8	11.8	11.8					11.8			9.85	9.85	9.85	9.85					9.84			1.08	1.08	1.08	1.08					1.07			4.51	4.51	4.51	4.51					4.47			0.0523	0.0523
KU1-Q	Castanea crenata	KU1Q-20		13.2	13.5	13.8	13.8	14.7	14.5	14.9	15.2	15.5			10.3	10.4	10.5	10.5	10.8	10.7	10.8	10.9	11			1.49	1.6	1.71	1.74	2.08	2.02	2.17	2.32	2.45			6.36	6.83	7.32	7.48	9.03	8.78	9.48	10.2	10.8			0.0672	0.0708
KU1-Q	Castanea crenata	KU1Q-21		13.6	14	14.4	14.8	15.3	15.6	16	16.6	16.8			10.4	10.6	10.7	10.8	11	11	11.2	11.3	11.4			1.64	1.8	1.97	2.13	2.38	2.5	2.72	3.05	3.15			7.05	7.77	8.54	9.29	10.4	11	12.1	13.6	14.1			0.0724	0.0777
KU1-Q	Castanea crenata	KU1Q-22		15.1	15.5	15.9	16.2	16.7	17.1	17.7	18	18.1			10.9	11	11.1	11.2	11.4	11.5	11.6	11.7	11.7			2.26	2.45	2.65	2.79	3.1	3.32	3.65	3.85	3.96			9.87	10.8	11.7	12.4	13.8	14.9	16.5	17.5	18			0.0923	0.0981
KU1-Q	Acer rufinerve Sieb. et Zucc.	KU1Q-23		12	12.3	12.7	13	13.4	13.6	13.9	14.4	14.6			9.91	10	10.1	10.3	10.4	10.5	10.6	10.7	10.8			1.13	1.22	1.33	1.43	1.56	1.66	1.78	1.97	2.05			4.71	5.15	5.61	6.08	6.68	7.1	7.65	8.53	8.9			0.0541	0.0576
KU1-Q	Acer rufinerve Sieb. et Zucc.	KU1Q-24		13	13.4	13.9	14.4	14.8	15.1	15.7	16.3	16.5			10.3	10.4	10.5	10.7	10.8	10.9	11.1	11.2	11.3			1.44	1.59	1.76	1.95	2.13	2.27	2.55	2.86	2.98			6.1	6.81	7.57	8.47	9.29	9.95	11.2	12.7	13.3			0.0652	0.0706
KU1-Q	Quercus crispula	KU1Q-25		9.69	10.1	10.5	10.9	11.3	11.8	12.2	12.6	12.9			8.98	9.16	9.33	9.5	9.63	9.83	9.97	10.1	10.2			0.587	0.666	0.752	0.845	0.93	1.06	1.17	1.32	1.4			2.35	2.69	3.06	3.46	3.84	4.43	4.91	5.56	5.94			0.0331	0.0365
KU1-Q	Carpinus japonica	KU1Q-26		10.4	10.4	10.4	10.4	10.5	10.5	10.5	10.4	10.6			9.28	9.29	9.3	9.29	9.33	9.33	9.33	9.29	9.37			0.725	0.729	0.733	0.731	0.751	0.751	0.751	0.731	0.772			2.94	2.96	2.98	2.97	3.06	3.06	3.06	2.97	3.15			0.039	0.0391
KU1-Q	Cerasus jamasakura	KU1Q-27		9.51	9.6	9.69	9.71	9.9	9.96	10.1	10.1	10.2			8.9	8.94	8.98	8.99	9.07	9.1	9.16	9.17	9.18			0.556	0.572	0.587	0.591	0.627	0.64	0.665	0.671	0.678			2.22	2.28	2.35	2.37	2.52	2.58	2.68	2.71	2.74			0.0317	0.0324
KU1-Q	Castanea crenata	KU1Q-28		11.8	12.1	12.4	12.8	13.2	13.3	13.8	14	14.5			9.83	9.95	10.1	10.2	10.3	10.3	10.5	10.6	10.7			1.06	1.16	1.26	1.37	1.51	1.53	1.72	1.81	2.01			4.43	4.85	5.29	5.79	6.42	6.52	7.37	7.82	8.72			0.0517	0.0552
KU1-Q	Castanea crenata	KU1Q-29		10.3	10.8	11.2	11.8	12.1	12.4	13	13.6	14			9.26	9.45	9.62	9.85	9.95	10	10.2	10.4	10.6			0.717	0.816	0.923	1.08	1.16	1.23	1.42	1.64	1.79			2.91	3.34	3.81	4.51	4.87	5.17	6.03	7.05	7.71			0.0386	0.0426
KU1-Q	Cerasus jamasakura	KU1Q-30		12	12.2	12.4	12.7	12.9	13	13.2	13.6	13.8			9.91	9.99	10.1	10.2	10.2	10.3	10.3	10.4	10.5			1.13	1.19	1.26	1.35	1.4	1.43	1.5	1.64	1.72			4.72	5	5.29	5.7	5.94	6.08	6.37	7.05	7.37			0.0541	0.0564
KU1-Q	Acer rufinerve Sieb. et Zucc.	KU1Q-31		12.7	13.1	13.4	13.7	14.1	14.4	14.7	15.1	15.3			10.2	10.3	10.4	10.5	10.6	10.7	10.8	10.9	11			1.35	1.46	1.57	1.68	1.83	1.95	2.09	2.26	2.36			5.71	6.2	6.72	7.21	7.88	8.47	9.09	9.88	10.4			0.0621	0.066
KU1-Q	Quercus serrata	KU1Q-32		13.4	13.6	13.9	14.2	14.5	14.8	15.1	15.4	15.5			10.4	10.5	10.6	10.6	10.7	10.8	10.9	11	11			1.56	1.66	1.77	1.86	1.98	2.13	2.26	2.39	2.45			6.67	7.13	7.62	8.05	8.59	9.29	9.88	10.5	10.8			0.0696	0.0731
KU1-Q	Castanea crenata	KU1Q-33		11.5	11.6	11.7	11.8	12	12.1	12.3	12.4	12.4			9.73	9.77	9.82	9.85	9.91	9.95	10	10	10.1			0.992	1.02	1.06	1.08	1.13	1.16	1.2	1.23	1.26			4.11	4.25	4.4	4.51	4.71	4.87	5.04	5.17	5.3			0.0489	0.0502
KU1-Q	Quercus crispula	KU1Q-34		10.6	10.7	10.8	10.8	11	10.9	11.1	11.1	11.2			9.38	9.41	9.44	9.46	9.52	9.5	9.57	9.57	9.61			0.78	0.796	0.812	0.823	0.86	0.845	0.891	0.891	0.914			3.18	3.25	3.32	3.37	3.53	3.46	3.67	3.67	3.77			0.0412	0.0418
KU1-Q	Cerasus jamasakura	KU1Q-35		11.5	11.9	12.2	12.6	12.9	13.3	13.6	14.1	14.3			9.74	9.87	9.99	10.1	10.2	10.4	10.4	10.6	10.7			0.999	1.09	1.2	1.32	1.4	1.54	1.63	1.84	1.93			4.14	4.56	5.02	5.56	5.94	6.59	6.99	7.94	8.35			0.0492	0.0528
KU1-Q	Quercus crispula	KU1Q-36		11.9	12.1	12.2	12.3	12.5	12.5	12.7	12.8	12.9			9.88	9.93	9.97	10	10.1	10.1	10.2	10.2	10.2			1.11	1.14	1.18	1.21	1.27	1.27	1.35	1.38	1.4			4.62	4.78	4.94	5.08	5.34	5.34	5.7	5.84	5.94			0.0533	0.0546
KU1-Q	Quercus crispula	KU1Q-37		12.7	13	13.4	13.7	14.3	14.3	15	15.3	15.6			10.1	10.3	10.4	10.5	10.7	10.7	10.9	11	11			1.32	1.45	1.57	1.69	1.92	1.93	2.2	2.38	2.48			5.59	6.14	6.73	7.26	8.29	8.35	9.61	10.4	10.9			0.0612	0.0655
KU1-Q	Quercus crispula	KU1Q-38		10.3	10.7	11	11.6	11.7	12	12.5	13	13.4			9.23	9.39	9.54	9.77	9.79	9.92	10.1	10.2	10.4			0.702	0.784	0.873	1.02	1.04	1.14	1.28	1.42	1.59			2.84	3.2	3.59	4.24	4.31	4.75	5.38	6.03	6.78			0.038	0.0414
KU1-Q	Quercus crispula	KU1Q-39		11.4	11.7	12	12.3	12.6	12.9	13.3	13.5	13.8			9.67	9.79	9.9	10	10.1	10.2	10.3	10.4	10.5			0.953	1.03	1.12	1.2	1.32	1.4	1.53	1.62	1.73			3.94	4.3	4.68	5.04	5.56	5.94	6.52	6.94	7.43			0.0475	0.0506
KU1-Q	Quercus crispula	KU1Q-40		10.7	10.9	11.1	11.2	11.5	11.5	11.8	12	12			9.42	9.49	9.56	9.61	9.72	9.72	9.84	9.91	9.92			0.802	0.841	0.882	0.914	0.987	0.987	1.07	1.13	1.14			3.28	3.45	3.63	3.77	4.09	4.09	4.47	4.71	4.75			0.0421	0.0436
KU1-Q	Quercus crispula	KU1Q-41		12.4	12.8	13.2	13.6	14	14.2	14.8	15.2	15.6			10	10.2	10.3	10.4	10.6	10.6	10.8	10.9	11			1.24	1.36	1.5	1.64	1.81	1.89	2.14	2.32	2.48			5.2	5.77	6.37	7.05	7.82	8.17	9.35	10.2	10.9			0.0581	0.0626
KU1-Q	Quercus crispula	KU1Q-42		11.3	11.4	11.4	11.6	11.6	11.5	11.7	11.9	11.8			9.64	9.67	9.7	9.74	9.77	9.71	9.8	9.86	9.85			0.936	0.954	0.972	1	1.02	0.979	1.05	1.09	1.08			3.86	3.94	4.02	4.16	4.24	4.05	4.35	4.55	4.51			0.0468	0.0475
KU1-Q	Quercus crispula	KU1Q-43		12.4	12.9	13.4	13.9	14.5	15	15.6	16.1	16.5			10	10.2	10.4	10.5	10.7	10.9	11	11.2	11.3			1.23	1.4	1.58	1.76	1.99	2.2	2.48	2.77	2.96			5.17	5.92	6.75	7.59	8.66	9.61	10.9	12.3	13.2			0.0579	0.0639
KU1-Q	Clethra barbinervis	KU1Q-44		8.85	8.97	9.1	9.23	9.33	9.49	9.58	9.8	9.8			8.58	8.65	8.71	8.77	8.81	8.89	8.93	9.03	9.03			0.446	0.465	0.486	0.507	0.523	0.551	0.568	0.609	0.609			1.75	1.84	1.92	2.01	2.08	2.2	2.27	2.44	2.44			0.0267	0.0276
KU1-Q	Ilex macropoda	KU1Q-45		10.8	11.2	11.6	12	12.4	12.7	13.1	13.5	13.9			9.46	9.62	9.76	9.91	10	10.2	10.3	10.4	10.5			0.825	0.917	1.02	1.13	1.24	1.34	1.49	1.62	1.76			3.38	3.78	4.22	4.71	5.21	5.66	6.32	6.94	7.59			0.043	0.046
KU1-Q	Castanea crenata	KU1Q-46		10.7	10.9	11.1	11.2	11.5	11.7	11.8	12	12.2			9.43	9.5	9.57	9.62	9.72	9.78	9.83	9.9	9.97			0.804	0.845	0.888	0.922	0.987	1.03	1.06	1.12	1.17			3.29	3.47	3.65	3.8	4.09	4.28	4.43	4.67	4.91			0.0422	0.0438
KU1-Q	Quercus crispula	KU1Q-47		12.9	13.2	13.5	13.8	14.1	14.2	14.8	15	15.2			10.2	10.3	10.4	10.5	10.6	10.6	10.8	10.9	10.9			1.39	1.49	1.6	1.72	1.84	1.86	2.12	2.2	2.32			5.91	6.36	6.83	7.37	7.94	8.05	9.22	9.61	10.2			0.0637	0.0672
KU1-Q	Castanea crenata	KU1Q-48		14.4	14.7	15	15.2	15.6	15.7	16.1	16.4	16.6			10.7	10.8	10.9	10.9	11	11.1	11.2	11.3	11.3			1.96	2.08	2.2	2.32	2.5	2.56	2.74	2.91	3.03			8.51	9.05	9.62	10.2	11	11.3	12.1	12.9	13.5			0.0829	0.0867
KU1-Q	Castanea crenata	KU1Q-49		10.5	10.5	10.6	10.7	10.7	10.8						9.32	9.34	9.37	9.41	9.4	9.46						0.744	0.758	0.772	0.794	0.786	0.823						3.03	3.09	3.15	3.24	3.21	3.37						0.0397	0.0403
KU1-Q	Castanea crenata	KU1Q-50		10	10.3	10.5	10.7	11	11.2	11.5	11.7	12			9.12	9.22	9.33	9.42	9.52	9.62	9.71	9.78	9.9			0.649	0.698	0.749	0.801	0.86	0.922	0.979	1.03	1.12			2.62	2.83	3.05	3.27	3.53	3.8	4.05	4.28	4.67			0.0358	0.0378
KU1-Q	Castanea crenata	KU1Q-51		10.9	11.1	11.3	11.6	11.8	11.9	12.1	12.4	12.6			9.5	9.58	9.66	9.74	9.83	9.87	9.93	10	10.1			0.846	0.895	0.946	1	1.06	1.1	1.14	1.23	1.31			3.47	3.68	3.91	4.16	4.43	4.59	4.79	5.17	5.52			0.0438	0.0452
KU1-Q	Castanea crenata	KU1Q-52		12.5	12.8	13	13.2	13.5	13.7	13.8	14.1	14.4			10.1	10.2	10.3	10.3	10.4	10.5	10.5	10.6	10.7			1.28	1.36	1.43	1.5	1.62	1.67	1.74	1.84	1.95			5.42	5.74	6.08	6.37	6.94	7.15	7.48	7.94	8.47			0.0598	0.0624
KU1-Q	Castanea crenata	KU1Q-53		10.9	11.1	11.2	11.4	11.5	11.7	11.8	11.9	12.1			9.51	9.56	9.62	9.67	9.73	9.78	9.83	9.87	9.94			0.851	0.885	0.919	0.954	0.995	1.03	1.06	1.1	1.15			3.49	3.64	3.79	3.94	4.13	4.28	4.43	4.59	4.83			0.044	0.0448
KU1-Q	Castanea crenata	KU1Q-54		12.2	12.9	13.6	14.3	14.9	15.6	16.3	17.1	17.6			9.98	10.2	10.4	10.7	10.8	11	11.2	11.5	11.6			1.18	1.4	1.63	1.9	2.17	2.5	2.86	3.32	3.59			4.96	5.92	7	8.23	9.48	11	12.7	14.9	16.2			0.0561	0.0638
KU1-Q	Castanea crenata	KU1Q-55		11.5	11.6	11.7	11.7	11.9	11.9	11.9	12.2	12.2			9.72	9.76	9.79	9.8	9.89	9.89	9.89	9.97	9.98			0.989	1.01	1.04	1.05	1.11	1.11	1.11	1.17	1.18			4.1	4.2	4.3	4.35	4.63	4.63	4.63	4.91	4.95			0.0488	0.0497
KU1-Q	Castanea crenata	KU1Q-56		9.83	9.82	9.81	9.8	9.87	9.64	9.77	9.8	9.74			9.04	9.04	9.03	9.03	9.06	8.96	9.02	9.03	9			0.614	0.612	0.61	0.609	0.621	0.58	0.603	0.609	0.597			2.47	2.46	2.45	2.44	2.5	2.32	2.42	2.44	2.39			0.0343	0.0342
KU1-Q	Abies firma	KU1Q-57		9.13	9.46	9.78	10	10.5	10.8	11.1	11.4	11.7			8.72	8.87	9.02	9.13	9.33	9.46	9.56	9.7	9.8			0.49	0.546	0.605	0.652	0.751	0.823	0.883	0.971	1.05			1.94	2.17	2.43	2.63	3.06	3.37	3.63	4.02	4.35			0.0288	0.0313
KU1-Q	Castanea crenata	KU1Q-58		13.6	13.9	14.2	14.4	14.8	15.2	15.4	15.8	15.9			10.4	10.5	10.6	10.7	10.8	10.9	11	11.1	11.1			1.63	1.75	1.87	1.95	2.13	2.29	2.41	2.58	2.64			7	7.52	8.07	8.47	9.29	10	10.6	11.4	11.7			0.0721	0.0759
KU1-Q	Castanea crenata	KU1Q-59		11.5	11.6	11.7	11.9	12	12.1	12.3	12.4	12.5			9.72	9.77	9.81	9.86	9.91	9.95	10	10	10.1			0.987	1.02	1.06	1.09	1.13	1.16	1.2	1.24	1.28			4.09	4.24	4.39	4.55	4.71	4.87	5.04	5.21	5.38			0.0488	0.05
KU1-Q	Castanea crenata	KU1Q-60		12.9	13.1	13.4	13.6	14.1	14.2	14.4	14.8	15.1			10.2	10.3	10.4	10.4	10.6	10.6	10.7	10.8	10.9			1.39	1.48	1.58	1.64	1.85	1.86	1.97	2.13	2.24			5.88	6.3	6.73	7.05	8	8.05	8.53	9.29	9.81			0.0635	0.0668
KU1-Q	Castanea crenata	KU1Q-61		13.9	14.4	14.9	15.3	15.7	16.3	16.7	17.2	17.6			10.6	10.7	10.8	11	11.1	11.2	11.4	11.5	11.6			1.77	1.96	2.16	2.38	2.56	2.86	3.1	3.38	3.61			7.64	8.5	9.42	10.4	11.3	12.7	13.8	15.2	16.3			0.0768	0.0829
KU1-Q	Castanea crenata	KU1Q-62		13.9	14.2	14.6	14.9	15.3	15.7	15.9	16.3	16.6			10.5	10.6	10.8	10.8	11	11.1	11.1	11.2	11.3			1.76	1.89	2.03	2.17	2.35	2.53	2.64	2.86	3.05			7.55	8.18	8.83	9.48	10.3	11.2	11.7	12.7	13.6			0.0761	0.0806
KU1-Q	Ilex macropoda	KU1Q-63										10.3											9.26											0.717											2.91
KU1-Q	Ilex macropoda	KU1Q-64		9.01	9.34	9.66	10.1	10.2	10.6	10.9	11.3	11.6			8.66	8.82	8.97	9.14	9.22	9.37	9.51	9.66	9.77			0.471	0.525	0.583	0.659	0.697	0.772	0.852	0.946	1.02			1.86	2.09	2.33	2.66	2.82	3.15	3.5	3.91	4.24			0.0279	0.0304
KU1-Q	Quercus crispula	KU1Q-65		14.2	14.9	15.6	16.5	16.8	17.3	18.1	19.1	19.6			10.6	10.8	11	11.3	11.4	11.5	11.7	11.9	12			1.89	2.17	2.48	2.96	3.14	3.43	3.94	4.62	5.03			8.17	9.48	10.9	13.2	14	15.4	17.9	21.2	23.2			0.0806	0.0897
KU1-Q	Ilex macropoda	KU1Q-66		9.65	9.91	10.2	10.4	10.7	10.9	11.3	11.5	11.7			8.96	9.08	9.19	9.3	9.41	9.51	9.66	9.72	9.81			0.58	0.63	0.683	0.738	0.794	0.852	0.946	0.987	1.06			2.32	2.53	2.76	3	3.24	3.5	3.91	4.09	4.39			0.0328	0.035
KU1-Q	Castanea crenata	KU1Q-67		9.92	10.3	10.7	11	11.3	11.8	12.2	12.5	12.8			9.08	9.24	9.39	9.52	9.66	9.85	9.97	10.1	10.2			0.631	0.704	0.784	0.86	0.946	1.08	1.17	1.29	1.36			2.54	2.85	3.2	3.53	3.91	4.51	4.91	5.43	5.75			0.035	0.0381
KU1-Q	Castanea crenata	KU1Q-68		12.9	13.1	13.2	13.4	13.7	13.8	14.1	14.2	14.4			10.2	10.3	10.3	10.4	10.5	10.5	10.6	10.6	10.7			1.39	1.45	1.52	1.56	1.68	1.73	1.83	1.88	1.94			5.89	6.18	6.48	6.68	7.21	7.43	7.88	8.11	8.41			0.0636	0.0658
KU1-Q	Castanea crenata	KU1Q-69		12	12.3	12.6	13	13.1	13.7	13.9	14.3	14.4			9.89	10	10.1	10.2	10.3	10.5	10.5	10.7	10.7			1.11	1.21	1.3	1.42	1.45	1.67	1.76	1.92	1.95			4.65	5.07	5.5	6.03	6.18	7.15	7.59	8.29	8.47			0.0536	0.057
KU1-Q	Castanea crenata	KU1Q-70		11.5	11.7	11.8	11.8	12	12.4	12.4	12.5	12.5			9.74	9.79	9.84	9.85	9.92	10	10	10.1	10.1			0.999	1.03	1.07	1.08	1.14	1.24	1.23	1.27	1.28			4.14	4.3	4.46	4.51	4.75	5.21	5.17	5.34	5.38			0.0492	0.0505
KU1-Q	Castanea crenata	KU1Q-71		9.52	9.58	9.64	9.68	9.77	9.87	9.87	9.96	9.99			8.9	8.93	8.96	8.97	9.02	9.06	9.06	9.1	9.11			0.557	0.568	0.579	0.585	0.603	0.621	0.621	0.64	0.646			2.22	2.27	2.32	2.34	2.42	2.5	2.5	2.58	2.6			0.0318	0.0322
KU1-Q	Castanea crenata	KU1Q-72		16	16.5	17	17.4	18.1	18.6	19	19.5	20			11.2	11.3	11.4	11.5	11.7	11.8	11.9	12	12.1			2.69	2.96	3.25	3.49	3.92	4.28	4.58	4.96	5.34			11.9	13.2	14.5	15.7	17.8	19.5	21	22.9	24.7			0.106	0.113
KU1-Q	Cornus controversa	KU1Q-73		13.6	13.9	14.1	14.4	14.5	14.9	15.1	15.2	15.5			10.5	10.5	10.6	10.7	10.7	10.8	10.9	10.9	11			1.66	1.75	1.84	1.94	2.01	2.17	2.27	2.33	2.47			7.13	7.53	7.96	8.41	8.72	9.48	9.95	10.2	10.9			0.073	0.076
KU1-Q	Cerasus jamasakura	KU1Q-74		10.3	10.3	10.4	10.5	10.6	10.5	10.7	10.7	10.9			9.23	9.26	9.29	9.32	9.37	9.34	9.4	9.42	9.47			0.7	0.714	0.729	0.744	0.772	0.758	0.786	0.801	0.83			2.83	2.9	2.96	3.03	3.15	3.09	3.21	3.27	3.4			0.0379	0.0385
KU1-Q	Kalopanax septemlobus	KU1Q-75		11.2	11.8	12.3	12.9	13.3	13.9	14.5	15	15.6			9.62	9.82	10	10.2	10.4	10.5	10.7	10.9	11			0.919	1.06	1.22	1.41	1.54	1.75	2.01	2.22	2.48			3.79	4.41	5.11	5.98	6.58	7.54	8.72	9.68	10.9			0.0461	0.0516
KU1-Q	Castanea crenata	KU1Q-76		12.6	12.8	13	13.1	13.3	13.5	13.8	13.8	14			10.1	10.2	10.2	10.3	10.4	10.4	10.5	10.5	10.6			1.31	1.36	1.42	1.48	1.54	1.62	1.7	1.74	1.8			5.51	5.77	6.04	6.27	6.58	6.94	7.32	7.48	7.76			0.0606	0.0627
KU1-Q	Castanea crenata	KU1Q-77		14.2	14.6	15	15.3	15.7	16.3	16.6	17	17.2			10.7	10.8	10.9	11	11.1	11.2	11.3	11.4	11.5			1.89	2.06	2.22	2.38	2.56	2.84	3.05	3.23	3.38			8.19	8.93	9.72	10.4	11.3	12.6	13.6	14.5	15.2			0.0807	0.0859
KU1-Q	Castanea crenata	KU1Q-78		17.4	17.7	18	18.4	18.7	18.8	19	19.6	20			11.5	11.6	11.7	11.8	11.8	11.9	11.9	12	12.1			3.51	3.69	3.89	4.15	4.35	4.39	4.58	4.99	5.29			15.8	16.7	17.6	18.9	19.9	20.1	21	23	24.5			0.129	0.134
KU1-Q	Quercus serrata	KU1Q-79		12.7	13.3	14	14.6	15.4	15.5	16.5	16.9	17.8			10.2	10.4	10.6	10.8	11	11	11.3	11.4	11.6			1.35	1.55	1.78	2.05	2.39	2.45	2.94	3.21	3.73			5.69	6.63	7.68	8.9	10.5	10.8	13.1	14.4	16.9			0.062	0.0693
KU1-Q	Quercus serrata	KU1Q-80		13.7	13.7	13.7	13.7								10.5	10.5	10.5	10.5								1.67	1.67	1.67	1.67								7.15	7.15	7.15	7.15								0.0732	0.0732
KU1-Q	Castanea crenata	KU1Q-81		10.8	10.9	11.1	11.2	11.5	11.7	11.8	12	12.1			9.44	9.51	9.58	9.61	9.73	9.8	9.84	9.9	9.95			0.811	0.852	0.893	0.914	0.995	1.05	1.07	1.12	1.16			3.32	3.49	3.68	3.77	4.13	4.35	4.47	4.67	4.87			0.0425	0.0441
KU1-Q	Carpinus tschonoskii	KU1Q-82		11.6	11.8	12.1	12.3	12.5	12.8	13.1	13.3	13.4			9.76	9.85	9.93	10	10.1	10.2	10.3	10.3	10.4			1.02	1.08	1.15	1.22	1.27	1.37	1.48	1.53	1.59			4.22	4.5	4.8	5.12	5.34	5.79	6.27	6.52	6.78			0.0499	0.0523
KU1-Q	Carpinus tschonoskii	KU1Q-83		12.9	13.3	13.8	14.1	14.6	14.9	15.6	15.8	16.2			10.2	10.4	10.5	10.6	10.8	10.8	11	11.1	11.2			1.41	1.56	1.71	1.85	2.06	2.16	2.48	2.61	2.79			6	6.64	7.33	8	8.97	9.42	10.9	11.5	12.4			0.0644	0.0694
KU1-Q	Quercus serrata	KU1Q-84		10	10.3	10.5	10.8	11.1	11.3	11.6	11.9	12.1			9.12	9.23	9.34	9.45	9.56	9.65	9.77	9.86	9.94			0.649	0.702	0.758	0.815	0.883	0.938	1.02	1.09	1.15			2.61	2.84	3.09	3.34	3.63	3.87	4.24	4.55	4.83			0.0357	0.038
KU1-Q	Carpinus tschonoskii	KU1Q-85		14.8	15.1	15.4	15.8	16.1	16.2	16.9	17.1	17.2			10.8	10.9	11	11.1	11.2	11.2	11.4	11.4	11.5			2.14	2.28	2.42	2.58	2.74	2.82	3.17	3.3	3.38			9.31	9.96	10.6	11.4	12.1	12.5	14.2	14.8	15.2			0.0885	0.0929
KU1-Q	Acer rufinerve Sieb. et Zucc.	KU1Q-86		12.1	12.6	13.2	13.8	14.2	14.8	15.5	15.9	16.6			9.93	10.1	10.3	10.5	10.6	10.8	11	11.1	11.3			1.15	1.32	1.5	1.74	1.88	2.14	2.45	2.67	3.01			4.8	5.56	6.39	7.48	8.11	9.35	10.8	11.8	13.4			0.0548	0.0609
KU1-Q	Acer rufinerve Sieb. et Zucc.	KU1Q-87		11.4	11.8	12.2	12.6	13.1	13.4	13.8	14.3	14.6			9.7	9.85	9.99	10.1	10.3	10.4	10.5	10.7	10.8			0.972	1.08	1.19	1.32	1.45	1.56	1.72	1.93	2.03			4.02	4.49	5	5.56	6.18	6.68	7.37	8.35	8.84			0.0482	0.0522
KU1-Q	Ilex macropoda	KU1Q-88		10.7	11.2	11.7	12.3	12.7	13.3	13.9	14.4	14.9			9.39	9.6	9.81	10	10.2	10.4	10.5	10.7	10.8			0.784	0.909	1.05	1.21	1.35	1.54	1.76	1.97	2.17			3.2	3.75	4.36	5.08	5.7	6.58	7.59	8.53	9.48			0.0413	0.0457
KU1-Q	Castanea crenata	KU1Q-89		12	12.7	13.3	14.1	14.6	15.3	15.8	16.6	17.6			9.9	10.1	10.4	10.6	10.8	11	11.1	11.3	11.6			1.12	1.32	1.55	1.85	2.06	2.38	2.61	2.99	3.61			4.68	5.59	6.61	8	8.97	10.4	11.5	13.3	16.3			0.0538	0.0612
KU1-Q	Carpinus laxiflora	KU1Q-90		8.98	9.17	9.37	9.55	9.74	9.96	10.2	10.3	10.5			8.65	8.74	8.83	8.92	9	9.1	9.2	9.26	9.33			0.466	0.497	0.53	0.562	0.597	0.64	0.684	0.717	0.751			1.84	1.97	2.11	2.24	2.39	2.58	2.77	2.91	3.06			0.0277	0.0291
KU1-Q	Carpinus tschonoskii	KU1Q-91		11	11.2	11.5	11.7	12.1	12.2	12.5	12.8	13			9.53	9.63	9.72	9.8	9.94	9.97	10.1	10.2	10.3			0.862	0.924	0.988	1.05	1.15	1.17	1.28	1.37	1.43			3.54	3.81	4.09	4.35	4.83	4.91	5.38	5.79	6.08			0.0445	0.0463
KU1-Q	Carpinus tschonoskii	KU1Q-92		11.7	12	12.3	12.6	13	13.3	13.7	14	14.2			9.79	9.91	10	10.1	10.3	10.4	10.5	10.6	10.6			1.04	1.13	1.22	1.31	1.43	1.54	1.69	1.8	1.88			4.3	4.71	5.13	5.52	6.08	6.58	7.26	7.76	8.11			0.0506	0.054
KU1-Q	Acer pictum subsp. mono	KU1Q-93		14.6	14.8	15	15.3	15.4	15.9	16	16.2	16.6			10.7	10.8	10.9	11	11	11.1	11.2	11.2	11.3			2.03	2.13	2.24	2.38	2.42	2.62	2.69	2.81	2.99			8.81	9.3	9.8	10.4	10.6	11.6	11.9	12.4	13.3			0.0851	0.0884
KU1-Q	Acer pictum subsp. mono	KU1Q-94		12.9	13.1	13.3	13.5	13.6	13.9	14.1	14.3	14.4			10.2	10.3	10.3	10.4	10.4	10.5	10.6	10.7	10.7			1.39	1.46	1.53	1.6	1.64	1.75	1.84	1.9	1.95			5.91	6.2	6.51	6.83	7.05	7.54	7.94	8.23	8.47			0.0637	0.066
KU1-Q	Ilex macropoda	KU1Q-95		8.97	9.2	9.42	9.68	9.84	10.1	10.3	10.7	10.7			8.64	8.75	8.86	8.97	9.04	9.16	9.26	9.4	9.42			0.464	0.501	0.54	0.585	0.615	0.665	0.717	0.786	0.801			1.83	1.99	2.15	2.34	2.47	2.68	2.91	3.21	3.27			0.0276	0.0293
KU1-Q	Castanea crenata	KU1Q-96		15	15.5	16	16.6	17.1	17.6	18.1	18.8	19.3			10.9	11	11.2	11.3	11.5	11.6	11.7	11.9	12			2.21	2.46	2.73	3.05	3.32	3.61	3.96	4.39	4.79			9.64	10.8	12.1	13.6	14.9	16.3	18	20.1	22			0.0907	0.0985
KU1-Q	Betura grossa	KU1Q-97		10.5	11.2	11.9	12.7	13.2	13.8	14.8	15.4	16.2			9.31	9.59	9.86	10.2	10.3	10.5	10.8	11	11.2			0.741	0.904	1.09	1.34	1.52	1.74	2.12	2.42	2.79			3.01	3.73	4.55	5.66	6.47	7.48	9.22	10.6	12.4			0.0396	0.0455
KU1-Q	Fraxinus lanuginosa	KU1Q-98		10.7	11	11.4	11.7	12	12.3	12.6	13	13.3			9.42	9.54	9.67	9.79	9.92	10	10.1	10.3	10.3			0.798	0.873	0.951	1.04	1.14	1.2	1.3	1.43	1.53			3.26	3.59	3.93	4.31	4.75	5.04	5.47	6.08	6.52			0.0419	0.0443
KU1-Q	Castanea crenata	KU1Q-99		14.4	14.6	14.9	15	15.4	15.6	15.9	16.1	16.2			10.7	10.8	10.8	10.9	11	11	11.1	11.2	11.2			1.95	2.05	2.15	2.23	2.39	2.5	2.62	2.74	2.82			8.44	8.91	9.39	9.75	10.5	11	11.6	12.1	12.5			0.0825	0.0857
KU1-Q	Castanea crenata	KU1Q-100		14.3	14.9	15.6	16.3	16.9	17.4	18.1	18.7	19.4			10.7	10.9	11	11.2	11.4	11.5	11.7	11.8	12			1.92	2.19	2.49	2.84	3.17	3.47	3.94	4.37	4.89			8.31	9.57	11	12.6	14.2	15.6	17.9	20	22.5			0.0815	0.0903
KU1-Q	Castanea crenata	KU1Q-101		10.6	10.8	11.1	11.4	11.7	11.9	12.2	12.6	12.7			9.35	9.47	9.58	9.67	9.8	9.89	9.99	10.1	10.2			0.765	0.827	0.893	0.954	1.05	1.11	1.19	1.3	1.35			3.11	3.39	3.68	3.94	4.35	4.63	5	5.47	5.7			0.0406	0.0431
KU1-Q	Carpinus laxiflora	KU1Q-102		13.2	13.5	13.7	13.9	14.2	14.4	14.6	14.9	15.1			10.3	10.4	10.5	10.5	10.6	10.7	10.8	10.8	10.9			1.52	1.6	1.69	1.76	1.88	1.94	2.06	2.16	2.24			6.48	6.85	7.23	7.59	8.11	8.41	8.97	9.42	9.81			0.0681	0.0709
KU1-Q	Carpinus laxiflora	KU1Q-103		12.5	13	13.4	13.8	14.2	14.5	15.1	15.4	15.8			10.1	10.2	10.4	10.5	10.6	10.7	10.9	11	11.1			1.29	1.42	1.56	1.72	1.86	2.02	2.24	2.42	2.59			5.43	6.02	6.66	7.37	8.05	8.78	9.81	10.6	11.4			0.0599	0.0646
KU1-Q	Sorbus japonica	KU1Q-104		8.97	9.18	9.39	9.61	9.74	9.99	10.3	10.4	10.6			8.64	8.74	8.84	8.94	9	9.11	9.25	9.29	9.37			0.465	0.499	0.534	0.574	0.597	0.646	0.711	0.731	0.772			1.83	1.97	2.12	2.29	2.39	2.6	2.88	2.97	3.15			0.0276	0.0292
KU1-Q	Castanea crenata	KU1Q-105		18.2	18.6	19	19.3	19.8	20.1	20.5	20.8	21.3			11.7	11.8	11.9	12	12.1	12.2	12.2	12.3	12.4			3.99	4.26	4.53	4.77	5.19	5.44	5.76	6.01	6.47			18.1	19.4	20.8	21.9	24	25.2	26.8	28	30.3			0.142	0.149
KU1-Q	Quercus crispula	KU1Q-106		11	11.4	11.8	12.2	12.7	12.9	13.3	13.8	14.1			9.54	9.69	9.84	9.98	10.1	10.2	10.4	10.5	10.6			0.871	0.968	1.07	1.18	1.33	1.4	1.54	1.74	1.85			3.58	4	4.47	4.95	5.61	5.94	6.58	7.48	8			0.0442	0.048
KU2-S	Cryptomeria japonica	KU2S-1	23.6	23.9	24.4	24.6	25.1	25.6	25.7	25.9	26.4	26.7		17.1	17.1	17.3	17.4	17.6	17.8	17.8	17.9	18.1	18.2		16.8	17.3	18.2	18.6	19.8	20.8	20.8	21.4	22.4	23.1		9.86	10.2	10.8	11.1	12	12.7	12.8	13.2	14	14.5		0.363	0.372	0.39
KU2-S	Cryptomeria japonica	KU2S-2	20.5	20.5	20.7	20.8	21	21.2	21.1	21.2	21.3	21.4		15.7	15.7	15.8	15.9	15.9	16	16	16	16.1	16.1		11.6	11.6	11.9	12.1	12.4	12.6	12.5	12.7	12.9	13		6.29	6.31	6.46	6.62	6.78	6.95	6.88	6.98	7.12	7.18		0.26	0.261	0.266
KU2-S	Cryptomeria japonica	KU2S-3	30	30.4	30.7	31.3	31.6	32.3	32.4	32.8	33.2	33.7		19.3	19.5	19.6	19.7	19.8	20	20.1	20.2	20.3	20.4		31.4	32.5	33.4	34.9	36	38.1	38.3	39.5	40.7	42.6		21.1	22	22.7	23.9	24.8	26.6	26.8	27.8	28.9	30.5		0.639	0.659	0.675
KU2-S	Cryptomeria japonica	KU2S-4	22.5	22.7	23	23.3	23.5	23.8	23.9	24.1	24.4	24.6		16.6	16.7	16.8	16.9	17	17.1	17.2	17.3	17.4	17.4		14.9	15.2	15.6	16.1	16.6	17.1	17.4	17.7	18.3	18.7		8.49	8.7	9.02	9.38	9.71	10.1	10.3	10.5	10.9	11.2		0.324	0.331	0.34
KU2-S	Cryptomeria japonica	KU2S-5	21.2	21.4	21.5	21.6	21.9	21.9	22	22.1	22.3	22.6		16	16.1	16.1	16.2	16.3	16.3	16.4	16.4	16.5	16.6		12.7	12.9	13.1	13.4	13.7	13.8	14	14.1	14.5	14.9		7.01	7.15	7.28	7.46	7.7	7.77	7.88	7.95	8.21	8.51		0.28	0.284	0.288
KU2-S	Cryptomeria japonica	KU2S-6	16.8	16.8	17	17.2	17.4	17.5	17.5	17.6	17.8	17.9		13.8	13.8	13.9	14	14.1	14.2	14.2	14.2	14.3	14.4		6.89	6.94	7.14	7.32	7.57	7.68	7.68	7.75	7.97	8.16		3.34	3.36	3.49	3.59	3.74	3.81	3.81	3.85	3.98	4.1		0.157	0.158	0.163
KU2-S	Cryptomeria japonica	KU2S-7	27.5	27.9	28.3	28.7	29.2	29.9	30	30.4	30.8	31.3		18.5	18.6	18.8	18.9	19.1	19.3	19.3	19.4	19.6	19.7		24.9	25.9	26.8	27.9	29.2	30.9	31.4	32.4	33.6	35		15.9	16.6	17.4	18.3	19.2	20.7	21.1	21.9	22.8	24		0.519	0.537	0.555
KU2-S	Cryptomeria japonica	KU2S-8	30.7	31.1	31.6	32.1	32.5	33.2	33.4	33.8	34.5	35		19.5	19.7	19.8	20	20.1	20.3	20.3	20.4	20.7	20.8		33.2	34.5	36	37.3	38.6	40.7	41.5	42.7	45.1	46.7		22.5	23.6	24.8	26	27	28.9	29.6	30.6	32.7	34.1		0.671	0.692	0.718
KU2-S	Cryptomeria japonica	KU2S-9	26.2	26.5	26.7	27.1	27.4	27.7	27.9	28.3	28.6	28.7		18	18.1	18.2	18.4	18.5	18.6	18.6	18.8	18.9	18.9		22	22.7	23.1	24	24.7	25.4	26	26.8	27.6	28		13.7	14.2	14.5	15.2	15.7	16.3	16.8	17.4	18	18.3		0.464	0.477	0.486
KU2-S	Cryptomeria japonica	KU2S-10	19.5	19.4	19.5	19.6	19.7	19.9	19.7	19.7	19.8	19.7		15.2	15.2	15.2	15.3	15.3	15.4	15.3	15.3	15.4	15.3		10.2	10.1	10.2	10.4	10.4	10.8	10.5	10.5	10.5	10.5		5.36	5.28	5.4	5.48	5.51	5.74	5.56	5.54	5.59	5.56		0.23	0.227	0.231
KU2-S	Cryptomeria japonica	KU2S-11	21.8	22.2	22.6	23	23.4	23.8	24.1	24.5	24.8	25.2		16.3	16.4	16.6	16.8	17	17.1	17.3	17.4	17.5	17.7		13.7	14.2	15	15.6	16.4	17.2	17.7	18.4	19.1	20		7.68	8.03	8.59	8.98	9.54	10.1	10.5	11	11.5	12.1		0.3	0.311	0.327
KU2-S	Cryptomeria japonica	KU2S-12	23.8	24.1	24.4	24.6	24.9	25.4	25.4	25.7	26	26.3		17.1	17.2	17.3	17.4	17.5	17.7	17.8	17.8	18	18.1		17.2	17.7	18.2	18.7	19.2	20.3	20.4	20.8	21.5	22.1		10.1	10.5	10.8	11.2	11.6	12.4	12.4	12.8	13.3	13.8		0.371	0.38	0.39
KU2-S	Cryptomeria japonica	KU2S-13	30	30.2	30.5	30.8	31.3	31.4	31.6	32	32.3	32.4		19.3	19.4	19.5	19.6	19.7	19.8	19.8	19.9	20	20.1		31.3	32	32.8	33.6	34.9	35.3	35.8	37.1	38	38.3		21	21.5	22.2	22.8	23.9	24.3	24.7	25.8	26.5	26.8		0.638	0.649	0.664
KU2-S	Cryptomeria japonica	KU2S-14	36	36.4	36.8	37.2	37.8	38.1	38.5	38.8	39.1	39.8		21.1	21.2	21.3	21.4	21.5	21.6	21.7	21.8	21.8	22		50.5	51.9	53.5	54.8	57.1	58.3	60	61.4	62.6	65.4		37.5	38.8	40.2	41.4	43.5	44.7	46.2	47.6	48.7	51.4		0.962	0.986	1.01
KU2-S	Cryptomeria japonica	KU2S-15	24.9	25.1	25.4	25.6	25.9	26.1	26.3	26.5	26.8	27		17.6	17.6	17.7	17.8	17.9	18	18.1	18.1	18.2	18.3		19.3	19.8	20.2	20.6	21.4	21.8	22.1	22.6	23.3	23.8		11.7	12	12.3	12.6	13.2	13.5	13.8	14.1	14.6	15.1		0.412	0.421	0.43
KU2-S	Cryptomeria japonica	KU2S-16	47.9	48.1	48.5	48.7	49	49.1	49.4	49.7	50.1	50.2		23.8	23.8	23.9	23.9	24	24	24.1	24.1	24.2	24.2		106	108	110	111	112	114	115	117	119	120		92.6	93.9	96.1	97.7	99.1	100	102	104	106	108		1.82	1.84	1.87
KU2-S	Cryptomeria japonica	KU2S-17	47.2	47.3	47.6	48.3	48.8	49	49.2	49.4	49.7	49.8		23.6	23.7	23.7	23.9	23.9	24	24	24.1	24.1	24.1		102	103	104	109	111	113	114	115	117	118		88.3	89.1	90.6	95.1	97.9	99.3	101	102	104	105		1.76	1.77	1.79
KU2-S	Cryptomeria japonica	KU2S-18	36.3	36.8	37.1	37.7	38.2	39	39.2	39.6	40.1	40.6		21.1	21.3	21.4	21.5	21.6	21.8	21.9	22	22.1	22.2		51.4	53.2	54.7	56.7	58.8	61.9	62.9	64.6	66.8	68.8		38.3	40	41.3	43.1	45.1	48.1	48.9	50.6	52.7	54.6		0.978	1.01	1.03
KU2-S	Cryptomeria japonica	KU2S-19	35.1	35.4	35.7	36.2	36.6	36.9	37.2	37.6	37.9	38.2		20.8	20.9	21	21.1	21.2	21.3	21.4	21.5	21.6	21.6		47.1	48.2	49.4	51	52.8	53.8	54.8	56.3	57.8	59		34.5	35.5	36.5	37.9	39.5	40.5	41.4	42.8	44.2	45.3		0.907	0.925	0.944
KU2-S	Cryptomeria japonica	KU2S-20	44.4	44.8	45.2	45.9	46.3	47	47.2	47.7	48.3	48.5		23	23.1	23.2	23.4	23.4	23.6	23.6	23.7	23.9	23.9		87	89	91.5	95.2	97.1	101	102	105	109	110		72.6	74.6	77.1	81	83	87	88.1	91	95.1	96.5		1.54	1.57	1.6
KU2-S	Cryptomeria japonica	KU2S-21	37.4	37.6	38	38.5	38.9	39.3	39.5	39.8	40	40.6		21.4	21.5	21.6	21.7	21.8	21.9	21.9	22	22.1	22.2		55.6	56.6	58.1	60	61.8	63.4	64.1	65.6	66.4	68.8		42.2	43	44.4	46.2	47.9	49.4	50.1	51.5	52.3	54.6		1.05	1.06	1.09
KU2-S	Cryptomeria japonica	KU2S-22	30.6	30.9	31.1	31.5	31.9	32.3	32.4	32.7	33	33.2		19.5	19.6	19.7	19.8	19.9	20	20.1	20.1	20.2	20.3		33.1	33.9	34.4	35.6	36.6	38	38.4	39.1	40.1	40.9		22.4	23.1	23.5	24.5	25.4	26.5	26.9	27.5	28.3	29		0.669	0.683	0.69
KU2-S	Cryptomeria japonica	KU2S-23	36.2	36.5	36.7	37.2	37.6	38	38.3	38.5	39	39.1		21.1	21.2	21.2	21.4	21.5	21.6	21.6	21.7	21.8	21.8		51	52.2	53.1	54.9	56.4	57.9	59.1	60.1	61.9	62.6		37.9	39	39.9	41.5	42.9	44.3	45.4	46.3	48.1	48.7		0.971	0.99	1.01
KU2-S	Cryptomeria japonica	KU2S-24	41.2	41.5	42	42.4	42.9	43.2	43.6	44.1	44.4	44.8		22.3	22.4	22.5	22.6	22.7	22.8	22.9	23	23	23.1		71.6	73.2	75.1	77.2	79.5	81.2	83	85.4	87	89		57.3	58.9	60.8	62.8	65.1	66.8	68.5	70.9	72.6	74.6		1.3	1.33	1.36
KU2-S	Cryptomeria japonica	KU2S-25	21.4	21.4	21.5	21.5	21.7	21.6	21.6	21.6	21.7	21.7		16.1	16.1	16.1	16.2	16.3	16.2	16.2	16.2	16.3	16.3		13	13	13.1	13.2	13.5	13.3	13.3	13.3	13.5	13.5		7.22	7.22	7.25	7.35	7.56	7.39	7.39	7.42	7.56	7.56		0.287	0.286	0.287
KU2-S	Cryptomeria japonica	KU2S-26	34.3	34.5	34.8	35.2	35.5	35.9	36	36.2	36.4	36.9		20.6	20.7	20.7	20.8	20.9	21	21.1	21.1	21.2	21.3		44.4	45.1	46	47.5	48.4	50.2	50.4	51.1	52	53.6		32.1	32.7	33.5	34.9	35.7	37.2	37.4	38	38.9	40.3		0.861	0.874	0.888
KU2-S	Cryptomeria japonica	KU2S-27	29.2	29.3	29.4	29.7	30	30.1	30.1	30.2	30.3	30.5		19.1	19.1	19.1	19.2	19.3	19.4	19.4	19.4	19.4	19.5		29.2	29.4	29.7	30.4	31.4	31.7	31.7	32	32.2	32.7		19.3	19.4	19.6	20.3	21.1	21.3	21.3	21.5	21.7	22.1		0.6	0.603	0.607
KU2-S	Cryptomeria japonica	KU2S-28	37.7	38	38.4	38.8	39.1	39.8	39.9	40.2	40.5	40.9		21.5	21.6	21.7	21.8	21.8	22	22	22.1	22.2	22.3		56.9	58.1	59.6	61.2	62.6	65.3	65.9	67.4	68.5	70.2		43.4	44.4	45.9	47.3	48.7	51.2	51.8	53.2	54.3	55.9		1.07	1.09	1.11
KU2-S	Cryptomeria japonica	KU2S-29	14.1	14.3	14.2	14.2	14.4	14.4	14.4	14.5	14.7	14.7		12.1	12.3	12.2	12.2	12.3	12.3	12.4	12.4	12.5	12.6		4.34	4.5	4.42	4.44	4.6	4.6	4.63	4.68	4.84	4.9		1.91	1.99	1.94	1.96	2.04	2.04	2.06	2.09	2.17	2.21		0.099	0.103	0.101
KU2-S	Cryptomeria japonica	KU2S-30	37.2	37.5	37.8	38.2	38.5	38.9	39.1	39.4	39.7	40		21.4	21.4	21.5	21.6	21.7	21.8	21.8	21.9	22	22.1		55	56.1	57.2	58.7	60.2	61.8	62.6	63.7	64.9	66.4		41.6	42.6	43.6	45	46.5	47.9	48.7	49.7	50.9	52.3		1.04	1.05	1.07
KU2-S	Cryptomeria japonica	KU2S-31	21.5	21.5	21.5	21.6	21.6	21.7	21.6	21.6	21.7	21.7		16.1	16.1	16.1	16.2	16.2	16.2	16.2	16.2	16.3	16.2		13.1	13.1	13.1	13.3	13.3	13.4	13.3	13.3	13.5	13.5		7.25	7.25	7.28	7.39	7.42	7.49	7.39	7.39	7.56	7.53		0.287	0.287	0.288
KU2-S	Cryptomeria japonica	KU2S-32	33.2	33.3	33.6	34.1	34.4	34.7	34.9	35	35.4	35.6		20.3	20.3	20.4	20.5	20.6	20.7	20.7	20.8	20.9	20.9		40.8	41.1	42.2	43.8	44.9	45.7	46.3	46.9	48.1	48.8		28.9	29.2	30.2	31.6	32.5	33.2	33.8	34.3	35.4	36		0.8	0.806	0.825
KU2-S	Cryptomeria japonica	KU2S-33	17.4	17.5	17.7	17.8	18	18.1	18.2	18.3	18.5	18.6		14.2	14.2	14.3	14.4	14.5	14.5	14.6	14.6	14.7	14.8		7.58	7.71	7.86	8.05	8.24	8.35	8.54	8.62	8.9	8.98		3.74	3.83	3.92	4.03	4.14	4.22	4.33	4.38	4.55	4.6		0.173	0.176	0.179
KU2-S	Cryptomeria japonica	KU2S-34	16	16	16.2	16.2	16.3	16.4	16.5	16.5	16.7	16.7		13.3	13.4	13.5	13.5	13.5	13.6	13.6	13.7	13.8	13.7		6.07	6.11	6.27	6.3	6.4	6.5	6.53	6.6	6.83	6.77		2.86	2.89	2.98	3	3.05	3.11	3.13	3.17	3.3	3.26		0.139	0.14	0.143
KU2-S	Cryptomeria japonica	KU2S-35	28.7	28.9	29	29.2	29.5	29.6	29.7	29.9	30.1	30.1		18.9	19	19	19.1	19.2	19.2	19.2	19.3	19.3	19.4		28	28.3	28.7	29.2	30	30.2	30.6	31	31.5	31.6		18.3	18.6	18.8	19.3	19.9	20.1	20.4	20.7	21.2	21.2		0.577	0.583	0.589
KU2-S	Cryptomeria japonica	KU2S-36	27.4	27.6	28	28.5	29	29.2	29.6	29.9	30.3	30.6		18.4	18.5	18.7	18.8	19	19.1	19.2	19.3	19.4	19.5		24.6	25.3	26.2	27.4	28.6	29.2	30.2	31.1	32.1	32.9		15.7	16.2	16.9	17.8	18.8	19.3	20.1	20.8	21.6	22.2		0.514	0.526	0.543
KU2-S	Cryptomeria japonica	KU2S-37	34.4	34.9	35.4	35.9	36.6	37.2	37.5	37.9	38.5	38.9		20.6	20.7	20.9	21	21.2	21.4	21.4	21.5	21.7	21.8		44.9	46.3	48.3	50.1	52.6	54.8	55.9	57.6	60.1	61.8		32.5	33.8	35.6	37.1	39.4	41.4	42.5	44	46.3	47.9		0.87	0.894	0.927
KU2-S	Cryptomeria japonica	KU2S-38	27.4	27.6	27.8	28.1	28.4	28.6	28.7	29	29.1	29.4		18.5	18.5	18.6	18.7	18.8	18.9	18.9	19	19	19.1		24.8	25.2	25.6	26.4	27.2	27.7	27.9	28.6	29	29.7		15.8	16.1	16.5	17.1	17.7	18.1	18.3	18.8	19.1	19.6		0.517	0.525	0.533
KU2-S	Cryptomeria japonica	KU2S-39	29.8	30	30.3	30.6	30.7	30.9	31.3	31.3	31.7	32		19.3	19.3	19.4	19.5	19.5	19.6	19.7	19.7	19.8	19.9		30.8	31.4	32.1	32.9	33.3	33.9	35	35	36.2	37		20.5	21	21.7	22.2	22.6	23.1	24.1	24.1	25	25.7		0.628	0.638	0.653
KU2-S	Cryptomeria japonica	KU2S-40	35.4	35.7	36	36.6	37.1	37.4	37.7	38	38.5	38.8		20.9	21	21.1	21.2	21.3	21.4	21.5	21.6	21.7	21.8		48.2	49.2	50.5	52.5	54.5	55.7	56.8	58.1	59.9	61.2		35.4	36.4	37.5	39.3	41.1	42.2	43.3	44.4	46.1	47.3		0.924	0.942	0.963
KU2-S	Cryptomeria japonica	KU2S-41	31.3	31.6	31.8	32.1	32.4	32.6	32.8	33	33.4	33.7		19.7	19.8	19.9	20	20.1	20.1	20.2	20.2	20.3	20.4		35	35.8	36.4	37.3	38.3	38.8	39.7	40.3	41.3	42.5		24	24.7	25.2	26	26.8	27.2	28	28.5	29.4	30.4		0.7	0.715	0.725
KU2-S	Cryptomeria japonica	KU2S-42	36.7	37.1	37.6	38.1	38.8	39.3	39.5	39.8	40.3	40.8		21.2	21.3	21.5	21.6	21.8	21.9	21.9	22	22.1	22.2		53.1	54.3	56.3	58.4	61.2	63.3	64.1	65.6	67.8	69.9		39.9	41	42.8	44.8	47.3	49.3	50.1	51.5	53.6	55.7		1.01	1.03	1.06
KU2-S	Cryptomeria japonica	KU2S-43	41	41.3	41.6	42	42.1	42.5	42.7	42.9	43.3	43.6		22.3	22.4	22.4	22.5	22.6	22.6	22.7	22.7	22.8	22.9		71	72.2	73.4	75.1	76	77.7	78.9	79.7	81.6	83.1		56.7	57.9	59	60.8	61.6	63.3	64.5	65.3	67.1	68.7		1.29	1.31	1.33
KU2-S	Cryptomeria japonica	KU2S-44	34.5	34.7	34.9	35.2	35.5	35.7	35.9	36.1	36.2	36.4		20.7	20.7	20.8	20.8	20.9	21	21	21.1	21.1	21.2		45.2	45.7	46.4	47.7	48.6	49.5	49.9	50.6	51.1	52		32.8	33.2	33.9	35	35.8	36.6	37	37.6	38	38.9		0.875	0.883	0.896
KU2-S	Cryptomeria japonica	KU2S-45	35.3	35.6	35.8	36	36.4	36.5	36.7	36.9	37.4	37.5		20.9	20.9	21	21	21.2	21.2	21.2	21.3	21.4	21.4		48	48.8	49.7	50.3	51.9	52.4	53	53.6	55.6	55.9		35.2	36	36.8	37.3	38.8	39.2	39.8	40.3	42.1	42.5		0.921	0.935	0.95
KU2-S	Cryptomeria japonica	KU2S-46	32.3	32.7	33.1	33.8	34.3	34.8	35.2	35.5	36.1	36.4		20	20.1	20.3	20.4	20.6	20.7	20.8	20.9	21.1	21.2		38	39.1	40.5	42.7	44.5	46.1	47.4	48.6	50.8	51.8		26.5	27.5	28.7	30.6	32.1	33.6	34.8	35.8	37.7	38.7		0.752	0.772	0.796
KU2-S	Cryptomeria japonica	KU2S-47	39	39.4	39.9	40.4	40.9	41.3	41.7	42	42.6	43.1		21.8	21.9	22	22.1	22.3	22.4	22.4	22.5	22.7	22.8		62.1	63.9	65.7	68.1	70.3	72.4	73.8	75.6	78.3	80.8		48.2	50	51.6	53.9	56.1	58	59.5	61.2	63.9	66.3		1.15	1.18	1.21
KU2-S	Cryptomeria japonica	KU2S-48	26.7	26.7	27	27.4	27.9	27.9	28	28.1	28.3	28.4		18.2	18.2	18.3	18.5	18.6	18.6	18.7	18.7	18.8	18.8		23.2	23	23.8	24.8	25.9	25.9	26.1	26.4	26.9	27.1		14.6	14.5	15.1	15.8	16.6	16.6	16.8	17.1	17.4	17.6		0.487	0.484	0.499
KU2-S	Cryptomeria japonica	KU2S-49	16.7	16.9	16.9	17.1	17.3	17.4	17.6	17.7	17.9	18		13.7	13.8	13.9	14	14.1	14.2	14.3	14.3	14.4	14.5		6.77	6.97	7.04	7.25	7.43	7.61	7.79	7.9	8.16	8.28		3.27	3.38	3.43	3.55	3.65	3.76	3.87	3.94	4.1	4.17		0.154	0.159	0.161
KU2-S	Cryptomeria japonica	KU2S-50	36.9	37.3	37.7	38.3	39.1	39.4	39.8	40.1	40.6	41		21.3	21.4	21.5	21.6	21.8	21.9	22	22.1	22.2	22.3		53.9	55.3	56.9	59.3	62.6	63.7	65.4	67	69.2	70.8		40.6	41.9	43.4	45.6	48.7	49.7	51.4	52.8	55	56.5		1.02	1.04	1.07
KU2-S	Cryptomeria japonica	KU2S-51	19.4	19.4	19.6	19.8	19.9	20	20	20.1	20.3	20.3		15.2	15.2	15.3	15.4	15.4	15.5	15.5	15.5	15.6	15.6		10	10.1	10.3	10.5	10.7	10.9	10.9	10.9	11.3	11.3		5.27	5.31	5.42	5.59	5.68	5.8	5.8	5.85	6.06	6.09		0.226	0.228	0.232
KU2-S	Cryptomeria japonica	KU2S-52	42.1	42.5	42.7	43.1	43.5	43.9	44.1	44.4	44.9	45.1		22.6	22.6	22.7	22.8	22.9	22.9	23	23	23.1	23.2		76	77.5	78.9	80.8	82.8	84.4	85.7	87	89.6	90.6		61.6	63.1	64.5	66.3	68.4	70	71.3	72.6	75.3	76.3		1.37	1.4	1.42
KU2-S	Cryptomeria japonica	KU2S-53	32.8	33.3	33.6	34.2	34.8	35.5	35.6	36	36.5	37.2		20.2	20.3	20.4	20.6	20.7	20.9	20.9	21	21.2	21.4		39.4	41	42	44	46.2	48.4	48.8	50.3	52.3	55.1		27.7	29.1	30	31.8	33.7	35.7	36	37.3	39.1	41.7		0.777	0.804	0.822
KU2-S	Cryptomeria japonica	KU2S-54	13	13	13.1	13.1	13.2	13.1	13.2	13.1	13.2	13.2		11.4	11.4	11.4	11.5	11.5	11.5	11.5	11.5	11.5	11.5		3.56	3.54	3.59	3.61	3.68	3.64	3.66	3.64	3.7	3.7		1.49	1.49	1.51	1.52	1.56	1.53	1.55	1.53	1.57	1.57		0.0805	0.0802	0.0813
KU2-S	Cryptomeria japonica	KU2S-55	31.3	31.5	31.9	32.1	32.7	32.7	33	33.2	33.6	33.8		19.7	19.8	19.9	20	20.1	20.1	20.2	20.3	20.4	20.5		35.1	35.6	36.8	37.5	39.3	39.3	40.1	40.9	42	42.9		24.1	24.5	25.6	26.1	27.6	27.6	28.3	29	30	30.7		0.703	0.711	0.733
KU2-S	Cryptomeria japonica	KU2S-56	31.1	31.5	31.7	31.9	32.5	32.6	32.8	33.1	33.5	34		19.7	19.8	19.8	19.9	20.1	20.1	20.2	20.3	20.4	20.5		34.4	35.5	36.2	36.8	38.5	38.9	39.7	40.5	41.8	43.3		23.6	24.5	25	25.6	27	27.3	28	28.7	29.8	31.1		0.691	0.71	0.721
KU2-S	Cryptomeria japonica	KU2S-57	25.2	25.5	25.7	25.9	26.3	26.4	26.6	26.8	27.1	27.7		17.6	17.8	17.8	17.9	18.1	18.1	18.2	18.2	18.4	18.6		19.8	20.5	20.8	21.4	22.1	22.4	22.8	23.3	24.1	25.4		12	12.5	12.8	13.2	13.8	14	14.3	14.7	15.2	16.3		0.422	0.435	0.442
KU2-S	Cryptomeria japonica	KU2S-58	36.6	36.9	37.2	37.6	38	38.3	38.6	38.9	39.3	39.6		21.2	21.3	21.4	21.5	21.6	21.6	21.7	21.8	21.9	22		52.6	53.8	54.8	56.6	58.1	59.3	60.5	61.6	63.3	64.6		39.4	40.5	41.4	43	44.4	45.6	46.7	47.7	49.3	50.6		0.997	1.02	1.03
KU2-S	Cryptomeria japonica	KU2S-59	32	32.2	32.4	32.7	32.9	33.2	33.4	33.5	33.7	34		19.9	20	20.1	20.1	20.2	20.3	20.3	20.4	20.4	20.5		37.2	37.7	38.4	39.3	40	40.8	41.3	41.8	42.6	43.4		25.8	26.3	26.9	27.6	28.2	28.9	29.4	29.8	30.5	31.2		0.739	0.748	0.76
KU2-S	Cryptomeria japonica	KU2S-60	35.8	36.1	36.3	36.7	37.1	37.3	37.7	37.9	38.2	38.4		21	21.1	21.1	21.2	21.4	21.4	21.5	21.6	21.6	21.7		49.7	50.9	51.3	53.1	54.7	55.3	56.7	57.8	58.8	59.7		36.8	37.8	38.3	39.9	41.3	41.9	43.1	44.2	45.1	46		0.95	0.969	0.976
KU2-S	Cryptomeria japonica	KU2S-61	34.1	34.3	34.7	35.1	35.5	35.7	36.1	36.5	36.7	37.1		20.5	20.6	20.7	20.8	20.9	21	21.1	21.2	21.2	21.3		43.7	44.6	45.9	47.3	48.7	49.5	50.8	52.2	53.1	54.6		31.4	32.2	33.4	34.7	35.9	36.6	37.7	39	39.9	41.2		0.849	0.865	0.886
KU2-S	Cryptomeria japonica	KU2S-62	36.5	36.6	36.9	37.3	37.6	37.8	38	38.3	38.5	38.7		21.2	21.2	21.3	21.4	21.5	21.5	21.6	21.6	21.7	21.7		52.1	52.6	53.8	55.3	56.3	57.3	58.2	59.2	59.9	60.8		39	39.4	40.5	41.9	42.8	43.7	44.5	45.5	46.1	46.9		0.989	0.998	1.02
KU2-S	Cryptomeria japonica	KU2S-63	33.8	34	34.2	34.5	34.8	35.1	35.2	35.3	35.7	35.9		20.5	20.5	20.6	20.7	20.7	20.8	20.8	20.9	21	21		42.7	43.4	43.9	45.2	46.2	47.1	47.7	48	49.1	49.9		30.6	31.2	31.7	32.8	33.7	34.5	35	35.3	36.3	37		0.834	0.845	0.854
KU2-S	Cryptomeria japonica	KU2S-64	40	40.1	40.3	40.7	41.2	41.2	41.6	41.6	41.8	42		22.1	22.1	22.1	22.2	22.3	22.3	22.4	22.4	22.5	22.5		66.4	66.8	67.7	69.6	71.6	71.8	73.5	73.7	74.3	75.1		52.3	52.7	53.5	55.4	57.3	57.5	59.2	59.3	59.9	60.8		1.22	1.22	1.24
KU2-S	Cryptomeria japonica	KU2S-65	37.5	37.8	37.9	38.5	39	39.2	39.3	39.7	40.1	40.5		21.4	21.5	21.6	21.7	21.8	21.9	21.9	22	22.1	22.2		56	57.4	57.8	60	62.1	62.9	63.3	65	66.8	68.4		42.5	43.8	44.2	46.2	48.2	48.9	49.3	51	52.7	54.2		1.05	1.07	1.08
KU2-S	Cryptomeria japonica	KU2S-66	30.8	30.9	31	31.3	31.4	31.5	31.5	31.7	31.9	32		19.6	19.6	19.6	19.7	19.7	19.8	19.8	19.8	19.9	19.9		33.6	33.9	34.1	34.9	35.1	35.5	35.5	36.1	36.7	36.9		22.8	23.1	23.3	23.9	24.1	24.5	24.5	24.9	25.5	25.6		0.678	0.685	0.686
KU2-S	Cryptomeria japonica	KU2S-67	29.2	29.3	29.4	29.5	29.6	29.7	29.8	29.8	30	30.1		19.1	19.1	19.1	19.2	19.2	19.2	19.3	19.3	19.3	19.4		29.2	29.5	29.7	29.9	30.2	30.5	30.8	30.8	31.3	31.6		19.3	19.5	19.7	19.8	20.1	20.3	20.5	20.6	21	21.2		0.599	0.604	0.609
KU2-S	Cryptomeria japonica	KU2S-68	30.8	31	31.2	31.6	31.8	32.1	32.3	32.5	32.9	33		19.6	19.6	19.7	19.8	19.9	20	20	20.1	20.2	20.2		33.4	34.1	34.7	36	36.6	37.2	37.9	38.7	39.8	40.3		22.7	23.3	23.8	24.8	25.3	25.9	26.5	27.1	28.1	28.5		0.676	0.686	0.695
KU2-S	Cryptomeria japonica	KU2S-69	41.8	42.1	42.4	42.9	43.4	43.9	44	44.4	44.9	45.2		22.5	22.5	22.6	22.7	22.8	22.9	23	23	23.2	23.2		74.2	75.9	77.4	79.8	81.9	84.7	85.2	87.1	89.8	91.1		59.9	61.5	63	65.4	67.4	70.3	70.8	72.7	75.4	76.8		1.35	1.37	1.39
KU2-S	Cryptomeria japonica	KU2S-70	27.7	27.9	28	28.5	28.6	28.8	28.9	29.1	29.5	29.6		18.6	18.6	18.7	18.8	18.9	18.9	19	19	19.2	19.2		25.4	25.8	26.3	27.3	27.7	28.2	28.5	29	29.9	30.2		16.3	16.6	16.9	17.8	18.1	18.5	18.7	19.1	19.8	20.1		0.529	0.536	0.545
KU2-S	Cryptomeria japonica	KU2S-71	37.9	38.3	38.7	39.2	39.8	40.3	40.6	41	41.6	41.7		21.5	21.6	21.7	21.9	22	22.1	22.2	22.3	22.4	22.5		57.4	59.1	60.8	62.7	65.3	67.7	68.8	70.8	73.5	74.1		43.9	45.4	46.9	48.8	51.2	53.5	54.6	56.5	59.2	59.7		1.08	1.1	1.13
KU2-S	Cryptomeria japonica	KU2S-72	35.3	35.6	35.8	36.3	36.7	37.2	37.3	37.7	38	38.4		20.9	20.9	21	21.1	21.2	21.4	21.4	21.5	21.6	21.7		47.7	48.9	49.8	51.6	53.1	54.8	55.2	56.9	58.1	59.5		35	36.1	36.9	38.5	39.9	41.4	41.8	43.4	44.4	45.7		0.917	0.936	0.952
KU2-S	Cryptomeria japonica	KU2S-73	13.6	13.6	13.6	13.7	13.7	13.7	13.7	13.7	13.7	13.7		11.8	11.8	11.8	11.9	11.9	11.9	11.9	11.8	11.9	11.9		3.96	3.94	3.94	4.04	4.04	4.06	4.04	4.01	4.06	4.04		1.7	1.69	1.69	1.74	1.74	1.76	1.74	1.73	1.76	1.74		0.09	0.0896	0.0896
KU2-S	Cryptomeria japonica	KU2S-74	43.3	43.6	44.3	45	45.6	46	46.3	47	47.5	47.7		22.8	22.9	23	23.2	23.3	23.4	23.5	23.6	23.7	23.7		81.8	83.1	86.7	90.1	93.3	95.4	97.4	101	104	105		67.3	68.7	72.3	75.8	79	81.2	83.3	87	90	91.2		1.46	1.48	1.53
KU2-S	Cryptomeria japonica	KU2S-75	29	29.1	29.3	29.4	29.6	29.7	29.7	29.8	30	30.1		19	19	19.1	19.1	19.2	19.2	19.2	19.3	19.3	19.4		28.8	28.9	29.4	29.8	30.2	30.5	30.6	30.8	31.4	31.7		18.9	19	19.4	19.8	20.1	20.3	20.4	20.6	21	21.3		0.591	0.594	0.603
KU2-S	Cryptomeria japonica	KU2S-76	40.8	41.1	41.4	41.8	42.3	42.6	42.8	43.1	43.6	43.7		22.2	22.3	22.4	22.5	22.6	22.7	22.7	22.8	22.9	22.9		69.9	71.3	72.5	74.3	76.8	78.2	79.1	80.5	83.1	83.4		55.7	57	58.2	59.9	62.4	63.7	64.6	66	68.7	69		1.27	1.3	1.32
KU2-S	Cryptomeria japonica	KU2S-77	29.2	29.5	29.7	30.1	30.4	30.7	30.9	31.2	31.5	31.6		19.1	19.2	19.2	19.3	19.4	19.5	19.6	19.7	19.8	19.8		29.3	29.9	30.6	31.5	32.4	33.1	33.9	34.7	35.6	36		19.3	19.8	20.4	21.2	21.9	22.5	23.1	23.8	24.5	24.8		0.6	0.612	0.624
KU2-S	Cryptomeria japonica	KU2S-78	21.8	22	22.3	22.4	22.7	22.9	22.9	23.1	23.6	23.8		16.3	16.4	16.5	16.6	16.7	16.7	16.7	16.9	17	17.1		13.6	13.9	14.4	14.7	15.1	15.4	15.4	15.9	16.7	17.2		7.61	7.85	8.17	8.36	8.67	8.86	8.86	9.22	9.75	10.1		0.298	0.305	0.315
KU2-S	Cryptomeria japonica	KU2S-79	33.4	33.6	33.8	34.2	34.3	34.5	34.6	34.7	35	35.3		20.3	20.4	20.5	20.6	20.6	20.6	20.7	20.7	20.8	20.9		41.5	42	42.8	43.9	44.3	45	45.4	45.8	46.9	48		29.6	30	30.6	31.7	31.9	32.6	33	33.3	34.3	35.3		0.813	0.822	0.834
KU2-S	Cryptomeria japonica	KU2S-80	18.4	18.5	18.5	18.7	18.7	18.7	18.7	18.8	18.9	18.9		14.7	14.7	14.7	14.8	14.8	14.8	14.9	14.9	14.9	14.9		8.8	8.82	8.86	9.1	9.14	9.14	9.18	9.22	9.35	9.39		4.49	4.5	4.53	4.68	4.7	4.7	4.73	4.75	4.83	4.86		0.2	0.2	0.201
KU2-S	Cryptomeria japonica	KU2S-81	20.3	20.3	20.5	20.5	20.7	20.7	20.7	20.8	20.9	21.1		15.6	15.6	15.7	15.7	15.8	15.8	15.8	15.8	15.9	16		11.3	11.4	11.6	11.6	11.9	11.9	11.9	12.1	12.3	12.5		6.06	6.12	6.28	6.28	6.46	6.46	6.49	6.59	6.72	6.88		0.253	0.255	0.26
KU2-S	Cryptomeria japonica	KU2S-82	37.8	38.1	38.4	38.7	39.1	39.4	39.7	40	40.2	40.6		21.5	21.6	21.7	21.8	21.8	21.9	22	22.1	22.1	22.2		57.3	58.6	59.6	61	62.5	63.9	64.9	66.3	67.4	69.1		43.7	44.9	45.9	47.2	48.6	50	50.9	52.2	53.2	54.8		1.07	1.09	1.11
KU2-S	Cryptomeria japonica	KU2S-83	32	32.2	32.5	32.9	33.2	33.5	33.7	34	34.3	34.6		19.9	20	20.1	20.2	20.3	20.4	20.4	20.5	20.6	20.7		37	37.6	38.7	39.9	40.9	41.8	42.6	43.4	44.5	45.3		25.7	26.2	27.1	28.2	29	29.8	30.5	31.2	32.1	32.9		0.736	0.746	0.765
KU2-S	Cryptomeria japonica	KU2S-84	33.8	34	34.3	34.6	35	35.2	35.4	35.7	35.9	36.3		20.5	20.5	20.6	20.7	20.8	20.8	20.9	21	21	21.1		42.7	43.4	44.6	45.4	47	47.7	48.1	49.4	50.2	51.6		30.6	31.2	32.2	33	34.4	35	35.4	36.5	37.2	38.5		0.833	0.845	0.865
KU2-S	Cryptomeria japonica	KU2S-85	39	39.2	39.5	39.9	40.2	40.6	40.8	41.1	41.5	41.8		21.8	21.9	21.9	22	22.1	22.2	22.2	22.3	22.4	22.5		61.9	63.1	64.4	66.1	67.4	68.9	69.8	71.2	72.9	74.3		48	49.2	50.3	52	53.2	54.7	55.5	56.9	58.6	59.9		1.15	1.17	1.18
KU2-S	Cryptomeria japonica	KU2S-86	44.7	45.4	46	46.6	47.3	47.9	48.5	49.1	49.7	50.5		23.1	23.3	23.4	23.5	23.6	23.8	23.9	24	24.1	24.3		88.9	92.5	95.4	98.9	103	106	110	113	117	122		74.5	78.2	81.2	84.8	88.7	92.5	96.3	100	104	109		1.57	1.62	1.66
KU2-S	Cryptomeria japonica	KU2S-87	27.9	28	28.2	28.5	28.6	28.9	29	29.1	29.3	29.5		18.6	18.7	18.7	18.8	18.9	19	19	19	19.1	19.2		25.9	26.2	26.7	27.4	27.8	28.3	28.6	28.8	29.4	30		16.7	16.9	17.3	17.8	18.1	18.6	18.8	19	19.4	19.9		0.538	0.543	0.552
KU2-S	Larix kaempferi	KU2S-88	27.7	27.9	28.1	28.5	28.8	29.2	29.3	29.5	29.8	30		14.1	14.1	14.1	14.2	14.2	14.3	14.3	14.3	14.3	14.4		8.99	9.13	9.22	9.45	9.65	9.9	9.98	10.1	10.2	10.4		24.6	25.2	25.5	26.4	27.2	28.1	28.4	28.7	29.4	30		0.394	0.401	0.406
KU2-S	Larix kaempferi	KU2S-89	22.6	22.8	22.9	23.1	23.4	23.5	23.7	23.8	24	24.3		13.3	13.4	13.4	13.4	13.5	13.5	13.5	13.5	13.6	13.6		6.28	6.38	6.44	6.55	6.68	6.73	6.81	6.89	7.01	7.14		15.1	15.4	15.6	16	16.4	16.6	16.9	17.1	17.5	18		0.258	0.263	0.266
KU2-S	Larix kaempferi	KU2S-90	28.9	29	29.5	29.7	30	30.3	30.5	30.6	30.9	31.3		14.2	14.2	14.3	14.3	14.4	14.4	14.4	14.4	14.5	14.5		9.7	9.77	10.1	10.2	10.4	10.6	10.7	10.8	11	11.2		27.3	27.6	28.7	29.2	30	30.7	31.2	31.5	32.3	33.1		0.43	0.434	0.449
KU2-S	Larix kaempferi	KU2S-91	25.7	25.8	26	26.2	26.4	26.6	26.7	26.8	27.1	27.2		13.8	13.8	13.9	13.9	13.9	13.9	14	14	14	14		7.89	7.97	8.06	8.18	8.28	8.39	8.46	8.48	8.64	8.73		20.6	20.9	21.2	21.6	22	22.4	22.7	22.7	23.3	23.7		0.338	0.342	0.346
KU2-S	Larix kaempferi	KU2S-92	18	17.9	17.9	18	18	18	17.9	17.8	17.8	17.9		12.5	12.5	12.5	12.5	12.5	12.5	12.5	12.5	12.5	12.5		4.21	4.17	4.17	4.22	4.21	4.18	4.17	4.11	4.13	4.14		8.72	8.61	8.61	8.76	8.72	8.65	8.61	8.47	8.5	8.54		0.162	0.16	0.16
KU2-S	Pinus densiflora	KU2S-93	37.8	38.3	38.7	39.3	39.7	40.2	40.7	41.1	41.7	42.1		15.2	15.3	15.3	15.4	15.4	15.4	15.5	15.5	15.6	15.6		15.6	16	16.3	16.7	17	17.4	17.8	18.1	18.6	18.9		52.4	54.2	55.4	57.5	58.9	61	62.6	64.1	66.5	68.2		0.748	0.77	0.785
KU2-S	Larix kaempferi	KU2S-94	19.9	19.9	20	20.1	20.3	20.4	20.5	20.5	20.7	20.7		12.9	12.9	12.9	12.9	13	13	13	13	13	13		4.99	5.03	5.06	5.13	5.21	5.26	5.27	5.29	5.39	5.37		11	11.1	11.2	11.4	11.7	11.8	11.9	11.9	12.2	12.2		0.199	0.2	0.202
KU2-S	Larix kaempferi	KU2S-95	18.6	18.7	18.8	18.9	19	19.1	19.1	19.1	19.3	19.4		12.6	12.6	12.7	12.7	12.7	12.7	12.7	12.7	12.8	12.8		4.47	4.5	4.53	4.57	4.62	4.65	4.65	4.65	4.73	4.79		9.48	9.57	9.65	9.77	9.93	10	10	10	10.3	10.4		0.174	0.176	0.177
KU2-S	Larix kaempferi	KU2S-96	25.1	25.3	25.5	25.9	26.1	26.2	26.5	26.6	27	27.2		13.7	13.8	13.8	13.8	13.9	13.9	13.9	13.9	14	14		7.56	7.68	7.76	7.99	8.11	8.16	8.32	8.39	8.6	8.69		19.4	19.9	20.2	21	21.4	21.6	22.2	22.4	23.2	23.5		0.321	0.327	0.331
KU2-S	Larix kaempferi	KU2S-97	25.7	25.8	25.9	26.3	26.8	26.8	26.9	27	27.3	27.4		13.8	13.8	13.8	13.9	14	14	14	14	14	14		7.87	7.92	8	8.23	8.51	8.48	8.55	8.6	8.77	8.86		20.5	20.7	21	21.8	22.9	22.7	23	23.2	23.8	24.1		0.337	0.339	0.343
KU2-S	Larix kaempferi	KU2S-98	25.2	25.4	25.7	25.9	26.1	26.5	26.6	26.7	27	27.2		13.7	13.8	13.8	13.8	13.9	13.9	13.9	14	14	14		7.64	7.73	7.88	8	8.11	8.32	8.37	8.46	8.62	8.71		19.7	20	20.6	21	21.4	22.2	22.4	22.7	23.3	23.6		0.325	0.329	0.337
KU2-S	Larix kaempferi	KU2S-99	24.6	24.7	24.9	25.2	25.5	25.7	25.7	25.8	26.2	26.4		13.6	13.7	13.7	13.7	13.8	13.8	13.8	13.8	13.9	13.9		7.28	7.37	7.44	7.62	7.76	7.9	7.9	7.97	8.18	8.25		18.5	18.8	19	19.7	20.2	20.6	20.6	20.9	21.6	21.9		0.307	0.312	0.315
KU2-S	Larix kaempferi	KU2S-100	22.3	22.5	23	23.5	23.8	24.1	24.5	24.7	25.1	25.5		13.3	13.3	13.4	13.5	13.5	13.6	13.6	13.7	13.7	13.8		6.12	6.22	6.46	6.71	6.91	7.02	7.24	7.37	7.56	7.76		14.6	14.9	15.7	16.5	17.2	17.6	18.3	18.8	19.4	20.2		0.25	0.255	0.267
KU2-S	Larix kaempferi	KU2S-101	30.4	30.7	30.9	31.3	31.7	32.1	32.3	32.4	32.7	33.2		14.4	14.5	14.5	14.5	14.6	14.6	14.6	14.7	14.7	14.7		10.6	10.8	11	11.2	11.4	11.7	11.8	11.9	12.1	12.4		31	31.7	32.3	33.2	34.3	35.4	35.8	36.1	37	38.2		0.479	0.488	0.496
KU2-S	Larix kaempferi	KU2S-102	32.1	32.4	32.6	33	33.2	33.7	33.9	34	34.4	34.8		14.6	14.7	14.7	14.7	14.7	14.8	14.8	14.8	14.9	14.9		11.7	11.9	12	12.3	12.4	12.7	12.9	12.9	13.2	13.5		35.3	36.1	36.7	37.7	38.4	39.6	40.2	40.6	41.9	42.8		0.535	0.545	0.553
KU2-S	Pinus densiflora	KU2S-103	36.8	37.1	37.5	37.8	38.2	38.5	38.9	39.2	39.7	39.9		15.1	15.2	15.2	15.2	15.3	15.3	15.3	15.4	15.4	15.4		14.9	15.1	15.4	15.7	15.9	16.1	16.4	16.7	17	17.2		49.1	50.3	51.4	52.6	53.8	54.9	56.2	57.4	59	59.8		0.708	0.722	0.736
KU2-S	Larix kaempferi	KU2S-104	24.8	24.9	25.1	25.3	25.5	25.7	25.7	25.8	26.1	26.2		13.7	13.7	13.7	13.7	13.8	13.8	13.8	13.8	13.9	13.9		7.41	7.45	7.57	7.66	7.76	7.88	7.88	7.93	8.09	8.14		18.9	19.1	19.5	19.8	20.2	20.6	20.6	20.8	21.3	21.5		0.314	0.316	0.322
KU2-S	Larix kaempferi	KU2S-105	33.9	34.4	34.5	34.8	35.2	35.6	35.8	36.3	36.8	36.8		14.8	14.9	14.9	14.9	15	15	15	15.1	15.1	15.1		12.9	13.2	13.3	13.5	13.8	14.1	14.2	14.5	14.9	14.9		40.4	41.8	42.1	42.8	44.2	45.4	46.1	47.5	49	49		0.6	0.617	0.622
KU2-S	Larix kaempferi	KU2S-106	32.9	33.1	33.4	33.8	34.1	34.5	34.7	34.9	35.2	35.4		14.7	14.7	14.8	14.8	14.8	14.9	14.9	14.9	15	15		12.2	12.4	12.6	12.8	13	13.3	13.4	13.5	13.8	13.9		37.5	38.1	38.9	39.9	40.9	42	42.6	43.2	44.2	44.6		0.563	0.571	0.581
KU2-S	Larix kaempferi	KU2S-107	24.5	24.4	24.8	24.5	24.8	24.8	24.8	24.7	24.9	25.1		13.6	13.6	13.7	13.6	13.7	13.7	13.7	13.7	13.7	13.7		7.22	7.17	7.42	7.27	7.39	7.39	7.39	7.34	7.47	7.56		18.3	18.1	19	18.4	18.8	18.8	18.8	18.7	19.1	19.4		0.304	0.302	0.314
KU2-S	Larix kaempferi	KU2S-108	24	24.2	24.2	24.6	24.9	25	25.1	25.3	25.6	25.7		13.6	13.6	13.6	13.6	13.7	13.7	13.7	13.8	13.8	13.8		6.96	7.07	7.1	7.29	7.44	7.52	7.59	7.68	7.83	7.88		17.4	17.7	17.9	18.5	19	19.3	19.6	19.9	20.4	20.6		0.292	0.297	0.298
KU2-S	Pinus densiflora	KU2S-109	35.4	35.5	35.8	36	36.4	37	36.8	36.9	37.2	37.5		15	15	15	15	15.1	15.1	15.1	15.1	15.2	15.2		13.9	14	14.2	14.3	14.6	15	14.9	15	15.2	15.4		44.6	45	46	46.7	47.7	49.6	49.1	49.4	50.6	51.4		0.653	0.658	0.67
KU2-S	Pinus densiflora	KU2S-110	47.7	47.8	48.1	48.4	48.6	48.8	49	49.2	49.3	49.5		16.1	16.1	16.1	16.1	16.1	16.1	16.2	16.2	16.2	16.2		23.6	23.7	23.9	24.2	24.3	24.5	24.7	24.9	25	25.2		92.1	92.7	94.1	95.3	96.2	97.3	98	99.4	99.7	101		1.29	1.3	1.32
KU2-S	Pinus densiflora	KU2S-111	29.3	29.3	29.3	29.3	29.8	29.1						14.3	14.3	14.3	14.3	14.3	14.3						9.95	9.94	9.94	9.96	10.2	9.84						28.3	28.3	28.3	28.3	29.5	27.9						0.443	0.443	0.443
KU2-S	Castanea crenata	KU2S-112	11	11.2	11.4	11.6	11.7	11.9	12.2	12.4	12.6	12.7		9.52	9.6	9.68	9.74	9.81	9.87	9.97	10	10.1	10.2		0.858	0.906	0.962	1	1.06	1.1	1.17	1.23	1.3	1.35		3.52	3.73	3.98	4.16	4.39	4.59	4.91	5.17	5.47	5.7		0.0443	0.0456	0.0478
KU2-S	Carpinus tschonoskii	KU2S-113	10.5	10.6	10.6	10.8	10.8	10.9	11	11.1	11.2	11.2		9.32	9.36	9.37	9.43	9.46	9.51	9.52	9.57	9.61	9.62		0.744	0.765	0.772	0.808	0.823	0.852	0.86	0.891	0.914	0.922		3.02	3.12	3.15	3.3	3.37	3.5	3.53	3.67	3.77	3.8		0.0397	0.0406	0.0409
KU2-S	Carpinus tschonoskii	KU2S-114	11.5	11.5	11.6	11.7	11.8	11.9	11.9	12	12.1	12		9.72	9.73	9.77	9.8	9.84	9.86	9.86	9.9	9.94	9.92		0.989	0.995	1.02	1.05	1.07	1.09	1.09	1.12	1.15	1.14		4.1	4.13	4.24	4.35	4.47	4.55	4.55	4.67	4.83	4.75		0.0488	0.0491	0.05
KU2-S	Ostrya japonica	KU2S-115	16.1	16.2	16.3	16.4	16.5	16.7	16.6	16.7	16.9	16.9		11.2	11.2	11.2	11.3	11.3	11.3	11.3	11.4	11.4	11.4		2.77	2.82	2.86	2.91	2.96	3.06	3.05	3.1	3.19	3.21		12.3	12.5	12.7	12.9	13.2	13.7	13.6	13.8	14.3	14.4		0.108	0.109	0.11
KU3-P	Pinus densiflora	KU3P-1							30.9	31.6	32.1	32.4								14.5	14.6	14.6	14.7								10.9	11.4	11.7	11.9								32.1	33.9	35.3	36.2
KU3-P	Pinus densiflora	KU3P-2							15.2	15.2	15.3	15.2								11.9	11.9	11.9	11.9								3.12	3.13	3.17	3.12								5.8	5.83	5.91	5.8
KU3-P	Pinus densiflora	KU3P-3							19.5	19.7	20.1	20.1								12.8	12.8	12.9	12.9								4.83	4.91	5.1	5.08								10.5	10.8	11.3	11.3
KU3-P	Pinus densiflora	KU3P-4							13.4	13.4	13.5	13.5								11.4	11.4	11.4	11.5								2.5	2.5	2.51	2.53								4.29	4.29	4.31	4.36
KU3-P	Pinus densiflora	KU3P-5							19.7	20.1	20.2	20.4								12.8	12.9	12.9	13								4.94	5.08	5.17	5.23								10.9	11.3	11.6	11.7
KU3-P	Pinus densiflora	KU3P-6							20.6	20.9	21.3	21.3								13	13	13.1	13.1								5.32	5.46	5.66	5.66								12	12.5	13.1	13.1
KU3-P	Pinus densiflora	KU3P-7							27.4	27.7	28.1	28.7								14	14.1	14.1	14.2								8.86	9.02	9.24	9.62								24.1	24.8	25.6	27
KU3-P	Pinus densiflora	KU3P-8							23.1	23.5	23.8	23.9								13.4	13.5	13.5	13.5								6.52	6.73	6.89	6.94								15.9	16.6	17.1	17.3
KU3-P	Pinus densiflora	KU3P-9							19.2	19.2	19.4	19.2								12.7	12.7	12.8	12.7								4.71	4.71	4.77	4.69								10.2	10.2	10.4	10.1
KU3-P	Pinus densiflora	KU3P-10							25.7	25.9	26.2	27.2								13.8	13.8	13.9	14								7.88	8.02	8.14	8.69								20.6	21.1	21.5	23.5
KU3-P	Pinus densiflora	KU3P-11							14.2	14.2	14.2	14								11.6	11.6	11.6	11.6								2.76	2.76	2.76	2.69								4.9	4.9	4.9	4.74
KU3-P	Pinus densiflora	KU3P-12							18.6	18.8	18.9	18.9								12.6	12.7	12.7	12.7								4.43	4.53	4.6	4.58								9.37	9.65	9.85	9.81
KU3-P	Pinus densiflora	KU3P-13							25.9	26.3	26.6	26.7								13.8	13.9	13.9	13.9								8	8.21	8.41	8.43								21	21.8	22.5	22.6
KU3-P	Pinus densiflora	KU3P-14							25.9	26.1	26.5	26.7								13.8	13.9	13.9	13.9								8.02	8.09	8.3	8.43								21.1	21.3	22.1	22.6
KU3-P	Pinus densiflora	KU3P-15							27.8	28.2	28.6	29								14.1	14.1	14.2	14.2								9.04	9.28	9.56	9.75								24.8	25.7	26.8	27.5
KU3-P	Pinus densiflora	KU3P-16							29.8	30.3	30.7	31.3								14.3	14.4	14.5	14.5								10.2	10.6	10.8	11.2								29.5	30.7	31.6	33.2
KU3-P	Pinus densiflora	KU3P-17							30.2	30.8	31.4	35.1								14.4	14.5	14.5	14.9								10.5	10.9	11.2	13.7								30.5	32	33.4	43.8
KU3-P	Pinus densiflora	KU3P-18							28.8	29.5	29.3	29.4								14.2	14.3	14.3	14.3								9.67	10.1	9.92	10								27.2	28.7	28.2	28.5
KU3-P	Pinus densiflora	KU3P-19							19.3	19.4	19.5	19.6								12.8	12.8	12.8	12.8								4.75	4.79	4.86	4.89								10.3	10.4	10.6	10.7
KU3-P	Pinus densiflora	KU3P-20							35	35.4	36.1	36.7								14.9	15	15	15.1								13.7	13.9	14.4	14.8								43.7	44.8	46.8	48.7
KU3-P	Pinus densiflora	KU3P-21							29.8	30.3	31	31.6								14.3	14.4	14.5	14.6								10.2	10.6	11	11.4								29.4	30.7	32.4	34.1
KU3-P	Pinus densiflora	KU3P-22							24.5	24.8	25	25.3								13.6	13.7	13.7	13.7								7.24	7.39	7.51	7.66								18.3	18.8	19.3	19.8
KU3-P	Pinus densiflora	KU3P-23							28	28.6	29.2	29.6								14.1	14.2	14.3	14.3								9.21	9.56	9.88	10.1								25.5	26.8	28	28.9
KU3-P	Pinus densiflora	KU3P-24							19.4	19.5	19.7	19.6								12.8	12.8	12.8	12.8								4.79	4.83	4.91	4.87								10.4	10.5	10.8	10.7
KU3-P	Pinus densiflora	KU3P-25							15.1	15.2	15.2	15.1								11.9	11.9	11.9	11.9								3.08	3.12	3.12	3.08								5.71	5.8	5.8	5.71
KU3-P	Pinus densiflora	KU3P-26							15.9	16	16.2	16.1								12.1	12.1	12.1	12.1								3.38	3.41	3.49	3.45								6.46	6.56	6.75	6.65
KU3-P	Pinus densiflora	KU3P-27							21.6	22	22	22.1								13.2	13.2	13.2	13.2								5.79	5.97	5.97	6.02								13.5	14.1	14.1	14.2
KU3-P	Pinus densiflora	KU3P-28							30.6	31.1	31.6	32.4								14.4	14.5	14.6	14.7								10.8	11.1	11.4	11.9								31.5	32.8	33.9	36.2
KU3-P	Pinus densiflora	KU3P-29							18.1	18.2	18.3	18.4								12.5	12.5	12.6	12.6								4.23	4.27	4.34	4.37								8.8	8.91	9.1	9.18
KU3-P	Pinus densiflora	KU3P-30							17	17.1	17.3	17.3								12.3	12.3	12.4	12.4								3.78	3.82	3.91	3.91								7.54	7.65	7.89	7.89
KU3-P	Pinus densiflora	KU3P-31							17	17.1	17.2	17.1								12.3	12.3	12.3	12.3								3.81	3.82	3.87	3.85								7.61	7.65	7.79	7.72
KU3-P	Pinus densiflora	KU3P-32							18.4	18.4	18.5	18.4								12.6	12.6	12.6	12.6								4.38	4.38	4.42	4.38								9.22	9.22	9.33	9.22
KU3-P	Pinus densiflora	KU3P-33							19.5	19.9	20.2	20.6								12.8	12.9	12.9	13								4.83	5.01	5.16	5.33								10.5	11.1	11.5	12.1
KU3-P	Pinus densiflora	KU3P-34							26.3	26.8	27.4	27.8								13.9	14	14	14.1								8.23	8.51	8.86	9.08								21.8	22.9	24.1	25
KU3-P	Pinus densiflora	KU3P-35							22	22.3	22.5	22.5								13.2	13.3	13.3	13.3								5.99	6.13	6.25	6.25								14.1	14.6	15	15
KU3-P	Pinus densiflora	KU3P-36							15.5	15.5	15.6	15.6								12	12	12	12								3.21	3.22	3.25	3.27								6.03	6.06	6.12	6.18
KU3-P	Pinus densiflora	KU3P-37							20.4	20.8	20.8	20.9								13	13	13	13								5.26	5.4	5.43	5.46								11.8	12.3	12.4	12.5
KU3-P	Pinus densiflora	KU3P-38							18.5	18.7	18.6	18.7								12.6	12.6	12.6	12.7								4.39	4.49	4.46	4.51								9.26	9.53	9.45	9.61
KU3-P	Pinus densiflora	KU3P-39							33.1	33.6	34	34.4								14.7	14.8	14.8	14.9								12.4	12.7	13	13.2								38.1	39.5	40.6	41.9
KU3-P	Pinus densiflora	KU3P-40							29.2	29.6	30.1	30.3								14.3	14.3	14.4	14.4								9.9	10.1	10.4	10.5								28.1	28.9	30.2	30.6
KU3-P	Pinus densiflora	KU3P-41							24.7	24.8	24.8	24.8								13.7	13.7	13.7	13.7								7.35	7.42	7.42	7.4								18.7	19	19	18.9
KU3-P	Pinus densiflora	KU3P-42							27.1	28	28.2	28.9								14	14.1	14.1	14.2								8.64	9.17	9.3	9.69								23.3	25.3	25.8	27.3
KU3-P	Pinus densiflora	KU3P-43							15.9	15.9	15.9	15.8								12.1	12.1	12.1	12								3.39	3.38	3.39	3.33								6.49	6.46	6.49	6.34
KU3-P	Pinus densiflora	KU3P-44							24.1	24.2	24.4	24.4								13.6	13.6	13.6	13.6								7.02	7.07	7.22	7.22								17.6	17.7	18.3	18.3
KU3-P	Pinus densiflora	KU3P-45							26.1	26.3	26.5	26.2								13.9	13.9	13.9	13.9								8.11	8.2	8.34	8.18								21.4	21.7	22.2	21.6
KU3-P	Pinus densiflora	KU3P-46							23	23	23.2	23.2								13.4	13.4	13.4	13.4								6.47	6.49	6.57	6.6								15.7	15.8	16	16.1
KU3-P	Pinus densiflora	KU3P-47							33.1	33.7	34.6	35.6								14.7	14.8	14.9	15								12.3	12.7	13.4	14								37.9	39.6	42.3	45.3
KU3-P	Pinus densiflora	KU3P-48							20.7	21.1	21.6	21.9								13	13.1	13.2	13.2								5.39	5.57	5.82	5.93								12.2	12.8	13.6	13.9
KU3-P	Pinus densiflora	KU3P-49							15.8	15.9	16.2	16.3								12	12.1	12.1	12.1								3.32	3.38	3.49	3.52								6.31	6.46	6.75	6.84
KU3-P	Pinus densiflora	KU3P-50							24.1	24.1	24.2	24								13.6	13.6	13.6	13.6								7.02	7.05	7.07	6.99								17.6	17.7	17.7	17.5
KU3-P	Pinus densiflora	KU3P-51							26.1	26.5	27	27.2								13.9	13.9	14	14								8.13	8.3	8.62	8.71								21.5	22.1	23.3	23.6
KU3-P	Pinus densiflora	KU3P-52							16.6											12.2											3.65											7.17
KU3-P	Pinus densiflora	KU3P-53							32.5	33.2	33.8	34.8								14.7	14.7	14.8	14.9								11.9	12.4	12.8	13.5								36.3	38.3	40	43
KU3-P	Pinus densiflora	KU3P-54							35.6	35.6	36.3	37.1								15	15	15.1	15.1								14	14	14.5	15.1								45.2	45.2	47.5	50.2
KU3-P	Pinus densiflora	KU3P-55							30.4	31.6	31.8	32.3								14.4	14.6	14.6	14.6								10.6	11.4	11.5	11.8								30.9	33.9	34.4	35.9
KU3-P	Pinus densiflora	KU3P-56							31.1	32	32.4	33.1								14.5	14.6	14.7	14.7								11	11.6	11.9	12.3								32.6	34.9	36.1	38
KU3-P	Pinus densiflora	KU3P-57							23.5	23.7	24.1	24.2								13.5	13.5	13.6	13.6								6.73	6.83	7.05	7.09								16.6	16.9	17.7	17.8
KU3-P	Pinus densiflora	KU3P-58							29.1	29.6	30.1	30.6								14.3	14.3	14.4	14.4								9.81	10.1	10.4	10.7								27.7	29	30.2	31.4
KU3-P	Pinus densiflora	KU3P-59							18.3	18.3	18.4									12.6	12.6	12.6									4.33	4.33	4.37									9.06	9.06	9.18
KU3-P	Pinus densiflora	KU3P-60							32.2	32.7	33.1	33.7								14.6	14.7	14.7	14.8								11.8	12.1	12.4	12.8								35.6	36.8	38.1	39.8
KU3-P	Pinus densiflora	KU3P-61							20.2											12.9											5.16											11.5
KU3-P	Pinus densiflora	KU3P-62							40	41.4	42	43.1								15.4	15.6	15.6	15.7								17.3	18.4	18.9	19.7								60.3	65.5	67.8	71.9
KU3-P	Pinus densiflora	KU3P-63							15.5	15.5	15.6	15.6								12	12	12	12								3.24	3.24	3.25	3.26								6.09	6.09	6.12	6.15
KU3-P	Pinus densiflora	KU3P-64							19.2	19.2	19.6	19.2								12.7	12.7	12.8	12.7								4.69	4.69	4.87	4.72								10.1	10.1	10.7	10.2
KU3-P	Pinus densiflora	KU3P-65							20	19.7	19.9									12.9	12.8	12.9									5.07	4.93	5									11.3	10.8	11
KU3-P	Pinus densiflora	KU3P-66							27.8	28.1	28.1	28.3								14.1	14.1	14.1	14.2								9.04	9.24	9.26	9.35								24.8	25.6	25.7	26
KU3-P	Pinus densiflora	KU3P-67							20.1	20.7	20.7	20.7								12.9	13	13	13								5.08	5.37	5.37	5.36								11.3	12.2	12.2	12.1
KU3-P	Pinus densiflora	KU3P-68							17.5	17.5	17.7	17.8								12.4	12.4	12.4	12.5								4	4	4.06	4.11								8.14	8.14	8.32	8.47
KU3-P	Pinus densiflora	KU3P-69							24.6	24.9	25.2	25.4								13.6	13.7	13.7	13.8								7.3	7.45	7.62	7.74								18.5	19.1	19.7	20.1
KU3-P	Pinus densiflora	KU3P-70							22.6	22.8	23.2	23.4								13.3	13.4	13.4	13.5								6.27	6.39	6.58	6.7								15	15.5	16.1	16.5
KU3-P	Pinus densiflora	KU3P-71							25.1	25.5	26	26.2								13.7	13.8	13.8	13.9								7.59	7.8	8.04	8.18								19.6	20.3	21.1	21.6
KU3-P	Pinus densiflora	KU3P-72							23.5	23.8	24	24.2								13.5	13.5	13.6	13.6								6.71	6.89	6.97	7.09								16.5	17.1	17.4	17.8
KU3-P	Pinus densiflora	KU3P-73							26.4	26.7	27.8	28								13.9	14	14.1	14.1								8.25	8.46	9.04	9.19								21.9	22.7	24.8	25.4
KU3-P	Pinus densiflora	KU3P-74							28.8	29.3	29.5	30								14.2	14.3	14.3	14.4								9.67	9.94	10.1	10.3								27.2	28.3	28.8	29.9
KU3-P	Pinus densiflora	KU3P-75							26	26.2	26.6	26.8								13.8	13.9	13.9	14								8.04	8.18	8.39	8.51								21.1	21.6	22.4	22.9
KU3-P	Pinus densiflora	KU3P-76							30.9	31.4	32.2	32.8								14.5	14.5	14.6	14.7								11	11.3	11.7	12.1								32.3	33.6	35.5	37.2
KU3-P	Pinus densiflora	KU3P-77							29.1	29.6	30	30.4								14.3	14.3	14.4	14.4								9.84	10.1	10.4	10.6								27.9	29	30	30.9
KU3-P	Pinus densiflora	KU3P-78							28.3	28.7	29.2	29.6								14.2	14.2	14.3	14.3								9.37	9.6	9.86	10.2								26.1	26.9	28	29.1
KU3-P	Pinus densiflora	KU3P-79							31.8	32.2	32.8	33.3								14.6	14.6	14.7	14.7								11.5	11.8	12.2	12.5								34.4	35.7	37.2	38.5
KU3-P	Pinus densiflora	KU3P-80							32.5	33.5	33.7	34.6								14.7	14.8	14.8	14.9								12	12.6	12.7	13.4								36.5	39.1	39.6	42.4
KU3-P	Pinus densiflora	KU3P-81							19.6			19.6								12.8			12.8								4.89			4.9								10.7			10.7
KU3-P	Pinus densiflora	KU3P-82							28.3	28.7	29.3	29.8								14.2	14.2	14.3	14.3								9.37	9.62	9.94	10.2								26.1	27	28.3	29.5
KU3-P	Pinus densiflora	KU3P-83							22	22.3	22.7	22.9								13.2	13.3	13.4	13.4								5.97	6.14	6.33	6.41								14.1	14.6	15.3	15.5
KU3-P	Cryptomeria japonica	KU3P-84							56.5	57.8	59	60.2								25.3	25.6	25.7	25.9								164	173	183	193								156	168	179	191
KU3-P	Cryptomeria japonica	KU3P-85							32.5	33	33.6	34.2								20.1	20.2	20.4	20.6								38.6	40.2	42.1	44								27	28.4	30.1	31.8
KU3-P	Cryptomeria japonica	KU3P-86							22.9	23.3	23.6	23.9								16.8	16.9	17	17.2								15.5	16.2	16.7	17.4								8.94	9.42	9.75	10.3
KU3-P	Cryptomeria japonica	KU3P-87							27.4	27.7	27.9	28.3								18.5	18.6	18.6	18.8								24.7	25.5	26	26.8								15.8	16.3	16.7	17.4
KU3-P	Cryptomeria japonica	KU3P-88							10.8	10.9	11.1	11.1								9.63	9.71	9.85	9.91								2.19	2.24	2.33	2.36								0.829	0.852	0.892	0.908
KU3-P	Cryptomeria japonica	KU3P-89							34.8	35.5	35.9	36.5								20.7	20.9	21	21.2								46.1	48.7	49.9	52.2								33.6	35.9	37	39
KU3-P	Cryptomeria japonica	KU3P-90							10.4	10.5	10.6	10.7								9.26	9.35	9.4	9.49								1.98	2.02	2.06	2.11								0.732	0.754	0.768	0.791
KU3-P	Cryptomeria japonica	KU3P-91							11.3	11.3	11.3	11.3								10	10	10.1	10.1								2.45	2.45	2.47	2.47								0.95	0.95	0.959	0.959
KU3-P	Cryptomeria japonica	KU3P-92							32.5	32.9	33.3	34								20.1	20.2	20.3	20.5								38.5	40	41.2	43.4								27	28.2	29.3	31.2
KU3-P	Cryptomeria japonica	KU3P-93							11.9	12	12	11.9								10.6	10.6	10.6	10.6								2.83	2.85	2.87	2.83								1.13	1.14	1.15	1.13
KU3-P	Cryptomeria japonica	KU3P-94							26.7	27	27.4	27.6								18.2	18.3	18.5	18.5								23	23.8	24.7	25.1								14.5	15	15.8	16
KU3-P	Cryptomeria japonica	KU3P-95							10.8	10.9	10.9	11								9.63	9.71	9.74	9.77								2.19	2.24	2.26	2.27								0.829	0.852	0.86	0.868
KU3-P	Cryptomeria japonica	KU3P-96							30.7	31.5	32.1	32.9								19.5	19.8	20	20.2								33.3	35.7	37.5	39.9								22.6	24.6	26.1	28.2
KU3-P	Cryptomeria japonica	KU3P-97							13.3	13.4	13.5	13.5								11.6	11.6	11.7	11.7								3.73	3.8	3.87	3.89								1.58	1.62	1.66	1.67
KU3-P	Cryptomeria japonica	KU3P-98							31.7	32.4	33.1	34								19.8	20.1	20.3	20.5								36.2	38.3	40.5	43.4								25	26.8	28.7	31.2
KU3-P	Cryptomeria japonica	KU3P-99							11.6	11.6	11.7	11.7								10.3	10.3	10.4	10.4								2.6	2.63	2.71	2.67								1.02	1.04	1.07	1.06
KU3-P	Cryptomeria japonica	KU3P-100							31	31.9	32.2	32.8								19.6	19.9	20	20.2								34.1	36.7	37.8	39.6								23.3	25.5	26.4	27.9
KU3-P	Cryptomeria japonica	KU3P-101							27.1	27.3	27.6	27.5								18.3	18.4	18.5	18.5								23.9	24.6	25.1	25								15.1	15.6	16	15.9
KU3-P	Cryptomeria japonica	KU3P-102							32.6	32.8	33	33.1								20.1	20.2	20.2	20.3								39	39.5	40.1	40.6								27.4	27.8	28.3	28.8
KU3-P	Cryptomeria japonica	KU3P-103							16.2	16.4	16.6	16.6								13.5	13.6	13.7	13.7								6.3	6.47	6.63	6.73								3	3.09	3.19	3.24
KU3-P	Cryptomeria japonica	KU3P-104							12	12.1	12.1	12.2								10.6	10.7	10.7	10.8								2.89	2.93	2.95	2.99								1.16	1.18	1.19	1.21
KU3-P	Cryptomeria japonica	KU3P-105							13.8	14	14.1	14.1								11.9	12.1	12.1	12.1								4.11	4.29	4.34	4.34								1.78	1.88	1.9	1.9
KU3-P	Cryptomeria japonica	KU3P-106							28.2	28.9	29.4	30.2								18.7	19	19.1	19.4								26.7	28.4	29.8	31.9								17.3	18.6	19.8	21.5
KU3-P	Cryptomeria japonica	KU3P-107							16.9	17.1	17.4	17.6								13.8	14	14.1	14.3								6.97	7.25	7.53	7.79								3.38	3.55	3.72	3.87
KU3-P	Cryptomeria japonica	KU3P-108							25.2	25.5	25.8	26.1								17.7	17.8	17.9	18								20	20.4	21.1	21.7								12.1	12.5	13	13.4
KU3-P	Cryptomeria japonica	KU3P-109							12.2	12.4	12.7	13.1								10.8	10.9	11.2	11.4								2.99	3.13	3.34	3.57								1.21	1.28	1.39	1.5
KU3-P	Cryptomeria japonica	KU3P-110							12.2	12.4	12.6	13								10.8	10.9	11.1	11.3								2.99	3.11	3.26	3.5								1.21	1.27	1.34	1.47
KU3-P	Cryptomeria japonica	KU3P-111							26.3	27.1	27.9	28.6								18.1	18.4	18.6	18.9								22.3	24	26	27.8								13.9	15.2	16.8	18.1
KU3-P	Cryptomeria japonica	KU3P-112							22	22.6	22.2	22.3								16.4	16.6	16.5	16.5								14	15	14.4	14.4								7.88	8.59	8.14	8.17
KU3-P	Cryptomeria japonica	KU3P-113							10.8	10.9	11	11								9.63	9.69	9.8	9.8								2.19	2.22	2.29	2.29								0.829	0.844	0.876	0.876
KU3-P	Cryptomeria japonica	KU3P-114							11.7	11.8	11.8	11.8								10.4	10.4	10.5	10.4								2.67	2.73	2.75	2.73								1.06	1.08	1.09	1.08
KU3-P	Cryptomeria japonica	KU3P-115							44.7	45.8	46.9	47.6								23.1	23.3	23.6	23.7								88.5	94.5	100	105								74.1	80.3	86.3	90.8
KU3-P	Cryptomeria japonica	KU3P-116							9.8	9.96	10	10.1								8.69	8.84	8.9	8.93								1.69	1.76	1.79	1.81								0.606	0.637	0.65	0.657
KU3-P	Cryptomeria japonica	KU3P-117							22.3	22.8	23.4	24								16.5	16.7	17	17.2								14.4	15.3	16.4	17.5								8.17	8.78	9.54	10.3
KU3-P	Cryptomeria japonica	KU3P-118							19.4	19.7	20.2	20.5								15.2	15.3	15.6	15.7								10.1	10.5	11.1	11.6								5.28	5.56	5.97	6.31
KU3-P	Ilex macropoda	KU3P-119							13.7	14.1	14.5	14.6								10.5	10.6	10.7	10.8								1.69	1.84	1.98	2.06								7.26	7.94	8.59	8.97
KU3-P	Acer rufinerve Sieb. et Zucc.	KU3P-120							21	21.3	21.6	21.6								12.3	12.4	12.5	12.5								6.21	6.47	6.74	6.77								29	30.3	31.7	31.8
KU3-P	Acer rufinerve Sieb. et Zucc.	KU3P-121							10.5	10.8	10.9	11								9.33	9.46	9.51	9.54								0.751	0.823	0.852	0.868								3.06	3.37	3.5	3.56
KU3-P	Carpinus tschonoskii	KU3P-122							14.9	15.2	15.5	15.7								10.8	10.9	11	11.1								2.16	2.29	2.44	2.53								9.42	10	10.7	11.2
KU3-P	Betura grossa	KU3P-123							11.5	11.7	11.9	11.9								9.72	9.81	9.86	9.89								0.987	1.06	1.09	1.11								4.09	4.39	4.55	4.63
KU3-P	Acer rufinerve Sieb. et Zucc.	KU3P-124							12.7	12.9	13	13.1								10.1	10.2	10.3	10.3								1.33	1.4	1.43	1.48								5.61	5.94	6.08	6.27
KU3-P	Acer rufinerve Sieb. et Zucc.	KU3P-125							14.3	14.4	14.4	14.4								10.7	10.7	10.7	10.7								1.9	1.94	1.95	1.97								8.23	8.41	8.47	8.53
KU3-P	Betura grossa	KU3P-126							18.9	19.4	19.9	20.1								11.9	12	12.1	12.2								4.51	4.86	5.21	5.42								20.6	22.4	24.1	25.1
KU3-P	Fagus japonica	KU3P-127							8.44	8.66	8.85	8.91								8.38	8.49	8.59	8.62								0.386	0.417	0.446	0.456								1.5	1.63	1.75	1.8
KU3-P	Quercus crispula	KU3P-128							23.7	24	24.4	24.7								12.9	12.9	13	13								8.86	9.3	9.8	10.1								42.4	44.7	47.2	48.8
KU3-P	Quercus crispula	KU3P-129							17.9	18	18.2	18.1								11.6	11.7	11.7	11.7								3.77	3.87	3.98	3.94								17.1	17.6	18.1	17.9
KU3-P	Quercus crispula	KU3P-130							8.79	8.79	8.82	8.72								8.55	8.55	8.57	8.52								0.436	0.436	0.441	0.427								1.71	1.71	1.73	1.67
KU3-P	Betura grossa	KU3P-131							18.9	19.4	19.7	19.9								11.9	12	12.1	12.1								4.46	4.86	5.08	5.26								20.4	22.4	23.5	24.3
KU3-P	Prunus grayana	KU3P-132							12.7	12.9	13.2	13.1								10.2	10.2	10.3	10.3								1.34	1.39	1.5	1.49								5.66	5.89	6.37	6.32
KU3-P	Magnolia obovata	KU3P-133							12.8	13.1	13.4	13.5								10.2	10.3	10.4	10.4								1.38	1.49	1.56	1.61								5.84	6.32	6.68	6.89
KU3-P	Acer rufinerve Sieb. et Zucc.	KU3P-134							12.1	12.4	12.5	12.7								9.94	10.1	10.1	10.1								1.15	1.25	1.27	1.33								4.83	5.25	5.34	5.61
KU3-P	Chengiopanax sciadophylloides	KU3P-135							15.1	15.6	15.9	16.2								10.9	11	11.1	11.2								2.27	2.48	2.66	2.79								9.95	10.9	11.7	12.4
KU3-P	Acer rufinerve Sieb. et Zucc.	KU3P-136							12.4	12.7	13	13.2								10	10.2	10.3	10.3								1.23	1.35	1.43	1.51								5.17	5.7	6.08	6.42
KU3-P	Acer rufinerve Sieb. et Zucc.	KU3P-137							15.2	15.9	16.1	16.3								10.9	11.1	11.2	11.2								2.33	2.62	2.77	2.84								10.2	11.6	12.3	12.6
KU3-P	Acer rufinerve Sieb. et Zucc.	KU3P-138							10.3	10.7	10.9	11.1								9.26	9.42	9.51	9.56								0.717	0.801	0.852	0.883								2.91	3.27	3.5	3.63
KU3-P	Acer distylum	KU3P-139							10.5	10.8	11.1	11.3								9.34	9.46	9.59	9.66								0.758	0.823	0.898	0.946								3.09	3.37	3.7	3.91
KU3-P	Acer rufinerve Sieb. et Zucc.	KU3P-140							14.7	15.3	15.7	15.9								10.8	11	11.1	11.1								2.1	2.35	2.55	2.62								9.16	10.3	11.2	11.6
KU3-P	Acer rufinerve Sieb. et Zucc.	KU3P-141							9.9	10.2	10.2	10.3								9.07	9.2	9.2	9.25								0.627	0.684	0.684	0.711								2.52	2.77	2.77	2.88
KU3-P	Acer rufinerve Sieb. et Zucc.	KU3P-142							11.1	11.5	11.6	11.5								9.59	9.71	9.77	9.73								0.898	0.979	1.02	0.995								3.7	4.05	4.24	4.13
KU3-P	Acer rufinerve Sieb. et Zucc.	KU3P-143							27.7	28.4	29	29.3								13.5	13.6	13.7	13.8								14.3	15.4	16.4	17								70.4	76.6	81.8	85
KU3-P	Acer rufinerve Sieb. et Zucc.	KU3P-144							11.5	11.9	12	12.3								9.71	9.86	9.91	10								0.979	1.09	1.13	1.21								4.05	4.55	4.71	5.08
KU3-P	Fagus japonica	KU3P-145							9.23	9.39	9.55	9.74								8.77	8.84	8.92	9								0.507	0.534	0.562	0.597								2.01	2.13	2.24	2.39
KU3-P	Acer rufinerve Sieb. et Zucc.	KU3P-146							13.9	14.2	14.4	14.6								10.6	10.6	10.7	10.8								1.78	1.89	1.95	2.03								7.65	8.17	8.47	8.84
KU3-P	Acer distylum	KU3P-147							11.6	11.9	12.2	12.4								9.77	9.89	9.99	10								1.02	1.11	1.19	1.24								4.24	4.63	5	5.21
KU3-P	Betura grossa	KU3P-148							14.3	14.7	15.1	15.3								10.7	10.8	10.9	11								1.9	2.09	2.24	2.38								8.23	9.09	9.81	10.4
KU3-P	Acer rufinerve Sieb. et Zucc.	KU3P-149							17	17.5	17.8	17.8								11.4	11.5	11.6	11.6								3.25	3.55	3.71	3.75								14.5	16	16.8	17
KU3-P	Acer rufinerve Sieb. et Zucc.	KU3P-150										9.55											8.92											0.562											2.24
KU3-P	Acer rufinerve Sieb. et Zucc.	KU3P-151							10.7	10.9	11	11.2								9.4	9.51	9.54	9.6								0.786	0.852	0.868	0.906								3.21	3.5	3.56	3.73
KU3-P	Fagus japonica	KU3P-152							12.9	13.3	13.5	13.7								10.2	10.3	10.4	10.5								1.4	1.53	1.6	1.69								5.94	6.52	6.83	7.26
KU3-P	Fagus japonica	KU3P-153							13.2	13.7	13.9	14.2								10.3	10.5	10.5	10.6								1.5	1.67	1.75	1.88								6.37	7.15	7.54	8.11
KU3-P	Fagus japonica	KU3P-154							11.5	12	12.3	12.5								9.72	9.91	10	10.1								0.987	1.13	1.21	1.27								4.09	4.71	5.08	5.34
KU3-P	Acer distylum	KU3P-155							9.8	9.93	10.1	10.1								9.03	9.09	9.16	9.17								0.609	0.633	0.665	0.671								2.44	2.55	2.68	2.71
KU3-P	Prunus grayana	KU3P-156							9.58	9.64	9.68	9.68								8.93	8.96	8.97	8.97								0.568	0.58	0.585	0.585								2.27	2.32	2.34	2.34
KU3-P	Acer rufinerve Sieb. et Zucc.	KU3P-157							14.1	14.3	14.4	14.5								10.6	10.7	10.7	10.7								1.85	1.93	1.94	1.99								8	8.35	8.41	8.66
KU3-P	Acer distylum	KU3P-158							12	12.4	12.7	12.9								9.91	10	10.1	10.2								1.13	1.23	1.33	1.4								4.71	5.17	5.61	5.94
KU3-P	Sorbus japonica	KU3P-159							10.5	10.7	10.8	10.9								9.33	9.42	9.46	9.51								0.751	0.801	0.823	0.852								3.06	3.27	3.37	3.5
KU3-P	Betura grossa	KU3P-160							27.8	28.4	28.6	28.9								13.6	13.6	13.7	13.7								14.5	15.4	15.8	16.4								71.5	76.6	78.3	81.5
KU3-P	Castanea crenata	KU3P-161							25.8	26.4	27	27.5								13.2	13.3	13.4	13.5								11.5	12.3	13.2	14								56.1	60.2	65.1	69.1
KU3-P	Acer distylum	KU3P-162							26	26.2	26.5	26.8								13.3	13.3	13.4	13.4								11.8	12.1	12.5	12.9								57.4	59.1	61.4	63.3
KU3-P	Fagus japonica	KU3P-163							17.5	17.9	18.3	18.6								11.5	11.6	11.7	11.8								3.55	3.81	4.04	4.24								16	17.3	18.4	19.3
KU3-P	Betura grossa	KU3P-164							17.8	18	18	18								11.6	11.7	11.7	11.7								3.75	3.83	3.85	3.87								17	17.4	17.5	17.6
KU3-P	Betura grossa	KU3P-165							19.9	20.1	20.7	20.6								12.1	12.2	12.3	12.2								5.21	5.44	5.87	5.79								24.1	25.2	27.4	26.9
KU3-P	Betura grossa	KU3P-166							16.4	16.9	17.2	17.6								11.3	11.4	11.5	11.6								2.91	3.19	3.36	3.63								12.9	14.3	15.1	16.4
KU3-P	Chengiopanax sciadophylloides	KU3P-167							17.6	17.9	17.8	18.1								11.6	11.6	11.6	11.7								3.59	3.79	3.75	3.94								16.2	17.2	17	17.9
KU3-P	Acer distylum	KU3P-168							24.2	24.4	24.6	24.9								12.9	13	13	13.1								9.45	9.72	9.99	10.3								45.4	46.8	48.2	50
KU3-P	Abies firma	KU3P-169							45.6	46.1	46.9	47.2								15.7	15.8	15.8	15.9								65.2	67.3	70.8	72.6								356	368	388	399
KU3-P	Abies firma	KU3P-170							10.6	10.7	10.7	10.6								9.37	9.4	9.41	9.37								0.772	0.786	0.794	0.772								3.15	3.21	3.24	3.15
KU3-P	Castanea crenata	KU3P-171							29.9	30.6	31.3	31.5								13.9	14	14.1	14.1								18	19.4	20.7	21.1								90.5	97.6	105	107
KU3-P	Acer rufinerve Sieb. et Zucc.	KU3P-172							16.6	16.6	16.6	16.7								11.3	11.3	11.3	11.3								2.99	3.05	3.05	3.08								13.3	13.6	13.6	13.8
KU3-P	Acer rufinerve Sieb. et Zucc.	KU3P-173							25.3	25.9	26.4	26.9								13.1	13.3	13.3	13.4								10.9	11.7	12.4	13.1								52.8	57.2	60.7	64.3
KU3-P	Magnolia obovata	KU3P-174							33.9	34.8	35.7	36.3								14.4	14.5	14.6	14.7								26.4	28.6	30.8	32.5								136	148	160	170
KU3-P	Cornus controversa	KU3P-175							16.6	16.8	17	17.1								11.3	11.4	11.4	11.4								3.03	3.15	3.25	3.3								13.5	14.1	14.5	14.8
KU3-P	Cornus controversa	KU3P-176							11.6	11.7	11.7	11.7								9.77	9.81	9.81	9.81								1.02	1.06	1.06	1.06								4.24	4.39	4.39	4.39
KU3-P	Cornus controversa	KU3P-177							11.7	11.8	11.9	11.8								9.78	9.83	9.86	9.84								1.03	1.06	1.09	1.07								4.28	4.43	4.55	4.47
KU3-P	Betura grossa	KU3P-178							17.5	17.8	18	18.2								11.5	11.6	11.7	11.7								3.55	3.75	3.87	4								16	17	17.6	18.2
KU3-P	Acer rufinerve Sieb. et Zucc.	KU3P-179							21.5	21.8	22	22.1								12.4	12.5	12.5	12.6								6.65	6.92	7.14	7.23								31.2	32.6	33.7	34.1
KU3-P	Acer rufinerve Sieb. et Zucc.	KU3P-180							17.3	17.3	17.3	17.3								11.5	11.5	11.5	11.5								3.41	3.41	3.45	3.43								15.3	15.3	15.5	15.4
KU3-P	Acer rufinerve Sieb. et Zucc.	KU3P-181							11.5	11.5	11.6	11.5								9.71	9.72	9.76	9.72								0.979	0.987	1.01	0.987								4.05	4.09	4.2	4.09
KU3-P	Betura grossa	KU3P-182							20.7	21.1	21.5	22								12.3	12.4	12.5	12.5								5.9	6.26	6.68	7.07								27.5	29.3	31.4	33.4
KU3-P	Betura grossa	KU3P-183							21	21.5	22	22.3								12.3	12.5	12.5	12.6								6.15	6.68	7.07	7.39								28.7	31.4	33.4	34.9
KU3-P	Acer rufinerve Sieb. et Zucc.	KU3P-184							14.1	14.4	14.6	14.7								10.6	10.7	10.8	10.8								1.83	1.95	2.05	2.09								7.88	8.47	8.9	9.09
KU3-P	Betura grossa	KU3P-185							11.8	12	12.2	12.4								9.83	9.91	9.97	10.1								1.06	1.13	1.17	1.25								4.43	4.71	4.91	5.25
KU3-P	Sorbus japonica	KU3P-186							9.71	9.74	9.8	9.77								8.99	9	9.03	9.02								0.591	0.597	0.609	0.603								2.37	2.39	2.44	2.42
KU3-P	Acer rufinerve Sieb. et Zucc.	KU3P-187							9.17	9.45	9.52	9.36								8.74	8.87	8.9	8.83								0.497	0.545	0.557	0.529								1.97	2.17	2.22	2.1
KU3-P	Betura grossa	KU3P-188							9.55	9.61	9.61	9.68								8.92	8.94	8.94	8.97								0.562	0.574	0.574	0.585								2.24	2.29	2.29	2.34
KU3-P	Betura grossa	KU3P-189							16.9	17.1	17.3	17.5								11.4	11.5	11.5	11.5								3.17	3.32	3.4	3.53								14.2	14.9	15.3	15.9
KU3-P	Quercus crispula	KU3P-190							16.8	16.7	16.8	17.3								11.4	11.3	11.4	11.5								3.14	3.06	3.12	3.45								14	13.7	13.9	15.5
KU3-P	Fagus japonica	KU3P-191							17.7	18.1	18.6	18.9								11.6	11.7	11.8	11.9								3.65	3.92	4.26	4.51								16.5	17.8	19.4	20.6
KU3-P	Acer rufinerve Sieb. et Zucc.	KU3P-192							26	26	26	26.1								13.3	13.3	13.3	13.3								11.8	11.8	11.8	11.9								57.7	57.4	57.4	58.1
KU3-P	Acer rufinerve Sieb. et Zucc.	KU3P-193							9.77	9.77	9.8	9.64								9.02	9.02	9.03	8.96								0.603	0.603	0.609	0.58								2.42	2.42	2.44	2.32
KU3-P	Acer rufinerve Sieb. et Zucc.	KU3P-194							13.2	13.2	13.2	13.4								10.3	10.3	10.3	10.4								1.5	1.51	1.52	1.56								6.37	6.42	6.47	6.68
KU3-P	Acer rufinerve Sieb. et Zucc.	KU3P-195							16.5	16.7	16.9	16.9								11.3	11.4	11.4	11.4								2.96	3.1	3.17	3.17								13.2	13.8	14.2	14.2
KU3-P	Betura grossa	KU3P-196							23.3	23.7	24.1	24.3								12.8	12.9	12.9	13								8.5	8.86	9.41	9.6								40.6	42.4	45.2	46.2
KU3-P	Acer rufinerve Sieb. et Zucc.	KU3P-197							17.5	17.5	17.5	17.6								11.5	11.5	11.6	11.6								3.53	3.55	3.57	3.61								15.9	16	16.1	16.3
KU3-P	Cornus controversa	KU3P-198							17.4	17.5	17.5	17.5								11.5	11.5	11.5	11.5								3.51	3.53	3.53	3.55								15.8	15.9	15.9	16
KU3-P	Castanea crenata	KU3P-199							22	22.1	22.2	22.2								12.5	12.6	12.6	12.6								7.07	7.17	7.36	7.29								33.4	33.8	34.8	34.5
KU3-P	Cerasus leveilleana	KU3P-200							15.8	15.9	16	15.9								11.1	11.1	11.2	11.1								2.59	2.62	2.71	2.67								11.4	11.6	12	11.8
KU3-P	Carpinus tschonoskii	KU3P-201							22.2	22.6	22.8	22.9								12.6	12.7	12.7	12.7								7.29	7.68	7.95	8.02								34.5	36.4	37.8	38.1
KU3-P	Betura grossa	KU3P-202							24.6	25	25.2	25.4								13	13.1	13.1	13.2								9.99	10.5	10.8	11								48.2	50.7	52.1	53.2
KU3-P	Magnolia obovata	KU3P-203							19	19.4	19.8	19.9								11.9	12	12.1	12.1								4.55	4.86	5.16	5.26								20.9	22.4	23.8	24.3
KU3-P	Betura grossa	KU3P-204							16.5	17.1	17.1	17.3								11.3	11.4	11.5	11.5								2.98	3.3	3.32	3.45								13.3	14.8	14.9	15.5
KU3-P	Acer rufinerve Sieb. et Zucc.	KU3P-205							17.3	17.7	17.9	18.1								11.5	11.6	11.6	11.7								3.43	3.69	3.81	3.96								15.4	16.7	17.3	18
KU3-P	Magnolia obovata	KU3P-206							9.93	10.3	10.5	10.6								9.09	9.24	9.33	9.38								0.633	0.704	0.751	0.779								2.55	2.85	3.06	3.18
KU3-P	Cornus controversa	KU3P-207							20.7	20.9	21.1	21.3								12.3	12.3	12.4	12.4								5.87	6.09	6.29	6.44								27.4	28.5	29.5	30.2
KU3-P	Magnolia obovata	KU3P-208							18.7	19.2	19.7	19.8								11.8	12	12.1	12.1								4.37	4.72	5.06	5.16								20	21.7	23.3	23.8
KU3-P	Magnolia obovata	KU3P-209							16.2	16.6	16.9	17.3								11.2	11.3	11.4	11.5								2.81	3.05	3.21	3.45								12.4	13.6	14.4	15.5
KU3-P	Acer rufinerve Sieb. et Zucc.	KU3P-210							20.7	20.9	21.2	21.3								12.3	12.3	12.4	12.4								5.93	6.12	6.32	6.44								27.6	28.6	29.6	30.2
KU3-P	Acer distylum	KU3P-211							12.3	12.6	12.8	12.9								10	10.1	10.2	10.2								1.22	1.3	1.37	1.4								5.14	5.47	5.79	5.94
KU3-P	Acer distylum	KU3P-212							11.7	11.9	11.9	12								9.8	9.89	9.89	9.92								1.05	1.11	1.11	1.14								4.35	4.63	4.63	4.75
KU3-P	Acer distylum	KU3P-213							11.1	11.5	11.8	12.2								9.59	9.72	9.83	9.99								0.898	0.987	1.06	1.19								3.7	4.09	4.43	5
KU3-P	Chengiopanax sciadophylloides	KU3P-214							15.3	15.6	15.9	16								11	11.1	11.1	11.2								2.35	2.51	2.62	2.72								10.3	11.1	11.6	12.1
KU3-P	Chengiopanax sciadophylloides	KU3P-215							11.1	11.2	11.4	11.5								9.56	9.62	9.67	9.71								0.883	0.922	0.954	0.979								3.63	3.8	3.94	4.05
KU3-P	Chengiopanax sciadophylloides	KU3P-216							16.1	16.7	17.2	17.7								11.2	11.3	11.5	11.6								2.77	3.08	3.36	3.65								12.3	13.8	15.1	16.5
KU3-P	Cornus controversa	KU3P-217							9.8	10.2	10.2	10.5								9.03	9.22	9.22	9.32								0.609	0.697	0.697	0.744								2.44	2.82	2.82	3.03
KU3-P	Ostrya japonica	KU3P-218							15.2	15.2	15.2									10.9	10.9	10.9									2.3	2.32	2.33									10.1	10.2	10.2
KU3-P	Cornus controversa	KU3P-219							14.3	14.3	14.4	14.3								10.7	10.7	10.7	10.7								1.9	1.92	1.95	1.93								8.23	8.29	8.47	8.35
KU3-P	Ostrya japonica	KU3P-220							18.7	18.7	18.7	18.7								11.8	11.8	11.8	11.8								4.33	4.37	4.35	4.37								19.8	20	19.9	20
KU3-P	Ostrya japonica	KU3P-221							11.2	11.3	11.2									9.62	9.63	9.62									0.922	0.93	0.922									3.8	3.84	3.8
KU3-P	Fagus japonica	KU3P-222							9.14	9.49	9.8	10.1								8.72	8.89	9.03	9.17								0.491	0.551	0.609	0.671								1.94	2.2	2.44	2.71
KU3-P	Cornus controversa	KU3P-223							21.3	21.6	21.7	21.9								12.4	12.5	12.5	12.5								6.47	6.77	6.83	7.01								30.3	31.8	32.1	33
KU3-P	Ostrya japonica	KU3P-224							11.7	11.7	11.7	11.7								9.78	9.81	9.8	9.78								1.03	1.06	1.05	1.03								4.28	4.39	4.35	4.28
KU3-P	Kalopanax septemlobus	KU3P-225							27.7	28	27.8	28.2								13.5	13.6	13.6	13.6								14.3	14.8	14.4	15.1								70.4	73.4	71.2	74.7
KU3-P	Betura grossa	KU3P-226							18.7	19.2	19.5	19.7								11.8	11.9	12	12.1								4.37	4.67	4.91	5.06								20	21.4	22.6	23.3
KU3-P	Cornus controversa	KU3P-227							11.3	11.3	11.3	11.2								9.63	9.63	9.65	9.62								0.93	0.93	0.938	0.922								3.84	3.84	3.87	3.8
KU3-P	Magnolia obovata	KU3P-228							15.1	15.4	15.4	15.5								10.9	11	11	11								2.27	2.39	2.39	2.45								9.95	10.5	10.5	10.8
KU3-P	Prunus grayana	KU3P-229							10.8	10.9	10.8	10.8								9.43	9.47	9.45	9.46								0.808	0.83	0.815	0.823								3.3	3.4	3.34	3.37
KU3-P	Castanea crenata	KU3P-230							41.9	42	42.6	42.8								15.3	15.4	15.4	15.4								50.4	50.8	53.1	53.8								270	273	286	290
KU3-P	Prunus grayana	KU3P-231							7.99	8.05	8.05	8.12								8.14	8.18	8.18	8.21								0.327	0.335	0.335	0.343								1.26	1.29	1.29	1.33
KU3-P	Meliosma myriantha Sieb. et Zucc.	KU3P-232							11.7	11.7	11.7	11.7								9.78	9.8	9.8	9.78								1.03	1.05	1.05	1.03								4.28	4.35	4.35	4.28
KU3-P	Prunus grayana	KU3P-233							23	23.2	23.5	23.5								12.7	12.8	12.8	12.8								8.08	8.36	8.64	8.71								38.5	39.9	41.3	41.7
KU3-P	Cornus controversa	KU3P-234							13.9	14	14	14.1								10.6	10.6	10.6	10.6								1.78	1.8	1.79	1.83								7.65	7.76	7.71	7.88
KU3-P	Prunus grayana	KU3P-235							14.7	14.8	14.8	14.9								10.8	10.8	10.8	10.8								2.09	2.12	2.13	2.17								9.09	9.22	9.29	9.48
KU3-P	Magnolia obovata	KU3P-236							21	21.2	21.4	21.5								12.3	12.4	12.4	12.4								6.15	6.38	6.5	6.62								28.7	29.9	30.5	31.1
KU3-P	Quercus crispula	KU3P-237							15.1	15.7	16	16.1								10.9	11.1	11.2	11.2								2.27	2.53	2.71	2.77								9.95	11.2	12	12.3
KU3-P	Cornus controversa	KU3P-238							23.6	23.8	23.9	24.1								12.8	12.9	12.9	12.9								8.75	9	9.19	9.37								41.8	43.1	44.1	45
KU3-P	Ostrya japonica	KU3P-239							19.2	19.6	19.9	20.3								11.9	12	12.1	12.2								4.67	4.99	5.21	5.57								21.4	23	24.1	25.9
KU3-P	Cornus controversa	KU3P-240							16.4	16.5	16.5	16.5								11.3	11.3	11.3	11.3								2.91	2.98	2.96	2.96								12.9	13.3	13.2	13.2
KU3-P	Cornus controversa	KU3P-241							25.6	26	26.2	26.3								13.2	13.3	13.3	13.3								11.3	11.8	12	12.3								55	57.4	58.8	60
KU3-P	Acer rufinerve Sieb. et Zucc.	KU3P-242							21.5	21.5	21.5	21.7								12.4	12.4	12.4	12.5								6.59	6.65	6.62	6.86								30.9	31.2	31.1	32.3
KU3-P	Betura grossa	KU3P-243							9.74	9.87	9.99	9.99								9	9.06	9.11	9.11								0.597	0.621	0.646	0.646								2.39	2.5	2.6	2.6
KU3-P	Acer sieboldianum	KU3P-244							10.4	10.9	11.2	11.5								9.28	9.5	9.62	9.71								0.724	0.845	0.922	0.979								2.94	3.46	3.8	4.05
KU3-P	Cerasus leveilleana	KU3P-245							27	27.6	28.1	28.7								13.4	13.5	13.6	13.7								13.2	14.1	15	15.9								65.1	69.6	74.2	79.2
KU3-P	Magnolia obovata	KU3P-246							9.71	10.2	10.4	10.7								8.99	9.21	9.28	9.4								0.591	0.691	0.724	0.786								2.37	2.8	2.94	3.21
KU3-P	Chengiopanax sciadophylloides	KU3P-247							9.14	9.49	9.77	9.93								8.72	8.89	9.02	9.09								0.491	0.551	0.603	0.633								1.94	2.2	2.42	2.55
KU3-P	Cerasus leveilleana	KU3P-248							18.7	19.7	20.1	20.6								11.8	12.1	12.2	12.3								4.35	5.06	5.42	5.84								19.9	23.3	25.1	27.2
KU3-P	Castanea crenata	KU3P-249							25.2	26.1	26.8	27.4								13.1	13.3	13.4	13.5								10.8	12	13	13.9								52.4	58.6	63.6	68.6
KU3-P	Acer distylum	KU3P-250							12.3	12.7	13	13.5								10	10.1	10.2	10.4								1.21	1.33	1.42	1.61								5.08	5.61	6.03	6.89
KU3-P	Cornus controversa	KU3P-251							23.2	23.5	23.5	23.6								12.8	12.8	12.8	12.8								8.36	8.64	8.71	8.79								39.9	41.3	41.7	42
KU3-P	Cornus controversa	KU3P-252							14.9	14.9	14.9	14.9								10.8	10.8	10.9	10.9								2.17	2.17	2.19	2.19								9.48	9.48	9.55	9.55
KU3-P	Cornus controversa	KU3P-253							21.2	21.5	21.7	22								12.4	12.4	12.5	12.5								6.38	6.62	6.8	7.07								29.9	31.1	32	33.4
KU3-P	Acer distylum	KU3P-254								12.4	12.8	13.2									10.1	10.2	10.3									1.25	1.36	1.52									5.25	5.75	6.47
KU3-P	Prunus grayana	KU3P-255							11.3	11.7	11.7	11.8								9.63	9.81	9.78	9.85								0.93	1.06	1.03	1.08								3.84	4.39	4.28	4.51
KU3-P	Cerasus leveilleana	KU3P-256							41.5	42.8	44	45.3								15.3	15.4	15.6	15.7								49.1	53.8	58.4	63.9								263	290	317	348
KU3-P	Betura grossa	KU3P-257							10.8	11	11.1	11.2								9.45	9.55	9.57	9.6								0.815	0.875	0.891	0.906								3.34	3.6	3.67	3.73
KU3-P	Betura grossa	KU3P-258							21.3	21.7	22.1	22.4								12.4	12.5	12.6	12.6								6.41	6.83	7.17	7.52								30	32.1	33.8	35.6
KU3-P	Betura grossa	KU3P-259							17.3	17.4	17.6	17.7								11.5	11.5	11.6	11.6								3.43	3.51	3.61	3.67								15.4	15.8	16.3	16.6
KU3-P	Acer rufinerve Sieb. et Zucc.	KU3P-260							18.1											11.7											3.96											18
KU3-P	Acer rufinerve Sieb. et Zucc.	KU3P-261							13.3	13.4	13.4	13.4								10.4	10.4	10.4	10.4								1.54	1.56	1.56	1.56								6.58	6.68	6.68	6.68
KU3-P	Magnolia obovata	KU3P-262							17.8	18.1	18.3	18.4								11.6	11.7	11.7	11.8								3.75	3.94	4.09	4.13								17	17.9	18.6	18.8
KU3-P	Magnolia obovata	KU3P-263							13.8	13.9	13.8	13.8								10.5	10.5	10.5	10.5								1.73	1.75	1.74	1.74								7.43	7.54	7.48	7.48
KU3-P	Magnolia obovata	KU3P-264							17.9	18	18	18								11.6	11.7	11.7	11.7								3.81	3.85	3.85	3.85								17.3	17.5	17.5	17.5
KU3-P	Acer rufinerve Sieb. et Zucc.	KU3P-265							9.29											8.8											0.518											2.06
KU3-P	Ostrya japonica	KU3P-266							28.9	29.3	29.5	29.7								13.7	13.8	13.8	13.8								16.4	16.9	17.3	17.6								81.5	84.4	86.5	88.4
KU3-P	Ostrya japonica	KU3P-267							15	15	14.9	14.8								10.9	10.9	10.8	10.8								2.2	2.2	2.17	2.14								9.61	9.61	9.48	9.35
KU3-P	Cerasus leveilleana	KU3P-268							17.9	18.2	18.4	18.7								11.6	11.7	11.8	11.8								3.81	4	4.15	4.35								17.3	18.2	18.9	19.9
KU3-P	Cerasus leveilleana	KU3P-269							25	25.6	26	26.4								13.1	13.2	13.3	13.3								10.5	11.3	11.8	12.3								50.9	54.7	57.4	60.2
KU3-P	Cerasus leveilleana	KU3P-270							15.6	16	16.3	16.6								11	11.2	11.2	11.3								2.48	2.69	2.87	3.01								10.9	11.9	12.8	13.4
KU3-P	Acer distylum	KU3P-271							16.6	16.6	16.6	16.8								11.3	11.3	11.3	11.4								2.99	3.01	2.99	3.14								13.3	13.4	13.3	14
KU3-P	Cerasus leveilleana	KU3P-272							22.9	23.2	23.4	23.7								12.7	12.8	12.8	12.9								8.02	8.39	8.61	8.86								38.1	40	41.1	42.4
KU3-P	Acer rufinerve Sieb. et Zucc.	KU3P-273							12.7	12.9	12.9	12.9								10.2	10.2	10.2	10.2								1.35	1.4	1.39	1.4								5.7	5.94	5.89	5.94
KU3-P	Ostrya japonica	KU3P-274							12.1	12.1	12.1	12.2								9.93	9.94	9.95	9.98								1.14	1.15	1.16	1.18								4.79	4.83	4.87	4.95
KU3-P	Ostrya japonica	KU3P-275							20.3	20.5	20.7	20.8								12.2	12.2	12.3	12.3								5.55	5.71	5.87	5.95								25.7	26.5	27.4	27.8
KU3-P	Castanea crenata	KU3P-276							26.6											13.4											12.6											61.9
KU3-P	Castanea crenata	KU3P-277							25.2	25.3										13.1	13.1										10.8	10.9										52.1	52.8
KU3-P	Ostrya japonica	KU3P-278							14.9	14.9	14.9	15								10.8	10.9	10.9	10.9								2.17	2.19	2.19	2.22								9.48	9.55	9.55	9.68
KU3-P	Acer rufinerve Sieb. et Zucc.	KU3P-279							27.5	28.6	29.2	29.9								13.5	13.7	13.8	13.9								14	15.8	16.7	18								69.1	78.3	83.5	90.5
KU3-P	Castanea crenata	KU3P-280							31.6											14.1											21.3											108
KU3-P	Ostrya japonica	KU3P-281							21	21.5	21.2	21								12.3	12.4	12.4	12.3								6.15	6.59	6.35	6.21								28.7	30.9	29.7	29
KU3-P	Ostrya japonica	KU3P-282							11.6	11.8	11.7	11.9								9.77	9.83	9.81	9.89								1.02	1.06	1.06	1.11								4.24	4.43	4.39	4.63
KU3-P	Cornus controversa	KU3P-283							13.9	14.2	14	14.1								10.6	10.6	10.6	10.6								1.78	1.86	1.8	1.83								7.65	8.05	7.76	7.88
KU3-P	Cerasus leveilleana	KU3P-284							42.3	42.5	42.9	43.1								15.4	15.4	15.4	15.5								51.9	52.7	54	54.9								279	284	291	296
KU3-P	Ostrya japonica	KU3P-285							17.3	17.4	17.8	17.8								11.5	11.5	11.6	11.6								3.4	3.51	3.71	3.75								15.3	15.8	16.8	17
OT-S	Cryptomeria japonica	OTS-1	12.7	13	13.1	13.4	13.4	13.6		13.9		14.2		14.1	14.3	14.3	14.4	14.4	14.5		14.7		14.8		3.32	3.52	3.57	3.8	3.8	3.94		4.19		4.44		1.38	1.48	1.5	1.62	1.62	1.69		1.82		1.96		0.0966	0.102	0.103
OT-S	Cryptomeria japonica	OTS-2	29	29.3	29.9	30.3	30.7	31.3		32.2		33.1		19	19.1	19.2	19.3	19.3	19.5		19.6		19.8		28.6	29.4	31	32.1	33.4	35		37.8		40.4		18.8	19.4	20.7	21.7	22.7	24		26.4		28.6		0.588	0.602	0.628
OT-S	Cryptomeria japonica	OTS-3	21.7	22.2	22.8	23.3	23.9	24.3		25.3		26.3		17.3	17.4	17.6	17.7	17.9	18		18.2		18.4		13.5	14.2	15.3	16.2	17.3	18.1		20.2		22.1		7.53	8.06	8.78	9.46	10.2	10.8		12.3		13.8		0.318	0.334	0.353
OT-S	Cryptomeria japonica	OTS-4	21.4	21.6	22	22.2	22.7	23		24		24.5		17.2	17.3	17.4	17.4	17.6	17.6		17.9		18		12.9	13.3	14	14.3	15.1	15.7		17.4		18.5		7.15	7.42	7.88	8.1	8.63	9.06		10.3		11.1		0.308	0.315	0.329
OT-S	Cryptomeria japonica	OTS-5	18	18.5	18.9	19.2	19.8	20.1		20.9		21.5		16.2	16.3	16.5	16.6	16.8	16.9		17.1		17.2		8.28	8.82	9.39	9.8	10.6	11.1		12.2		13.1		4.17	4.5	4.86	5.12	5.62	5.94		6.69		7.28		0.212	0.224	0.236
OT-S	Cryptomeria japonica	OTS-6	19.7	20	20.3	20.7	20.9	21.2		22.1		22.1		16.7	16.8	16.9	17	17.1	17.2		17.4		17.4		10.5	10.9	11.4	11.9	12.3	12.7		14.1		14		5.56	5.82	6.12	6.46	6.72	7.01		7.99		7.92		0.259	0.268	0.277
OT-S	Cryptomeria japonica	OTS-7	31.2	31.8	32.5	32.8	33.6	34.2		35.5		36.7		19.4	19.5	19.7	19.7	19.9	20		20.2		20.4		34.8	36.4	38.6	39.7	42	44		48.7		53.1		23.8	25.2	27	28	30	31.8		35.9		39.9		0.687	0.712	0.747
OT-S	Cryptomeria japonica	OTS-8	24.9	25.4	26.2	26.2	26.6	27.1		28.1		29		18.1	18.2	18.4	18.4	18.5	18.6		18.8		19		19.3	20.3	21.9	22.1	22.9	24.1		26.5		28.7		11.7	12.4	13.6	13.7	14.4	15.2		17.1		18.9		0.428	0.445	0.474
OT-S	Cryptomeria japonica	OTS-9	24.6	25	25.3	25.6	25.8	26.3		27.2		27.7		18	18.1	18.2	18.3	18.3	18.4		18.6		18.7		18.6	19.4	20.1	20.6	21.2	22.1		24.1		25.3		11.1	11.8	12.2	12.6	13.1	13.8		15.3		16.2		0.415	0.43	0.442
OT-S	Cryptomeria japonica	OTS-10	22.2	22.3	22.4	22.9	22.9	23		23.4		23.7		17.4	17.5	17.5	17.6	17.6	17.6		17.7		17.8		14.2	14.4	14.6	15.5	15.5	15.6		16.4		16.9		8.03	8.17	8.29	8.9	8.94	9.02		9.58		9.92		0.333	0.337	0.34
OT-S	Cryptomeria japonica	OTS-11	23	23.5	23.5	23.7	23.8	24		24.2		24.2		17.7	17.8	17.8	17.8	17.8	17.9		17.9		17.9		15.7	16.6	16.6	17	17.1	17.5		17.9		17.9		9.1	9.71	9.71	9.96	10.1	10.3		10.6		10.6		0.362	0.378	0.378
OT-S	Cryptomeria japonica	OTS-12	26.4	26.9	27.4	28.1	28.2	28.8		30		30.8		18.5	18.6	18.7	18.8	18.8	19		19.2		19.4		22.5	23.5	24.8	26.4	26.7	28.3		31.2		33.6		14	14.8	15.8	17.1	17.3	18.5		20.9		22.8		0.484	0.501	0.524
OT-S	Cryptomeria japonica	OTS-13	23	23.3	23.5	23.8	23.9	24.1		24.5		25		17.7	17.7	17.8	17.9	17.9	17.9		18		18.1		15.7	16.1	16.5	17.2	17.3	17.7		18.5		19.4		9.1	9.38	9.67	10.1	10.2	10.5		11.1		11.7		0.362	0.369	0.377
OT-S	Cryptomeria japonica	OTS-14	21	21	21.2	21.5	21.5	21.8		22.3		22.4		17.1	17.1	17.2	17.2	17.2	17.3		17.5		17.5		12.4	12.4	12.7	13.2	13.2	13.6		14.4		14.7		6.82	6.82	6.98	7.32	7.32	7.63		8.17		8.36		0.298	0.298	0.303
OT-S	Cryptomeria japonica	OTS-15	25.9	26.3	26.8	27.1	27.5	28		29		29.9		18.3	18.4	18.5	18.6	18.7	18.8		19		19.2		21.3	22.3	23.4	23.9	24.9	26.3		28.6		31.1		13.1	13.9	14.7	15.1	15.9	16.9		18.8		20.8		0.463	0.48	0.5
OT-S	Cryptomeria japonica	OTS-16	27.7	28.1	28.3	28.6	29.1	29.6		30.2		30.7		18.7	18.8	18.9	18.9	19	19.1		19.3		19.3		25.3	26.3	27	27.8	28.9	30.2		32		33.1		16.2	17	17.5	18.1	19	20.1		21.5		22.5		0.533	0.55	0.561
OT-S	Cryptomeria japonica	OTS-17	18.6	18.9	19.4	19.7	19.9	20.4		21.2		22		16.4	16.5	16.6	16.7	16.8	16.9		17.2		17.4		9.02	9.35	9.97	10.4	10.8	11.4		12.7		13.9		4.63	4.83	5.23	5.51	5.74	6.15		6.98		7.81		0.228	0.235	0.248
OT-S	Cryptomeria japonica	OTS-18	20.9	21.2	21.4	22	22	22.2		22.7		23		17.1	17.2	17.2	17.4	17.4	17.4		17.6		17.6		12.3	12.7	13	13.9	13.9	14.2		15.2		15.7		6.72	6.98	7.22	7.85	7.81	8.06		8.7		9.06		0.296	0.303	0.31
OT-S	Cryptomeria japonica	OTS-19	19.6	19.8	20	20.3	20.5	20.8		21.4		21.6		16.7	16.8	16.8	16.9	17	17.1		17.2		17.3		10.3	10.6	10.9	11.4	11.6	12.1		13		13.4		5.45	5.65	5.82	6.12	6.31	6.62		7.18		7.46		0.256	0.262	0.268
OT-S	Cryptomeria japonica	OTS-20	29.9	30.2	30.6	31.1	31.6	31.8		32.7		33.7		19.2	19.2	19.3	19.4	19.5	19.5		19.7		19.9		31.1	31.9	32.9	34.5	36	36.4		39.1		42.3		20.8	21.5	22.3	23.6	24.8	25.2		27.5		30.3		0.63	0.642	0.659
OT-S	Cryptomeria japonica	OTS-21	20.2	20.5	20.7	21	21.3	21.6		22.1		22.3		16.9	17	17	17.1	17.2	17.3		17.4		17.5		11.1	11.6	11.9	12.4	12.8	13.3		14.1		14.5		5.97	6.28	6.46	6.78	7.08	7.39		7.95		8.25		0.272	0.282	0.288
OT-S	Cryptomeria japonica	OTS-22	25.1	25.5	26	26.4	26.7	27.3		28.1		28.6		18.2	18.2	18.4	18.5	18.5	18.7		18.8		18.9		19.7	20.4	21.5	22.5	23.2	24.5		26.3		27.7		11.9	12.5	13.3	14	14.6	15.6		17		18.1		0.435	0.448	0.467
OT-S	Cryptomeria japonica	OTS-23	24.3	24.8	25.3	25.8	26.1	27.2		27.4		28.6		18	18.1	18.2	18.3	18.4	18.6		18.7		18.9		18	19	20	21.2	21.8	24.1		24.8		27.6		10.7	11.5	12.2	13.1	13.5	15.3		15.8		18		0.404	0.423	0.441
OT-S	Cryptomeria japonica	OTS-24	26.5	26.9	27.4	27.8	28.5	28.6		29.6		30.4		18.5	18.6	18.7	18.8	18.9	18.9		19.1		19.3		22.6	23.6	24.7	25.6	27.4	27.8		30.2		32.5		14.1	14.8	15.8	16.5	17.8	18.1		20.1		22		0.486	0.503	0.523
OT-S	Cryptomeria japonica	OTS-25	39.9	40.7	41.3	42	42.5	43.3		45.1		46.3		20.9	21	21.1	21.2	21.3	21.4		21.6		21.8		65.9	69.5	72.4	75.1	77.9	81.6		90.9		97.1		51.8	55.2	58	60.8	63.4	67.1		76.6		83		1.14	1.19	1.24
OT-S	Cryptomeria japonica	OTS-26	21	21.4	21.7	22.3	22.7	23.2		24.4		25.1		17.1	17.2	17.3	17.5	17.6	17.7		18		18.2		12.4	13	13.5	14.4	15.1	16		18.2		19.7		6.78	7.18	7.56	8.17	8.63	9.26		10.8		11.9		0.297	0.309	0.319
OT-S	Cryptomeria japonica	OTS-27	25.9	26.1	26.6	27.1	27.4	27.9		28.8		29.4		18.3	18.4	18.5	18.6	18.7	18.8		19		19.1		21.3	21.8	22.9	24.1	24.7	26		28.3		29.7		13.1	13.5	14.4	15.2	15.7	16.8		18.5		19.7		0.463	0.472	0.491
OT-S	Cryptomeria japonica	OTS-28	26.5	26.8	27.2	27.7	28.3	28.7		29.8		30.5		18.5	18.5	18.6	18.7	18.9	18.9		19.2		19.3		22.8	23.4	24.3	25.5	26.8	27.9		30.7		32.6		14.2	14.7	15.4	16.3	17.4	18.3		20.5		22		0.489	0.5	0.515
OT-S	Cryptomeria japonica	OTS-29	21.1	21.5	22.1	22.3	22.7	23.1		24.2		25		17.1	17.2	17.4	17.5	17.6	17.7		17.9		18.1		12.6	13.2	14	14.4	15.1	15.9		17.9		19.4		6.92	7.32	7.92	8.17	8.67	9.22		10.6		11.7		0.301	0.312	0.33
OT-S	Cryptomeria japonica	OTS-30	29.7	30.2	30.6	31.2	31.8	32.4		33.7		34.5		19.2	19.2	19.3	19.4	19.5	19.7		19.9		20		30.6	31.9	33	34.8	36.4	38.3		42.6		45.2		20.4	21.5	22.4	23.8	25.2	26.8		30.5		32.8		0.621	0.642	0.661
OT-S	Cryptomeria japonica	OTS-31	23	23.1	23.2	23.6	23.6	23.5		23.6		23.7		17.6	17.7	17.7	17.8	17.8	17.8		17.8		17.8		15.7	15.8	16	16.7	16.7	16.6		16.7		16.9		9.06	9.14	9.3	9.79	9.75	9.71		9.79		9.92		0.361	0.363	0.367
OT-S	Cryptomeria japonica	OTS-32	26.8	27	27.2	27.7	27.9	28.2		28.9		29.3		18.5	18.6	18.6	18.7	18.8	18.8		19		19.1		23.3	23.7	24.4	25.4	25.8	26.7		28.3		29.6		14.7	15	15.5	16.3	16.6	17.3		18.6		19.6		0.499	0.505	0.517
OT-S	Cryptomeria japonica	OTS-33	14.6	14.8	14.8	15	15.1	15.2		15.4		15.6		15	15	15.1	15.1	15.2	15.2		15.3		15.3		4.76	4.93	4.98	5.15	5.24	5.35		5.5		5.65		2.13	2.22	2.25	2.34	2.39	2.46		2.54		2.62		0.132	0.136	0.137
OT-S	Cryptomeria japonica	OTS-34	29.2	29.8	30.4	31	31.7	32.5		33.8		34.9		19	19.2	19.3	19.4	19.5	19.7		19.9		20.1		29.1	30.8	32.4	34	36.1	38.5		42.8		46.4		19.2	20.5	21.9	23.2	24.9	27		30.6		33.9		0.596	0.624	0.651
OT-S	Cryptomeria japonica	OTS-35	29.6	30.3	30.9	31.3	31.7	32.2		33.3		34.3		19.1	19.3	19.4	19.5	19.5	19.6		19.8		20		30.2	32.1	33.8	35	36.1	37.8		41		44.6		20.1	21.6	23	24	24.9	26.4		29.1		32.2		0.614	0.645	0.673
OT-S	Cryptomeria japonica	OTS-36	22.1	22.3	22.5	22.9	23	23.4		24.1		24.7		17.4	17.5	17.5	17.6	17.7	17.7		17.9		18.1		14	14.4	14.7	15.5	15.7	16.3		17.7		18.8		7.92	8.17	8.4	8.9	9.1	9.5		10.5		11.3		0.33	0.337	0.343
OT-S	Cryptomeria japonica	OTS-37	30.7	31.3	31.9	32.9	33.3	34		35.2		36.4		19.3	19.5	19.6	19.8	19.8	19.9		20.2		20.3		33.4	35	36.8	40	41.1	43.5		47.7		51.7		22.7	24.1	25.6	28.2	29.2	31.3		35		38.6		0.667	0.691	0.719
OT-S	Cryptomeria japonica	OTS-38	17	17.1	17.2	17.4	17.5	17.6		17.9		18.1		15.9	15.9	15.9	16	16	16.1		16.1		16.2		7.11	7.18	7.32	7.57	7.68	7.82		8.09		8.43		3.47	3.51	3.59	3.74	3.81	3.89		4.05		4.26		0.186	0.188	0.191
OT-S	Cryptomeria japonica	OTS-39	23.2	23.4	23.7	24	24.2	24.6		25.5		26.2		17.7	17.7	17.8	17.9	17.9	18		18.2		18.4		16.1	16.4	17	17.4	17.9	18.6		20.5		21.9		9.34	9.58	9.96	10.3	10.6	11.1		12.5		13.6		0.368	0.375	0.385
OT-S	Cryptomeria japonica	OTS-40	18.4	18.8	19.2	19.7	20.1	20.7		21.7		22.8		16.3	16.4	16.6	16.7	16.9	17		17.3		17.6		8.74	9.22	9.76	10.5	11	11.9		13.5		15.3		4.45	4.75	5.09	5.56	5.91	6.46		7.53		8.78		0.222	0.232	0.244
OT-S	Cryptomeria japonica	OTS-41	24.4	24.7	25.2	25.8	26.1	26.6		27.7		28.2		18	18.1	18.2	18.3	18.4	18.5		18.7		18.8		18.2	18.9	20	21.1	21.8	22.8		25.4		26.7		10.8	11.3	12.1	13	13.5	14.3		16.3		17.3		0.407	0.42	0.439
OT-S	Cryptomeria japonica	OTS-42	30	30.6	31	31.6	32.2	32.8		34.3		35.3		19.2	19.3	19.4	19.5	19.6	19.7		20		20.2		31.4	32.9	34.2	35.8	37.7	39.7		44.5		47.9		21.1	22.3	23.4	24.7	26.3	28		32.1		35.2		0.635	0.659	0.678
OT-S	Cryptomeria japonica	OTS-43	21	21.3	21.7	22.2	22.5	23		23.6		24.4		17.1	17.2	17.3	17.4	17.5	17.6		17.8		18		12.4	12.8	13.5	14.2	14.8	15.6		16.8		18.2		6.78	7.05	7.53	8.03	8.44	9.02		9.83		10.8		0.297	0.305	0.318
OT-S	Cryptomeria japonica	OTS-44	22.8	23.1	23.7	23.9	24.2	24.6		25.3		26		17.6	17.7	17.8	17.9	17.9	18		18.2		18.4		15.3	15.8	16.9	17.3	17.9	18.7		20.1		21.6		8.78	9.18	9.92	10.2	10.7	11.2		12.2		13.3		0.353	0.364	0.384
OT-S	Cryptomeria japonica	OTS-45	27	27.4	27.7	28.1	28.3	28.8		29.6		30.5		18.6	18.7	18.7	18.8	18.9	19		19.1		19.3		23.8	24.8	25.4	26.4	26.9	28.3		30.3		32.7		15.1	15.8	16.3	17.1	17.4	18.5		20.2		22.1		0.508	0.524	0.535
OT-S	Cryptomeria japonica	OTS-46	24.8	25.4	25.8	26.8	27.2	28		29.3		30.7		18.1	18.2	18.3	18.5	18.6	18.8		19.1		19.3		19.1	20.3	21.2	23.3	24.3	26.2		29.3		33.2		11.5	12.4	13.1	14.7	15.4	16.9		19.4		22.5		0.424	0.445	0.462
OT-S	Cryptomeria japonica	OTS-47	14.8	14.8	14.9	15	15	15		15.1		15.2		15	15.1	15.1	15.1	15.1	15.1		15.1		15.2		4.93	4.98	5.04	5.15	5.09	5.15		5.18		5.35		2.22	2.25	2.28	2.34	2.31	2.34		2.36		2.46		0.136	0.137	0.139
OT-S	Cryptomeria japonica	OTS-48	19.8	19.9	20	20.1	20.3	20.4		20.5		20.6		16.7	16.8	16.8	16.8	16.9	16.9		17		17		10.5	10.7	10.9	10.9	11.3	11.5		11.6		11.8		5.59	5.68	5.82	5.85	6.09	6.18		6.31		6.4		0.26	0.263	0.268
OT-S	Cryptomeria japonica	OTS-49	27.4	27.9	28.7	28.5	29.2	29.3		30.3		31		18.7	18.8	19	18.9	19	19.1		19.3		19.4		24.7	25.8	28	27.3	29.2	29.6		32.2		34		15.8	16.6	18.3	17.8	19.2	19.6		21.7		23.2		0.523	0.541	0.578
OT-S	Cryptomeria japonica	OTS-50	22.6	22.9	23.2	23.6	23.7	24.1		24.6		25.1		17.5	17.6	17.7	17.8	17.8	17.9		18		18.2		15	15.4	16	16.7	17	17.6		18.7		19.7		8.55	8.86	9.26	9.75	10	10.4		11.2		11.9		0.347	0.356	0.366
OT-S	Cryptomeria japonica	OTS-51	29.5	29.9	30.6	30.8	31.3	31.8		32.8		33.6		19.1	19.2	19.3	19.4	19.5	19.5		19.7		19.9		30	31	32.9	33.7	35	36.4		39.5		42.1		19.9	20.7	22.2	22.9	24	25.2		27.8		30.1		0.611	0.628	0.658
OT-S	Cryptomeria japonica	OTS-52	28.4	28.9	29.7	30	30.7	31.3		32.2		33.1		18.9	19	19.1	19.2	19.3	19.4		19.6		19.8		27	28.5	30.5	31.4	33.1	34.9		37.8		40.5		17.6	18.7	20.3	21	22.5	23.9		26.4		28.7		0.562	0.587	0.62
OT-S	Cryptomeria japonica	OTS-53	25.2	25.6	26	26.4	26.7	27.1		27.9		28.3		18.2	18.3	18.4	18.4	18.5	18.6		18.8		18.9		19.9	20.8	21.6	22.4	23.2	24		26		26.8		12.1	12.7	13.4	14	14.6	15.2		16.8		17.4		0.438	0.454	0.469
OT-S	Cryptomeria japonica	OTS-54	20.2	20.6	21.1	21.3	21.7	22.2		23		23.6		16.9	17	17.1	17.2	17.3	17.4		17.6		17.8		11.2	11.7	12.5	12.9	13.5	14.2		15.7		16.8		6.03	6.34	6.88	7.12	7.53	8.06		9.06		9.83		0.274	0.284	0.3
OT-S	Cryptomeria japonica	OTS-55	33.7	33.7	33.8	33.9	34.5	35.2		36.3		37.1		19.9	19.9	19.9	19.9	20	20.1		20.3		20.5		42.6	42.6	42.7	43.2	45	47.4		51.6		54.5		30.5	30.5	30.6	31	32.6	34.8		38.5		41.1		0.807	0.807	0.809
OT-S	Cryptomeria japonica	OTS-56	26.4	26.6	26.9	27.3	27.6	27.9		28.8		29.6		18.5	18.5	18.6	18.7	18.7	18.8		19		19.1		22.5	23	23.6	24.6	25.1	26		28.2		30.3		14	14.4	14.9	15.6	16	16.8		18.5		20.2		0.484	0.493	0.504
OT-S	Cryptomeria japonica	OTS-57	28	28.4	28.6	29.1	29.3	30		31		31.9		18.8	18.9	18.9	19	19.1	19.2		19.4		19.6		26.1	27	27.8	29	29.6	31.4		34.1		36.8		16.8	17.6	18.1	19.1	19.6	21.1		23.3		25.6		0.546	0.562	0.574
OT-S	Cryptomeria japonica	OTS-58	31	31.5	32.3	32.7	33	33.6		35		35.8		19.4	19.5	19.6	19.7	19.8	19.9		20.1		20.3		34.1	35.6	38.1	39.1	40.2	42.2		46.8		49.8		23.3	24.5	26.6	27.5	28.4	30.2		34.2		36.9		0.677	0.7	0.739
OT-S	Cryptomeria japonica	OTS-59	24.3	24.4	24.8	24.8	24.9	25.1		25.4		25.5		18	18	18.1	18.1	18.1	18.2		18.2		18.3		18	18.4	19.1	19	19.2	19.8		20.2		20.6		10.7	11	11.5	11.5	11.6	12		12.3		12.6		0.405	0.41	0.424
OT-S	Cryptomeria japonica	OTS-60	23.3	23.5	23.6	23.9	24.1	24.3		24.7		25.1		17.7	17.8	17.8	17.9	17.9	18		18.1		18.1		16.1	16.5	16.7	17.3	17.7	18		18.9		19.6		9.38	9.62	9.79	10.2	10.5	10.7		11.4		11.9		0.369	0.376	0.38
OT-S	Cryptomeria japonica	OTS-61	23.7	24	24.6	24.9	25.3	25.6		26.5		27.3		17.8	17.9	18	18.1	18.2	18.3		18.5		18.7		16.9	17.4	18.7	19.2	20.1	20.8		22.5		24.5		9.92	10.3	11.2	11.6	12.2	12.7		14.1		15.6		0.384	0.394	0.417
OT-S	Cryptomeria japonica	OTS-62	25.7	25.9	26.5	26.5	26.7	27.2		28		28.4		18.3	18.3	18.5	18.5	18.5	18.6		18.8		18.9		20.8	21.3	22.6	22.5	23.1	24.2		26.2		27.2		12.8	13.1	14.1	14.1	14.5	15.4		16.9		17.7		0.455	0.463	0.486
OT-S	Cryptomeria japonica	OTS-63	28	28.5	28.6	29.1	29.3	29.8		30.7		31		18.8	18.9	18.9	19	19.1	19.2		19.3		19.4		26.3	27.4	27.6	29	29.6	30.8		33.2		34.1		16.9	17.8	18	19.1	19.6	20.6		22.5		23.3		0.549	0.568	0.572
OT-S	Cryptomeria japonica	OTS-64	26.6	26.8	27	27.4	27.7	28		28.6		29.1		18.5	18.5	18.6	18.7	18.7	18.8		18.9		19		22.8	23.4	23.8	24.7	25.3	26.1		27.8		29		14.3	14.7	15.1	15.8	16.2	16.8		18.1		19.1		0.49	0.5	0.508
OT-S	Cryptomeria japonica	OTS-65	25.1	25.4	25.5	25.7	25.8	26		26.3		26.4		18.2	18.2	18.2	18.3	18.3	18.4		18.4		18.5		19.7	20.3	20.4	20.9	21.2	21.6		22.2		22.5		11.9	12.4	12.5	12.8	13.1	13.3		13.8		14		0.435	0.445	0.448
OT-S	Cryptomeria japonica	OTS-66	24.8	25.1	25.5	26	26.5	27.1		28.1		29.1		18.1	18.2	18.3	18.4	18.5	18.6		18.8		19		19	19.7	20.6	21.5	22.5	24		26.4		29		11.4	11.9	12.6	13.3	14.1	15.2		17.1		19.1		0.422	0.435	0.45
OT-S	Cryptomeria japonica	OTS-67	27.3	27.5	27.7	27.8	28.1	28.3		28.8		29.1		18.6	18.7	18.7	18.8	18.8	18.9		19		19		24.4	24.9	25.5	25.7	26.3	27		28.1		28.9		15.5	15.9	16.3	16.5	17	17.5		18.4		19		0.518	0.526	0.536
OT-S	Cryptomeria japonica	OTS-68	21.8	21.8	22	22.3	22.4	22.7		23.2		23.5		17.3	17.3	17.4	17.5	17.5	17.6		17.7		17.8		13.6	13.7	13.9	14.5	14.6	15.1		16		16.5		7.63	7.67	7.81	8.21	8.32	8.63		9.26		9.67		0.321	0.322	0.327
OT-S	Cryptomeria japonica	OTS-69	20.2	20.3	20.5	20.6	20.6	20.6		21		21.1		16.9	16.9	17	17	17	17		17.1		17.1		11.1	11.3	11.6	11.7	11.7	11.8		12.3		12.5		5.97	6.06	6.31	6.37	6.37	6.4		6.75		6.85		0.272	0.275	0.283
OT-S	Cryptomeria japonica	OTS-70	25.7	25.9	26.3	26.8	27.2	27.9		28.6		29.3		18.3	18.3	18.4	18.5	18.6	18.8		18.9		19.1		20.8	21.4	22.1	23.3	24.1	25.8		27.7		29.4		12.8	13.2	13.8	14.6	15.3	16.6		18.1		19.4		0.455	0.466	0.478
OT-S	Cryptomeria japonica	OTS-71	21.6	21.8	22	22.3	22.6	22.9		23.6		24		17.3	17.3	17.4	17.5	17.5	17.6		17.8		17.9		13.3	13.7	13.9	14.5	15	15.5		16.7		17.6		7.42	7.67	7.85	8.21	8.55	8.94		9.79		10.4		0.315	0.322	0.328
OT-S	Cryptomeria japonica	OTS-72	27.8	28	28.4	28.7	29.1	29.4		30.1		30.6		18.8	18.8	18.9	18.9	19	19.1		19.2		19.3		25.7	26.3	27.2	27.9	29	29.7		31.6		32.9		16.5	16.9	17.7	18.3	19.1	19.7		21.2		22.3		0.54	0.549	0.565
OT-S	Cryptomeria japonica	OTS-73	22.8	23	23.5	23.8	24.1	24.5		25.2		25.9		17.6	17.6	17.8	17.9	17.9	18		18.2		18.3		15.3	15.6	16.5	17.2	17.7	18.5		20		21.4		8.78	9.02	9.67	10.1	10.5	11.1		12.1		13.2		0.353	0.36	0.377
OT-S	Cryptomeria japonica	OTS-74	23.1	23.4	23.7	24	24	24.2		24.7		24.8		17.7	17.7	17.8	17.9	17.9	17.9		18.1		18.1		15.8	16.3	17	17.6	17.6	17.8		18.8		19.1		9.14	9.5	10	10.4	10.4	10.6		11.3		11.5		0.363	0.373	0.386
OT-S	Cryptomeria japonica	OTS-75	25.3	25.6	25.8	26.2	26.6	27		27.9		28.7		18.2	18.3	18.3	18.4	18.5	18.6		18.8		18.9		20	20.8	21.1	22.1	22.8	23.7		25.8		27.9		12.2	12.7	13	13.7	14.3	15		16.6		18.3		0.441	0.454	0.46
OT-S	Cryptomeria japonica	OTS-76	19.9	20	20.1	20.2	20.2	20.4		20.7		20.7		16.8	16.8	16.8	16.9	16.9	16.9		17		17		10.8	10.9	10.9	11.2	11.2	11.4		11.9		11.8		5.74	5.82	5.85	6.03	6.03	6.15		6.46		6.43		0.265	0.268	0.269
OT-S	Cryptomeria japonica	OTS-77	32.1	32.2	32.5	32.8	33.3	33.5		34.5		35.1		19.6	19.6	19.7	19.7	19.8	19.9		20		20.1		37.5	37.7	38.5	39.5	41	41.8		45.2		47.1		26.1	26.3	27	27.8	29.1	29.8		32.8		34.5		0.73	0.733	0.745
OT-S	Cryptomeria japonica	OTS-78	25	25.3	25.4	25.9	26	26.2		26.7		26.9		18.1	18.2	18.2	18.3	18.4	18.4		18.5		18.6		19.5	20.1	20.3	21.4	21.5	22		23.2		23.6		11.8	12.2	12.4	13.2	13.3	13.7		14.6		14.8		0.431	0.442	0.445
OT-S	Cryptomeria japonica	OTS-79	15.3	15.4	15.4	15.6	15.6	15.6		15.7		15.7		15.2	15.3	15.3	15.3	15.4	15.4		15.4		15.4		5.38	5.47	5.53	5.65	5.68	5.68		5.74		5.8		2.47	2.52	2.55	2.62	2.64	2.64		2.67		2.71		0.147	0.149	0.15
OT-S	Cryptomeria japonica	OTS-80	22	22.2	22.4	22.6	23.1	23.3		24.1		24.5		17.4	17.4	17.5	17.5	17.7	17.7		17.9		18		13.9	14.2	14.6	14.9	15.8	16.1		17.6		18.5		7.85	8.06	8.29	8.51	9.18	9.38		10.4		11.1		0.328	0.334	0.34
OT-S	Cryptomeria japonica	OTS-81	36	36.4	36.7	37.1	37.4	37.9		38.7		39.4		20.3	20.3	20.4	20.5	20.5	20.6		20.7		20.8		50.3	51.8	53	54.5	55.8	57.6		61		63.9		37.3	38.7	39.8	41.1	42.3	44		47.2		50		0.922	0.944	0.961
OT-S	Cryptomeria japonica	OTS-82	16.1	16.3	16.4	16.5	16.5	16.6		16.8		17		15.5	15.6	15.7	15.7	15.7	15.7		15.8		15.9		6.14	6.4	6.5	6.6	6.53	6.73		6.94		7.14		2.9	3.05	3.11	3.17	3.13	3.24		3.36		3.49		0.164	0.17	0.172
OT-S	Cryptomeria japonica	OTS-83	19.7	19.9	20	20.1	20.2	20.4		20.5		20.7		16.7	16.8	16.8	16.8	16.9	16.9		17		17		10.5	10.7	10.9	11	11.1	11.4		11.6		11.9		5.56	5.71	5.8	5.88	5.97	6.15		6.31		6.46		0.259	0.264	0.267
OT-S	Cryptomeria japonica	OTS-84	27.6	28	28.5	29.1	29.4	29.8		30.9		31.7		18.7	18.8	18.9	19	19.1	19.2		19.4		19.5		25.2	26.1	27.3	29	29.7	30.8		33.9		36.2		16.1	16.8	17.8	19.1	19.7	20.6		23.1		25		0.531	0.546	0.566
OT-S	Cryptomeria japonica	OTS-85	28.6	28.9	29.2	29.8	29.9	30.3		31.2		31.6		18.9	19	19	19.2	19.2	19.3		19.4		19.5		27.8	28.3	29.2	30.7	31.1	32.1		34.7		35.9		18.1	18.6	19.3	20.5	20.8	21.7		23.8		24.8		0.574	0.584	0.599
OT-S	Cryptomeria japonica	OTS-86	31.7	32.2	32.7	33.1	33.3	34		34.9		35.6		19.5	19.6	19.7	19.8	19.8	19.9		20.1		20.2		36.2	37.7	39.3	40.4	41.2	43.4		46.5		48.9		25	26.3	27.6	28.6	29.3	31.2		34		36.1		0.709	0.733	0.757
OT-S	Cryptomeria japonica	OTS-87	26.5	26.8	27.4	27.9	28.4	29		30		30.8		18.5	18.5	18.7	18.8	18.9	19		19.2		19.4		22.6	23.4	24.7	25.8	27.2	28.7		31.3		33.5		14.1	14.7	15.7	16.6	17.7	18.9		21		22.8		0.486	0.5	0.522
OT-S	Cryptomeria japonica	OTS-88	28.8	29.3	29.9	30.4	31.2	31.9		33.2		34.1		19	19.1	19.2	19.3	19.4	19.6		19.8		20		28.2	29.6	31.1	32.5	34.7	36.7		40.7		43.8		18.5	19.6	20.8	22	23.8	25.5		28.9		31.6		0.581	0.604	0.63
OT-S	Cryptomeria japonica	OTS-89	17.4	17.6	17.8	18	18.1	18.3		18.5		18.7		16	16.1	16.1	16.2	16.2	16.3		16.4		16.4		7.61	7.75	7.97	8.2	8.43	8.62		8.9		9.18		3.76	3.85	3.98	4.12	4.26	4.38		4.55		4.73		0.197	0.2	0.205
OT-S	Cryptomeria japonica	OTS-90	24.7	24.9	25.3	25.6	25.9	26.4		27.1		27.4		18.1	18.1	18.2	18.3	18.3	18.5		18.6		18.7		18.9	19.3	20	20.7	21.4	22.5		23.9		24.7		11.4	11.7	12.2	12.7	13.2	14		15.1		15.8		0.421	0.428	0.441
OT-S	Cryptomeria japonica	OTS-91	24.4	24.6	24.8	25.1	25.4	25.7		26.5		27.1		18	18	18.1	18.1	18.2	18.3		18.5		18.6		18.3	18.6	19	19.6	20.3	21		22.8		23.9		10.9	11.1	11.5	11.9	12.4	12.9		14.2		15.1		0.409	0.415	0.423
OT-S	Cryptomeria japonica	OTS-92	21	21.6	22	22.6	23	23.6		24.7		25.3		17.1	17.3	17.4	17.5	17.7	17.8		18.1		18.2		12.4	13.3	14	14.9	15.7	16.7		18.8		20.1		6.78	7.39	7.88	8.51	9.1	9.75		11.3		12.2		0.297	0.314	0.329
OT-S	Cryptomeria japonica	OTS-93	18.5	18.7	18.9	19.2	19.4	19.6		20.1		20.3		16.3	16.4	16.5	16.6	16.6	16.7		16.8		16.9		8.82	9.1	9.43	9.8	9.97	10.4		11		11.4		4.5	4.68	4.88	5.12	5.23	5.48		5.88		6.12		0.224	0.23	0.237
OT-S	Cryptomeria japonica	OTS-94	24.8	24.9	25.3	25.8	26.1	26.5		27.5		28.4		18.1	18.1	18.2	18.3	18.4	18.5		18.7		18.9		19	19.3	20.2	21.1	21.8	22.8		25		27		11.4	11.7	12.3	13	13.6	14.2		15.9		17.6		0.422	0.428	0.443
OT-S	Cryptomeria japonica	OTS-95	31.7	32.2	32.9	33.2	33.7	34.4		35.6		36.4		19.5	19.6	19.7	19.8	19.9	20		20.2		20.3		36.3	37.6	39.8	40.9	42.6	44.8		48.9		51.8		25.1	26.2	28.1	29	30.5	32.4		36.1		38.7		0.711	0.731	0.765
OT-S	Cryptomeria japonica	OTS-96	24.8	25.2	25.6	26.4	26.6	27.3		28.3		29.3		18.1	18.2	18.3	18.4	18.5	18.7		18.9		19.1		19	19.8	20.8	22.4	23	24.6		27		29.4		11.5	12	12.7	14	14.4	15.6		17.5		19.4		0.423	0.437	0.454
OT-S	Cryptomeria japonica	OTS-97	20.3	20.5	20.8	21	21.1	21.5		22		22.4		16.9	17	17.1	17.1	17.1	17.2		17.4		17.5		11.3	11.5	12.1	12.3	12.6	13.1		13.9		14.6		6.06	6.25	6.59	6.75	6.92	7.28		7.81		8.32		0.275	0.281	0.292
OT-S	Cryptomeria japonica	OTS-98	24.5	25	25.9	25.8	26.2	26.7		27.7		29		18	18.1	18.3	18.3	18.4	18.5		18.7		19		18.5	19.5	21.4	21.1	21.9	23.2		25.3		28.6		11.1	11.8	13.2	13	13.6	14.6		16.2		18.8		0.413	0.431	0.464
OT-S	Cryptomeria japonica	OTS-99	36.2	36.6	37.1	37.8	38.3	38.9		40.2		40.8		20.3	20.4	20.5	20.6	20.6	20.7		20.9		21		51	52.8	54.5	57.2	59.3	61.7		67.1		69.8		37.9	39.5	41.1	43.6	45.6	47.8		53		55.5		0.932	0.958	0.982
OT-S	Cryptomeria japonica	OTS-100	25.2	26	26.2	26.8	27.3	27.9		29.3		30.2		18.2	18.4	18.4	18.5	18.7	18.8		19.1		19.3		19.9	21.5	22.1	23.3	24.6	25.9		29.3		32		12.1	13.3	13.7	14.7	15.6	16.6		19.4		21.5		0.438	0.467	0.477
OT-S	Cryptomeria japonica	OTS-101	22	22.5	23.1	23.5	24.1	24.7		25.8		26.7		17.4	17.5	17.7	17.8	17.9	18.1		18.3		18.5		13.9	14.7	15.8	16.6	17.7	18.9		21		23.2		7.81	8.4	9.18	9.71	10.5	11.3		12.9		14.6		0.327	0.343	0.364
OT-S	Cryptomeria japonica	OTS-102	24.3	24.4	25	25.2	25.9	26		27		27.5		18	18	18.1	18.2	18.3	18.4		18.6		18.7		18.1	18.4	19.4	19.8	21.3	21.5		23.8		25		10.8	11	11.8	12	13.1	13.3		15.1		15.9		0.406	0.41	0.43
OT-S	Cryptomeria japonica	OTS-103	22.4	22.7	23.2	23.9	24	24.2		24.9		25.6		17.5	17.6	17.7	17.9	17.9	17.9		18.1		18.3		14.6	15.2	16.1	17.3	17.6	17.8		19.3		20.7		8.29	8.7	9.34	10.2	10.4	10.6		11.7		12.7		0.34	0.351	0.368
OT-S	Cryptomeria japonica	OTS-104	27.8	28.1	28.9	29.1	29.6	30.1		31		31.8		18.8	18.8	19	19	19.1	19.2		19.4		19.5		25.6	26.5	28.4	28.9	30.2	31.5		34.1		36.4		16.5	17.1	18.6	19	20.1	21.2		23.3		25.2		0.539	0.553	0.585
OT-S	Cryptomeria japonica	OTS-105	24.1	24.7	25.1	25.6	25.9	26.5		27.6		28.6		17.9	18.1	18.1	18.3	18.3	18.5		18.7		18.9		17.7	18.8	19.6	20.7	21.4	22.7		25.2		27.7		10.5	11.3	11.9	12.7	13.2	14.2		16.1		18.1		0.398	0.418	0.433
OT-S	Cryptomeria japonica	OTS-106	26.3	26.9	27.3	27.7	28.2	28.9		29.8		30.4		18.4	18.6	18.6	18.7	18.8	19		19.2		19.3		22.3	23.5	24.4	25.5	26.7	28.3		30.8		32.4		13.9	14.8	15.5	16.3	17.3	18.6		20.6		21.9		0.48	0.501	0.518
OT-S	Cryptomeria japonica	OTS-107	22	22.5	23.1	23.7	24.2	24.9		26.1		27		17.4	17.5	17.7	17.8	17.9	18.1		18.4		18.6		13.9	14.8	15.8	16.8	17.9	19.2		21.7		23.8		7.81	8.47	9.14	9.88	10.6	11.6		13.4		15		0.327	0.345	0.363
OT-S	Cryptomeria japonica	OTS-108	23.1	23.8	24.6	25.1	26	26.6		28.3		29.6		17.7	17.9	18	18.2	18.4	18.5		18.9		19.1		15.9	17.2	18.7	19.8	21.6	23		26.9		30.3		9.22	10.1	11.2	12	13.4	14.4		17.4		20.2		0.365	0.389	0.416
OT-S	Cryptomeria japonica	OTS-109	37.5	38.4	39.3	40.1	41.1	41.9		43.6		44		20.5	20.7	20.8	20.9	21.1	21.2		21.4		21.5		56.2	59.6	63.5	67	71.2	74.7		83.3		85		42.7	45.9	49.6	52.8	56.9	60.3		68.9		70.6		1.01	1.05	1.11
OT-S	Cryptomeria japonica	OTS-110	19.1	19.5	20.1	20.6	21.1	21.7		22.5		23.3		16.6	16.7	16.9	17	17.1	17.3		17.5		17.7		9.68	10.2	11	11.7	12.5	13.4		14.8		16.2		5.04	5.37	5.91	6.37	6.85	7.49		8.47		9.42		0.242	0.253	0.271
OT-S	Cryptomeria japonica	OTS-111	28.4	29.3	29.9	30.3	30.9	31.8		33.3		34.4		18.9	19.1	19.2	19.3	19.4	19.5		19.8		20		27	29.3	30.9	32.1	33.9	36.5		41.1		44.8		17.6	19.4	20.7	21.6	23.1	25.2		29.2		32.4		0.562	0.6	0.627
OT-S	Cryptomeria japonica	OTS-112	24.5	24.8	25.1	25.3	25.5	25.8		26.3		26.7		18	18.1	18.1	18.2	18.3	18.3		18.4		18.5		18.5	19	19.6	20.1	20.6	21.2		22.3		23.2		11.1	11.5	11.9	12.2	12.6	13		13.9		14.6		0.413	0.423	0.433
OT-S	Cryptomeria japonica	OTS-113	24.1	24.4	25	25.1	25.4	25.9		26.9		27.6		17.9	18	18.1	18.2	18.2	18.3		18.6		18.7		17.7	18.3	19.4	19.8	20.4	21.3		23.5		25.2		10.5	10.9	11.8	12	12.4	13.1		14.8		16.1		0.399	0.409	0.43
OT-S	Cryptomeria japonica	OTS-114	27.2	27.4	27.6	28	28.3	28.5		29.2		29.5		18.6	18.7	18.7	18.8	18.9	18.9		19		19.1		24.2	24.7	25.2	26.2	26.8	27.3		29.1		30.1		15.4	15.8	16.1	16.9	17.4	17.8		19.2		20		0.514	0.523	0.531
OT-S	Cryptomeria japonica	OTS-115	23.5	24	24.5	24.7	25.1	25.6		26.5		27.2		17.8	17.9	18	18.1	18.2	18.3		18.5		18.6		16.5	17.5	18.4	18.9	19.8	20.8		22.6		24.1		9.62	10.3	11	11.4	12	12.7		14.1		15.3		0.376	0.395	0.412
OT-S	Cryptomeria japonica	OTS-116	20.8	21.3	21.7	22.4	22.6	23.2		24.2		25		17.1	17.2	17.3	17.5	17.5	17.7		17.9		18.1		12.1	12.8	13.4	14.6	15	16		17.9		19.4		6.59	7.05	7.49	8.29	8.55	9.26		10.7		11.8		0.292	0.305	0.317
OT-S	Cryptomeria japonica	OTS-117	24.7	25.1	25.5	26.2	26.8	27.6		28.7		29.8		18.1	18.2	18.3	18.4	18.5	18.7		18.9		19.2		18.9	19.7	20.6	22	23.3	25.2		27.9		30.7		11.4	11.9	12.6	13.7	14.7	16.1		18.3		20.5		0.421	0.435	0.45
OT-S	Cryptomeria japonica	OTS-118	31.7	32.4	33.2	33.3	33.6	34.1		34.5		34.9		19.5	19.7	19.8	19.8	19.9	20		20		20.1		36.3	38.4	40.8	41	42.2	43.6		45		46.4		25.1	26.9	28.9	29.1	30.2	31.4		32.6		33.9		0.711	0.744	0.781
OT-S	Cryptomeria japonica	OTS-119	27.3	27.7	28.5	28.5	28.8	29.3		30.1		30.8		18.7	18.7	18.9	18.9	19	19.1		19.2		19.4		24.6	25.5	27.4	27.3	28.2	29.4		31.6		33.7		15.6	16.3	17.8	17.8	18.5	19.4		21.2		22.9		0.521	0.536	0.568
OT-S	Cryptomeria japonica	OTS-120	23	23.3	23.4	23.8	24.2	24.7		25.3		25.8		17.6	17.7	17.7	17.8	17.9	18.1		18.2		18.3		15.6	16.2	16.4	17.1	17.9	18.9		20.1		21.2		9.02	9.42	9.58	10	10.6	11.3		12.2		13		0.36	0.37	0.375
OT-S	Cryptomeria japonica	OTS-121	21.3	21.8	22.3	22.9	23.4	24.1		25.2		26.2		17.2	17.3	17.5	17.6	17.7	17.9		18.2		18.4		12.8	13.6	14.4	15.5	16.4	17.7		19.9		22.1		7.08	7.63	8.17	8.9	9.58	10.5		12.1		13.7		0.306	0.321	0.337
OT-S	Cryptomeria japonica	OTS-122	24.5	24.7	25.2	25.4	25.8	26.4		27.2		27.5		18	18.1	18.2	18.2	18.3	18.4		18.6		18.7		18.4	18.9	20	20.3	21.1	22.3		24.2		25		11	11.4	12.1	12.4	13	13.9		15.4		15.9		0.412	0.421	0.439
OT-S	Cryptomeria japonica	OTS-123	21	21.5	21.8	22.4	22.7	23.2		24		24.8		17.1	17.2	17.3	17.5	17.6	17.7		17.9		18.1		12.4	13.1	13.7	14.6	15.1	16		17.5		19.1		6.82	7.25	7.67	8.32	8.63	9.3		10.3		11.5		0.298	0.31	0.322
OT-S	Cryptomeria japonica	OTS-124	26.9	27.2	27.5	27.9	28.2	28.6		29.4		30		18.6	18.6	18.7	18.8	18.8	18.9		19.1		19.2		23.6	24.2	25	25.8	26.7	27.7		29.7		31.4		14.8	15.4	16	16.6	17.3	18.1		19.6		21		0.503	0.514	0.528
OT-S	Cryptomeria japonica	OTS-125	18.5	18.7	19.2	19.2	19.4	19.5		20.2		20.7		16.3	16.4	16.6	16.6	16.6	16.7		16.9		17		8.82	9.18	9.76	9.8	10.1	10.2		11.2		11.8		4.5	4.73	5.09	5.12	5.28	5.37		6		6.43		0.224	0.232	0.244
OT-S	Cryptomeria japonica	OTS-126	21.8	21.9	21.9	22	22.1	22.3		22.3		22.5		17.3	17.4	17.4	17.4	17.4	17.5		17.5		17.5		13.6	13.8	13.8	14	14.1	14.5		14.5		14.8		7.63	7.74	7.77	7.88	7.95	8.25		8.25		8.44		0.321	0.324	0.326
OT-S	Cryptomeria japonica	OTS-127	18	18.2	18.3	18.5	18.5	18.8		19		19.3		16.2	16.3	16.3	16.3	16.4	16.4		16.5		16.6		8.31	8.51	8.66	8.82	8.9	9.22		9.55		9.85		4.19	4.31	4.41	4.5	4.55	4.75		4.96		5.15		0.213	0.217	0.22
OT-S	Cryptomeria japonica	OTS-128	26.7	27.1	27.5	27.9	28.3	28.7		29.5		30.2		18.5	18.6	18.7	18.8	18.9	19		19.1		19.3		23.2	24	24.9	26	26.8	28		30.1		32		14.6	15.2	15.9	16.7	17.4	18.3		20		21.5		0.496	0.51	0.526
OT-S	Cryptomeria japonica	OTS-129	25.6	25.8	26.1	26.3	26.5	26.8		27.3		27.5		18.3	18.3	18.4	18.4	18.5	18.5		18.7		18.7		20.6	21.1	21.8	22.3	22.6	23.4		24.6		25		12.6	13	13.6	13.9	14.1	14.7		15.6		16		0.451	0.46	0.473
OT-S	Cryptomeria japonica	OTS-130	31.6	32	32.3	32.7	33.1	33.6		34.3		35.1		19.5	19.6	19.6	19.7	19.8	19.9		20		20.1		36	37.1	38.1	39.2	40.4	42.2		44.5		47.1		24.8	25.8	26.6	27.6	28.6	30.2		32.1		34.5		0.706	0.724	0.739
OT-S	Cryptomeria japonica	OTS-131	31.5	32.3	32.8	33.4	34.4	34.7		35.8		36.7		19.5	19.6	19.7	19.8	20	20.1		20.2		20.4		35.5	37.9	39.6	41.5	44.8	45.9		49.7		53.1		24.5	26.5	27.9	29.6	32.4	33.4		36.8		39.9		0.699	0.736	0.762
OT-S	Cryptomeria japonica	OTS-132	36.5	36.8	37.4	37.6	38.1	38.6		39.4		40.1		20.4	20.4	20.5	20.5	20.6	20.7		20.8		20.9		52.2	53.2	55.7	56.3	58.6	60.6		63.9		67		39	40	42.2	42.8	44.9	46.8		50		52.8		0.949	0.965	0.999
OT-S	Cryptomeria japonica	OTS-133	28.3	28.6	29.1	29.7	30.1	30.7		31.6		32.5		18.9	18.9	19	19.2	19.2	19.3		19.5		19.7		26.8	27.6	28.9	30.6	31.6	33.2		35.8		38.5		17.4	18	19	20.4	21.2	22.5		24.7		27		0.558	0.572	0.593
OT-S	Cryptomeria japonica	OTS-134	32.3	32.9	33.5	34.1	34.7	35.3		36.7		37.8		19.6	19.7	19.8	20	20.1	20.2		20.4		20.6		38	39.9	41.6	43.6	45.7	47.8		53.1		57.3		26.5	28.2	29.6	31.4	33.2	35.1		39.9		43.7		0.738	0.767	0.793
OT-S	Cryptomeria japonica	OTS-135	31.7	32.1	32.7	33.1	33.6	34		35.2		36		19.5	19.6	19.7	19.8	19.9	19.9		20.1		20.3		36.2	37.3	39.3	40.5	42	43.5		47.5		50.5		25	26	27.6	28.7	30	31.3		34.9		37.5		0.709	0.727	0.757
OT-S	Cryptomeria japonica	OTS-136	23.5	23.7	23.9	24.1	24.4	24.4		24.9		25.2		17.8	17.8	17.9	17.9	18	18		18.1		18.2		16.5	16.9	17.3	17.6	18.3	18.3		19.2		19.9		9.62	9.92	10.2	10.4	10.9	10.9		11.6		12.1		0.376	0.384	0.391
OT-S	Cryptomeria japonica	OTS-137	26.2	26.5	26.9	27.2	27.6	27.9		28.5		29.2		18.4	18.5	18.6	18.6	18.7	18.8		18.9		19		22.1	22.6	23.6	24.4	25.1	26		27.4		29.1		13.7	14.1	14.8	15.5	16	16.7		17.9		19.2		0.477	0.486	0.503
OT-S	Cryptomeria japonica	OTS-138	24.4	24.7	25	25.1	25.8	26.2		27.1		27.8		18	18.1	18.1	18.2	18.3	18.4		18.6		18.8		18.3	18.8	19.4	19.8	21.1	21.9		23.9		25.6		10.9	11.3	11.7	12	13	13.6		15.1		16.5		0.409	0.418	0.429
OT-S	Cryptomeria japonica	OTS-139	22.8	23.2	23.7	24	24.5	25		25.9		26.7		17.6	17.7	17.8	17.9	18	18.1		18.3		18.5		15.3	16.1	16.9	17.6	18.5	19.4		21.4		23		8.82	9.34	9.92	10.4	11.1	11.8		13.2		14.5		0.354	0.368	0.384
OT-S	Cryptomeria japonica	OTS-140	33.9	34.3	34.6	35	35.4	35.9		36.7		37.3		19.9	20	20	20.1	20.2	20.3		20.4		20.5		43.2	44.5	45.6	46.9	48.3	50.1		52.9		55.3		31	32.1	33.1	34.3	35.6	37.1		39.7		41.9		0.817	0.836	0.852
OT-S	Cryptomeria japonica	OTS-141	24.6	24.7	24.8	25	25.2	25.4		25.7		26		18	18.1	18.1	18.1	18.2	18.2		18.3		18.4		18.7	18.9	19.1	19.4	19.8	20.4		20.8		21.6		11.2	11.3	11.5	11.8	12	12.4		12.8		13.4		0.417	0.42	0.424
OT-S	Cryptomeria japonica	OTS-142	23.7	23.7	23.9	24.2	24.2	24.2		24.5		24.4		17.8	17.8	17.9	17.9	17.9	17.9		18		18		16.8	16.8	17.4	17.9	17.8	17.9		18.5		18.4		9.88	9.88	10.3	10.7	10.6	10.6		11.1		11		0.382	0.382	0.392
OT-S	Cryptomeria japonica	OTS-143	20.3	20.2	20.4	20.5	20.5	20.6		20.9		20.8		16.9	16.9	16.9	17	17	17		17.1		17.1		11.4	11.2	11.5	11.6	11.6	11.8		12.2		12.1		6.12	6.03	6.18	6.31	6.31	6.4		6.65		6.59		0.277	0.274	0.279
OT-S	Cryptomeria japonica	OTS-144	21.2	21.5	21.9	22.2	22.8	23.1		24.2		24.4		17.2	17.2	17.4	17.4	17.6	17.7		17.9		18		12.7	13.1	13.8	14.3	15.2	15.9		17.9		18.3		7.01	7.25	7.74	8.1	8.74	9.22		10.6		10.9		0.304	0.31	0.324
OT-S	Cryptomeria japonica	OTS-145	31.7	32.1	32.9	33.4	34	34.6		36.1		36.8		19.5	19.6	19.8	19.8	19.9	20		20.3		20.4		36.2	37.5	40	41.3	43.4	45.4		50.6		53.4		25	26.1	28.2	29.4	31.2	33		37.6		40.1		0.709	0.73	0.768
OT-S	Cryptomeria japonica	OTS-146	27	27.3	27.8	28.3	28.8	29.2		30.1		30.7		18.6	18.6	18.8	18.9	19	19		19.2		19.3		23.7	24.4	25.6	27	28.2	29.2		31.7		33.4		15	15.5	16.5	17.5	18.5	19.2		21.3		22.7		0.505	0.518	0.539
OT-S	Cryptomeria japonica	OTS-147	28.2	28.8	29.3	29.7	30.3	30.8		31.8		32.5		18.8	19	19.1	19.2	19.3	19.4		19.5		19.7		26.7	28.1	29.6	30.6	32.1	33.6		36.4		38.5		17.3	18.4	19.6	20.4	21.7	22.8		25.2		27		0.556	0.58	0.604
OT-S	Cryptomeria japonica	OTS-148	25.5	26	26.6	27.1	27.8	28.2		29.5		30.3		18.2	18.4	18.5	18.6	18.7	18.8		19.1		19.3		20.4	21.6	22.8	23.9	25.6	26.7		30		32.2		12.5	13.3	14.3	15.1	16.4	17.3		19.9		21.7		0.448	0.468	0.49
OT-S	Cryptomeria japonica	OTS-149	23.8	24.5	25	25.5	25.9	26.6		27.4		28		17.9	18	18.1	18.2	18.3	18.5		18.7		18.8		17.2	18.5	19.5	20.4	21.4	22.9		24.7		26.3		10.1	11.1	11.8	12.5	13.2	14.4		15.8		16.9		0.389	0.413	0.431
OT-S	Cryptomeria japonica	OTS-150	19.7	19.8	19.9	20	20	20		20		20		16.7	16.8	16.8	16.8	16.8	16.8		16.8		16.8		10.5	10.6	10.7	10.9	10.9	10.9		10.8		10.9		5.56	5.62	5.71	5.8	5.8	5.8		5.77		5.8		0.259	0.261	0.264
OT-S	Cryptomeria japonica	OTS-151	22.8	23.1	23.5	23.6	23.9	24.1		24.7		25.1		17.6	17.7	17.8	17.8	17.9	17.9		18.1		18.2		15.3	15.8	16.6	16.7	17.3	17.7		18.9		19.7		8.82	9.14	9.71	9.75	10.2	10.5		11.4		11.9		0.354	0.363	0.378
OT-S	Cryptomeria japonica	OTS-152	19.8	19.8	20	20.2	20.5	20.7		20.8		21.1		16.8	16.8	16.8	16.9	17	17		17.1		17.1		10.6	10.6	10.9	11.2	11.6	11.8		12.1		12.5		5.62	5.62	5.82	6.03	6.28	6.43		6.62		6.85		0.261	0.261	0.268
OT-S	Cryptomeria japonica	OTS-153	29.3	29.8	30.6	31.2	32	32.7		34.1		35.4		19.1	19.2	19.3	19.4	19.6	19.7		20		20.2		29.4	30.7	33	34.8	36.9	39.1		43.6		48.1		19.4	20.5	22.4	23.8	25.6	27.5		31.4		35.4		0.602	0.622	0.661
OT-S	Cryptomeria japonica	OTS-154	21.5	21.6	21.9	22.2	22.6	22.6		23		23.2		17.3	17.3	17.4	17.4	17.5	17.5		17.6		17.7		13.2	13.4	13.8	14.3	15	14.9		15.6		16		7.35	7.46	7.77	8.1	8.55	8.51		9.02		9.3		0.313	0.316	0.326
OT-S	Cryptomeria japonica	OTS-155	23.5	23.6	23.9	24.1	24.5	24.6		25.1		25.4		17.8	17.8	17.9	17.9	18	18		18.2		18.2		16.5	16.8	17.3	17.6	18.5	18.7		19.7		20.4		9.67	9.83	10.2	10.4	11.1	11.2		11.9		12.4		0.377	0.381	0.391
OT-S	Cryptomeria japonica	OTS-156	25.1	25.8	26.4	26.8	27.5	27.9		29.2		30		18.2	18.3	18.5	18.5	18.7	18.8		19		19.2		19.7	21	22.5	23.4	25	26		29.2		31.4		11.9	12.9	14	14.7	15.9	16.7		19.3		21		0.435	0.458	0.484
OT-S	Cryptomeria japonica	OTS-157	30.6	31	31.5	32.2	33	33.8		35.4		36.2		19.3	19.4	19.5	19.6	19.8	19.9		20.2		20.3		33	34.1	35.6	37.7	40.1	42.8		48.3		51.2		22.4	23.3	24.5	26.3	28.3	30.6		35.6		38.1		0.661	0.677	0.7
OT-S	Cryptomeria japonica	OTS-158	27.5	27.8	28.3	28.5	29	29.8		31		31.4		18.7	18.8	18.9	18.9	19	19.2		19.4		19.5		24.9	25.7	26.9	27.4	28.6	30.7		34		35.1		15.9	16.5	17.4	17.9	18.8	20.5		23.2		24.1		0.526	0.54	0.56
OT-S	Cryptomeria japonica	OTS-159	19.1	19.6	20.2	20.8	21.4	21.9		22.8		23.6		16.6	16.7	16.9	17.1	17.2	17.3		17.6		17.8		9.68	10.4	11.1	12.1	13	13.7		15.3		16.7		5.04	5.48	5.97	6.62	7.18	7.7		8.82		9.79		0.242	0.257	0.272
OT-S	Cryptomeria japonica	OTS-160	27.3	27.7	28	28.6	28.8	29.5		30.3		30.7		18.7	18.7	18.8	18.9	19	19.1		19.3		19.3		24.5	25.3	26.3	27.5	28.3	29.9		32.1		33.4		15.6	16.2	16.9	17.9	18.5	19.8		21.6		22.7		0.519	0.533	0.549
OT-S	Cryptomeria japonica	OTS-161	20.5	20.8	20.8	21.1	21.4	21.8		22.5		22.9		17	17	17.1	17.1	17.2	17.3		17.5		17.6		11.6	12	12.1	12.5	12.9	13.7		14.7		15.4		6.31	6.56	6.62	6.88	7.15	7.67		8.4		8.86		0.283	0.291	0.293
OT-S	Cryptomeria japonica	OTS-162	18.7	19	19.3	19.6	20	20.5		21.1		21.5		16.4	16.5	16.6	16.7	16.8	17		17.1		17.3		9.06	9.51	9.89	10.3	10.8	11.5		12.6		13.2		4.65	4.94	5.18	5.45	5.77	6.25		6.92		7.35		0.229	0.239	0.247
OT-S	Cryptomeria japonica	OTS-163	30.7	31	31.4	31.9	32.4	32.9		33.8		34.1		19.3	19.4	19.5	19.6	19.7	19.7		19.9		20		33.2	34	35.4	36.6	38.2	39.8		42.8		43.7		22.5	23.2	24.4	25.4	26.7	28.1		30.6		31.5		0.664	0.677	0.697
OT-S	Cryptomeria japonica	OTS-164	31.3	31.7	31.8	32.3	32.4	32.9		33.2		34.3		19.5	19.5	19.5	19.6	19.7	19.7		19.8		20		35	36.2	36.4	37.9	38.2	39.8		40.9		44.4		24.1	25	25.2	26.5	26.7	28.1		29		32		0.691	0.709	0.712
OT-S	Cryptomeria japonica	OTS-165	31.5	32.1	32.5	33	33.4	34		35.1		35.9		19.5	19.6	19.7	19.8	19.8	19.9		20.1		20.3		35.6	37.2	38.5	40.1	41.3	43.4		47.2		50.2		24.5	25.9	27	28.3	29.4	31.2		34.6		37.2		0.7	0.725	0.745
OT-S	Cryptomeria japonica	OTS-166	23.4	23.9	24.4	25	25.5	25.9		26.9		27.7		17.7	17.9	18	18.1	18.2	18.3		18.6		18.7		16.4	17.3	18.2	19.4	20.5	21.4		23.5		25.4		9.54	10.2	10.8	11.7	12.5	13.2		14.8		16.3		0.374	0.39	0.407
OT-S	Cryptomeria japonica	OTS-167	19.3	19.7	20.5	21	21.1	21.6		22.5		23.7		16.6	16.7	17	17.1	17.1	17.3		17.5		17.8		9.89	10.5	11.5	12.3	12.6	13.3		14.8		16.8		5.18	5.54	6.25	6.75	6.92	7.39		8.47		9.88		0.247	0.258	0.281
OT-S	Cryptomeria japonica	OTS-168	20.1	20.5	20.8	21	21.5	21.6		22.2		22.7		16.8	17	17	17.1	17.3	17.3		17.4		17.6		11	11.5	12	12.4	13.2	13.4		14.2		15.1		5.88	6.25	6.53	6.82	7.35	7.46		8.06		8.63		0.27	0.281	0.29
OT-S	Cryptomeria japonica	OTS-169	19.9	20.1	20.4	20.2	20.3	20.6		20.5		20.6		16.8	16.9	16.9	16.9	16.9	17		17		17		10.8	11	11.5	11.2	11.3	11.7		11.6		11.8		5.74	5.91	6.18	6.03	6.09	6.34		6.31		6.4		0.265	0.271	0.279
OT-S	Cryptomeria japonica	OTS-170	22.6	22.8	23.2	23.5	23.8	24.2		24.9		25.5		17.5	17.6	17.7	17.8	17.9	17.9		18.1		18.2		15	15.3	16	16.5	17.2	17.8		19.2		20.5		8.55	8.82	9.26	9.67	10.1	10.6		11.6		12.5		0.347	0.354	0.366
OT-S	Cryptomeria japonica	OTS-171	20.6	20.9	21.3	21.6	22	22.3		22.9		23.4		17	17.1	17.2	17.3	17.4	17.5		17.6		17.7		11.7	12.2	12.8	13.3	13.9	14.5		15.5		16.4		6.37	6.65	7.05	7.39	7.85	8.21		8.94		9.58		0.285	0.294	0.305
OT-S	Cryptomeria japonica	OTS-172	33.3	33.7	34.5	34.9	35.7	36.1		37.1		37.9		19.8	19.9	20	20.1	20.2	20.3		20.4		20.6		41.1	42.6	45.1	46.4	49.1	50.6		54.3		57.6		29.2	30.5	32.7	33.9	36.3	37.6		41		44		0.785	0.807	0.846
OT-S	Cryptomeria japonica	OTS-173	26.7	27.2	27.8	28.3	28.7	29.5		30.4		31.3		18.5	18.6	18.8	18.9	18.9	19.1		19.3		19.4		23.2	24.2	25.6	26.8	27.9	29.9		32.4		34.9		14.6	15.4	16.5	17.4	18.3	19.8		21.9		23.9		0.496	0.514	0.539
OT-S	Cryptomeria japonica	OTS-174	28.8	29.1	29.8	30.1	30.7	31.1		32.1		32.8		19	19	19.2	19.2	19.3	19.4		19.6		19.7		28.1	28.8	30.8	31.5	33.2	34.5		37.5		39.4		18.4	19	20.5	21.2	22.5	23.6		26.1		27.7		0.58	0.592	0.624
OT-S	Cryptomeria japonica	OTS-175	16.6	16.9	17.5	17.6	17.9	18.2		18.8		19.2		15.7	15.8	16	16.1	16.1	16.3		16.4		16.6		6.73	7.04	7.64	7.79	8.09	8.51		9.22		9.8		3.24	3.43	3.78	3.87	4.05	4.31		4.75		5.12		0.178	0.185	0.198
OT-S	Cryptomeria japonica	OTS-176	15.5	15.9	16.4	16.6	16.8	17		17.5		17.8		15.3	15.5	15.6	15.7	15.8	15.9		16		16.1		5.56	5.96	6.47	6.7	6.9	7.14		7.71		8.05		2.57	2.8	3.09	3.23	3.34	3.49		3.83		4.03		0.151	0.16	0.172
OT-S	Cryptomeria japonica	OTS-177	18.9	19.3	19.8	20.2	20.7	21.1		22		22.7		16.5	16.6	16.8	16.9	17	17.1		17.4		17.6		9.35	9.85	10.6	11.1	11.9	12.5		13.9		15.2		4.83	5.15	5.62	5.97	6.49	6.85		7.81		8.7		0.235	0.246	0.261
OT-S	Cryptomeria japonica	OTS-178	24	24	24.5	25	25.5	26.2		27		27.8		17.9	17.9	18	18.1	18.2	18.4		18.6		18.8		17.5	17.6	18.5	19.4	20.4	22.1		23.7		25.7		10.3	10.4	11.1	11.8	12.5	13.7		15		16.5		0.395	0.396	0.413
OT-S	Cryptomeria japonica	OTS-179	19.1	19.3	19.6	20.1	20.2	20.5		21		21.5		16.5	16.6	16.7	16.8	16.9	17		17.1		17.2		9.59	9.89	10.4	10.9	11.2	11.6		12.4		13.1		4.99	5.18	5.48	5.85	6	6.28		6.78		7.25		0.24	0.247	0.257
OT-S	Cryptomeria japonica	OTS-180	30.7	31	31.5	32	32.7	33.7		34.6		35.7		19.3	19.4	19.5	19.6	19.7	19.9		20		20.2		33.4	34	35.7	37.1	39.1	42.3		45.6		49.1		22.7	23.2	24.6	25.8	27.5	30.3		33.1		36.3		0.667	0.677	0.702
OT-S	Cryptomeria japonica	OTS-181	19.1	19.1	19.3	19.4	19.5	19.7		19.8		19.9		16.5	16.5	16.6	16.6	16.7	16.7		16.8		16.8		9.64	9.64	9.89	10.1	10.2	10.4		10.6		10.7		5.01	5.01	5.18	5.28	5.37	5.51		5.62		5.68		0.241	0.241	0.247
OT-S	Cryptomeria japonica	OTS-182	19	19.2	19.7	20.1	20.8	21.1		22.1		22.4		16.5	16.6	16.7	16.8	17	17.1		17.4		17.5		9.47	9.8	10.5	11	12	12.5		14.1		14.6		4.91	5.12	5.54	5.88	6.53	6.88		7.95		8.32		0.238	0.245	0.258
OT-S	Cryptomeria japonica	OTS-183	18.2	18.3	18.6	18.8	19.1	19.3		19.7		20.1		16.3	16.3	16.4	16.5	16.5	16.6		16.7		16.9		8.51	8.66	8.98	9.3	9.59	9.85		10.5		11.1		4.31	4.41	4.6	4.81	4.99	5.15		5.56		5.94		0.217	0.22	0.227
OT-S	Cryptomeria japonica	OTS-184	21.4	21.5	21.8	22.1	22.3	22.6		22.9		23.1		17.2	17.2	17.3	17.4	17.5	17.5		17.6		17.7		13	13.1	13.6	14.1	14.4	14.9		15.4		15.8		7.18	7.28	7.6	7.95	8.17	8.51		8.86		9.14		0.309	0.311	0.32
OT-S	Cryptomeria japonica	OTS-185	33.6	33.9	34.5	35	35.7	36.2		37.4		38.1		19.9	19.9	20	20.1	20.2	20.3		20.5		20.6		42.1	43.1	45	46.9	49.1	51.1		55.6		58.6		30.1	30.9	32.6	34.3	36.3	38		42.1		44.9		0.801	0.815	0.844
OT-S	Cryptomeria japonica	OTS-186	25.8	26.5	27.1	27.5	28	28.6		29.8		30.7		18.3	18.5	18.6	18.7	18.8	18.9		19.2		19.3		21.2	22.7	24.1	24.9	26.2	27.5		30.8		33.4		13	14.2	15.2	15.9	16.9	17.9		20.6		22.7		0.461	0.488	0.512
OT-S	Cryptomeria japonica	OTS-187	22.7	23	23.4	23.7	24	24.4		25.3		25.8		17.6	17.6	17.7	17.8	17.9	18		18.2		18.3		15.2	15.6	16.3	17	17.6	18.4		20		21		8.7	9.02	9.5	10	10.4	11		12.2		12.9		0.351	0.36	0.373
OT-S	Cryptomeria japonica	OTS-188	27.5	28.1	28.6	29	29.7	30.4		31.6		32.4		18.7	18.8	18.9	19	19.1	19.3		19.5		19.7		25	26.3	27.6	28.7	30.5	32.5		35.9		38.2		16	17	18	18.9	20.3	22		24.8		26.7		0.528	0.55	0.572
OT-S	Cryptomeria japonica	OTS-189	24.7	25.3	25.9	26.3	26.9	27.4		28.9		29.4		18.1	18.2	18.3	18.4	18.6	18.7		19		19.1		18.9	20.2	21.4	22.1	23.6	24.8		28.3		29.8		11.3	12.3	13.2	13.8	14.8	15.8		18.6		19.8		0.42	0.443	0.464
OT-S	Cryptomeria japonica	OTS-190	26.4	26.4	26.8	27.2	27.6	28		28.9		29.3		18.4	18.5	18.5	18.6	18.7	18.8		19		19.1		22.4	22.5	23.4	24.2	25.1	26.2		28.4		29.3		14	14	14.7	15.4	16	16.9		18.6		19.4		0.483	0.484	0.5
OT-S	Cryptomeria japonica	OTS-191	28.3	28.6	29.2	29.6	30.2	30.6		31.8		32.6		18.9	18.9	19	19.1	19.2	19.3		19.5		19.7		26.8	27.8	29.1	30.2	31.8	33		36.4		39		17.4	18.1	19.2	20.1	21.4	22.4		25.2		27.4		0.558	0.574	0.596
OT-S	Cryptomeria japonica	OTS-192	29.8	30.2	31.1	31.4	32	32.6		33.8		34.6		19.2	19.3	19.4	19.5	19.6	19.7		19.9		20		30.8	32	34.5	35.1	36.9	39		42.8		45.3		20.5	21.5	23.6	24.1	25.6	27.4		30.6		32.9		0.624	0.644	0.683
OT-S	Cryptomeria japonica	OTS-193	26.8	27.3	28	28.5	28.8	29.8		30.4		31		18.5	18.7	18.8	18.9	19	19.2		19.3		19.4		23.3	24.6	26.1	27.4	28.3	30.7		32.3		34.2		14.7	15.6	16.8	17.9	18.5	20.5		21.8		23.4		0.499	0.521	0.546
OT-S	Cryptomeria japonica	OTS-194	22.4	22.5	22.8	22.9	22.9	23		23.2		23.2		17.5	17.5	17.6	17.6	17.6	17.7		17.7		17.7		14.6	14.8	15.2	15.4	15.5	15.7		16.1		16		8.29	8.47	8.74	8.86	8.94	9.1		9.34		9.26		0.34	0.345	0.352
OT-S	Cryptomeria japonica	OTS-195	18	18.1	18.5	18.7	18.9	19.2		19.6		20		16.2	16.2	16.3	16.4	16.5	16.6		16.7		16.8		8.28	8.43	8.82	9.06	9.39	9.72		10.3		10.8		4.17	4.26	4.5	4.65	4.86	5.07		5.45		5.77		0.212	0.215	0.224
OT-S	Cryptomeria japonica	OTS-196	30.7	31.2	31.9	32.4	33.2	33.7		35		35.6		19.3	19.4	19.6	19.7	19.8	19.9		20.1		20.2		33.2	34.7	36.8	38.4	40.7	42.3		46.7		49		22.5	23.8	25.6	26.9	28.9	30.3		34.1		36.2		0.664	0.686	0.719
OT-S	Cryptomeria japonica	OTS-197	24.4	24.7	25	25.3	25.6	26.1		26.6		27		18	18.1	18.1	18.2	18.3	18.4		18.5		18.6		18.2	18.9	19.4	20	20.7	21.8		23		23.8		10.9	11.3	11.8	12.2	12.7	13.5		14.4		15.1		0.408	0.42	0.43
OT-S	Cryptomeria japonica	OTS-198	31.3	31.8	32.3	32.8	33.3	33.9		35		35.7		19.5	19.5	19.6	19.7	19.8	19.9		20.1		20.2		35	36.5	37.9	39.6	41	43.2		46.9		49.1		24	25.2	26.5	27.9	29.1	31		34.3		36.3		0.69	0.714	0.736
OT-S	Cryptomeria japonica	OTS-199	24.8	25.2	25.3	25.7	26.1	26.4		27.1		27.6		18.1	18.2	18.2	18.3	18.4	18.4		18.6		18.7		19	19.8	20.2	20.8	21.8	22.3		24		25.2		11.5	12	12.3	12.8	13.5	13.9		15.2		16.1		0.423	0.437	0.443
OT-S	Cryptomeria japonica	OTS-200	32.6	33.3	34.3	34.6	35.4	35.9		37.3		38.5		19.7	19.8	20	20	20.2	20.3		20.5		20.7		39	41	44.4	45.6	48.2	50.2		55.3		59.9		27.4	29.1	32	33.1	35.5	37.2		41.9		46.1		0.753	0.784	0.834
OT-S	Cryptomeria japonica	OTS-201	21.8	21.9	22.3	22.7	23	23.5		24.2		24.7		17.3	17.4	17.5	17.6	17.6	17.8		17.9		18.1		13.7	13.8	14.5	15.2	15.7	16.5		17.9		18.8		7.67	7.77	8.21	8.7	9.06	9.62		10.7		11.3		0.322	0.326	0.338
OT-S	Cryptomeria japonica	OTS-202	27	27.5	27.9	28.3	28.9	29.4		30.6		31.4		18.6	18.7	18.8	18.9	19	19.1		19.3		19.5		23.8	25	25.9	26.9	28.4	29.7		32.9		35.1		15	15.9	16.6	17.4	18.6	19.7		22.2		24.1		0.507	0.527	0.543
OT-S	Cryptomeria japonica	OTS-203	26.1	26.6	27.2	27.5	28	28.6		29.6		30.4		18.4	18.5	18.6	18.7	18.8	18.9		19.1		19.3		21.8	22.9	24.2	24.9	26.2	27.7		30.2		32.5		13.5	14.4	15.4	15.9	16.9	18.1		20.1		22		0.472	0.491	0.514
OT-S	Cryptomeria japonica	OTS-204	30.8	31.3	31.9	32.5	33.2	33.9		35.3		36.2		19.4	19.5	19.6	19.7	19.8	19.9		20.2		20.3		33.5	35	36.7	38.7	40.9	43.2		48		51.2		22.8	24.1	25.5	27.1	29	31		35.3		38.1		0.668	0.691	0.718
OT-S	Cryptomeria japonica	OTS-205	25.5	25.8	26	26.5	26.7	27.1		27.8		28.1		18.3	18.3	18.4	18.5	18.5	18.6		18.7		18.8		20.6	21.2	21.6	22.7	23	23.9		25.6		26.4		12.6	13	13.4	14.2	14.5	15.1		16.4		17.1		0.45	0.461	0.469
OT-S	Cryptomeria japonica	OTS-206	19.8	20.1	20.3	20.5	21	21.2		21.7		22.1		16.8	16.8	16.9	17	17.1	17.2		17.3		17.4		10.6	11	11.4	11.6	12.4	12.7		13.5		14		5.62	5.88	6.12	6.31	6.78	6.98		7.53		7.92		0.261	0.27	0.277
OT-S	Cryptomeria japonica	OTS-207	24.9	25.2	25.5	25.8	25.9	26.6		27.3		27.7		18.1	18.2	18.2	18.3	18.3	18.5		18.6		18.7		19.3	19.8	20.5	21	21.4	22.8		24.4		25.3		11.7	12	12.5	12.9	13.2	14.3		15.5		16.2		0.428	0.437	0.449
OT-S	Cryptomeria japonica	OTS-208	26.3	26.5	26.9	27.4	27.9	28.3		29.1		29.7		18.4	18.5	18.6	18.7	18.8	18.9		19		19.2		22.1	22.7	23.6	24.7	25.8	26.9		28.9		30.6		13.8	14.2	14.8	15.7	16.6	17.4		19		20.4		0.478	0.488	0.503
OT-S	Cryptomeria japonica	OTS-209	28.5	28.9	29.4	29.5	29.7	30.4		31.1		31.6		18.9	19	19.1	19.1	19.2	19.3		19.4		19.5		27.4	28.3	29.7	30.1	30.6	32.4		34.4		36		17.9	18.6	19.7	20	20.4	21.9		23.5		24.8		0.569	0.584	0.607
OT-S	Cryptomeria japonica	OTS-210	24.1	24.5	24.6	24.9	25.1	25.2		25.4		25.8		17.9	18	18	18.1	18.2	18.2		18.2		18.3		17.6	18.5	18.7	19.2	19.8	20		20.4		21.2		10.4	11.1	11.2	11.6	12	12.1		12.4		13.1		0.397	0.414	0.417
OT-S	Cryptomeria japonica	OTS-211	20.8	21.1	21.4	21.8	22.2	22.6		23.4		23.9		17	17.1	17.2	17.3	17.4	17.5		17.7		17.9		12	12.5	13	13.6	14.3	15		16.4		17.4		6.53	6.88	7.22	7.63	8.1	8.55		9.54		10.3		0.29	0.3	0.31
OT-S	Cryptomeria japonica	OTS-212	30.4	30.8	31	31.5	32.4	32.6		33.8		34.4		19.3	19.4	19.4	19.5	19.7	19.7		19.9		20		32.3	33.6	34.2	35.6	38.2	38.9		42.9		44.8		21.8	22.8	23.4	24.5	26.7	27.3		30.7		32.4		0.649	0.67	0.678
OT-S	Cryptomeria japonica	OTS-213	23	23.1	23.3	23.3	23.6	23.7		24		24.3		17.6	17.7	17.7	17.7	17.8	17.8		17.9		18		15.6	15.8	16.1	16.2	16.7	17		17.5		18		9.02	9.18	9.38	9.46	9.75	9.96		10.3		10.7		0.36	0.364	0.369
OT-S	Cryptomeria japonica	OTS-214	22.2	22.2	22.3	22.5	22.4	22.4		22.5		22.5		17.4	17.4	17.5	17.5	17.5	17.5		17.5		17.5		14.3	14.4	14.5	14.8	14.7	14.7		14.8		14.8		8.1	8.14	8.25	8.47	8.36	8.36		8.44		8.47		0.335	0.336	0.339
OT-S	Cryptomeria japonica	OTS-215	26.4	26.7	27.2	27.6	27.9	28.6		29.2		29.9		18.5	18.5	18.6	18.7	18.8	18.9		19		19.2		22.5	23.2	24.4	25.3	26	27.5		29.2		30.9		14	14.6	15.5	16.2	16.8	17.9		19.2		20.7		0.484	0.496	0.517
OT-S	Cryptomeria japonica	OTS-216	27.7	27.9	28.3	28.6	29.3	29.4		30		30.4		18.7	18.8	18.9	18.9	19.1	19.1		19.2		19.3		25.3	25.9	26.8	27.8	29.3	29.7		31.4		32.4		16.2	16.6	17.4	18.1	19.4	19.7		21.1		21.9		0.533	0.543	0.558
OT-S	Cryptomeria japonica	OTS-217	20.3	20.5	20.8	21	21.5	21.5		21.9		22.1		16.9	17	17	17.1	17.2	17.2		17.4		17.4		11.3	11.6	12	12.4	13.1	13.1		13.8		14		6.09	6.28	6.53	6.78	7.25	7.25		7.77		7.92		0.276	0.282	0.29
OT-S	Cryptomeria japonica	OTS-218	24.4	24.7	25.1	25.6	26	26.4		26.9		27.5		18	18.1	18.2	18.3	18.4	18.4		18.6		18.7		18.4	18.8	19.8	20.6	21.6	22.3		23.6		25		11	11.3	12	12.6	13.4	13.9		14.8		16		0.41	0.418	0.436
OT-S	Cryptomeria japonica	OTS-219	25.7	25.8	26.2	26.3	26.7	26.8		27.1		27.3		18.3	18.3	18.4	18.4	18.5	18.5		18.6		18.6		20.8	21.1	21.9	22.3	23.1	23.4		24		24.4		12.8	13	13.6	13.9	14.5	14.7		15.2		15.5		0.455	0.46	0.474
OT-S	Cryptomeria japonica	OTS-220	22.6	22.9	23.3	23.6	24	24.1		24.7		25.3		17.5	17.6	17.7	17.8	17.9	17.9		18.1		18.2		15	15.5	16.2	16.7	17.6	17.6		18.9		20		8.55	8.94	9.46	9.75	10.4	10.4		11.3		12.2		0.347	0.358	0.372
OT-S	Cryptomeria japonica	OTS-221	24.5	24.9	25.3	25.6	26.3	26.6		27.5		28.1		18	18.1	18.2	18.3	18.4	18.5		18.7		18.8		18.5	19.2	20.1	20.8	22.3	22.8		24.9		26.4		11.1	11.6	12.2	12.7	13.9	14.3		15.9		17.1		0.413	0.427	0.442
OT-S	Cryptomeria japonica	OTS-222	18.1	18.3	18.6	18.9	19	19.2		19.5		19.6		16.2	16.3	16.4	16.5	16.5	16.6		16.7		16.7		8.39	8.66	8.98	9.43	9.55	9.8		10.2		10.3		4.24	4.41	4.6	4.88	4.96	5.12		5.37		5.45		0.214	0.22	0.227
OT-S	Cryptomeria japonica	OTS-223	22.4	22.8	23.3	23.7	24.5	24.8		25.3		25.7		17.5	17.6	17.7	17.8	18	18.1		18.2		18.3		14.6	15.2	16.2	17	18.5	19		20.1		20.8		8.29	8.74	9.46	10	11.1	11.5		12.2		12.8		0.34	0.352	0.372
OT-S	Cryptomeria japonica	OTS-224	31.9	32.3	33.1	33.8	34.5	35.1		36.5		37.4		19.6	19.6	19.8	19.9	20	20.1		20.4		20.5		36.8	38.1	40.4	42.8	45.1	47.1		52.3		55.8		25.6	26.6	28.6	30.6	32.7	34.5		39.1		42.3		0.719	0.739	0.774
OT-S	Cryptomeria japonica	OTS-225	22.7	23	23.6	24.1	24.7	25.2		26.2		26.9		17.6	17.7	17.8	17.9	18.1	18.2		18.4		18.6		15.1	15.7	16.8	17.7	18.9	19.9		22.1		23.6		8.67	9.1	9.83	10.5	11.3	12.1		13.7		14.9		0.35	0.362	0.381
OT-S	Cryptomeria japonica	OTS-226	18.9	19	19.3	19.4	19.8	19.9		20.2		20.4		16.5	16.5	16.6	16.6	16.8	16.8		16.9		16.9		9.35	9.55	9.93	10.1	10.6	10.7		11.1		11.5		4.83	4.96	5.2	5.28	5.65	5.71		5.97		6.21		0.235	0.239	0.247
OT-S	Cryptomeria japonica	OTS-227	20.3	20.6	21	21.3	21.8	22.2		23		23.7		16.9	17	17.1	17.2	17.3	17.4		17.6		17.8		11.3	11.7	12.4	12.9	13.6	14.4		15.6		16.8		6.06	6.34	6.78	7.12	7.6	8.14		8.98		9.88		0.275	0.284	0.297
OT-S	Cryptomeria japonica	OTS-228	23.9	24.2	24.5	24.8	25.1	25.6		26.5		26.7		17.9	17.9	18	18.1	18.2	18.3		18.5		18.5		17.3	17.8	18.4	19	19.7	20.7		22.5		23.1		10.2	10.6	11	11.4	11.9	12.7		14.1		14.5		0.39	0.4	0.412
OT-S	Cryptomeria japonica	OTS-229	21.6	21.8	22.3	22.5	23	23.3		24		24.4		17.3	17.3	17.5	17.5	17.6	17.7		17.9		18		13.3	13.7	14.4	14.7	15.6	16.1		17.5		18.2		7.39	7.67	8.17	8.4	8.98	9.38		10.3		10.9		0.314	0.322	0.337
OT-S	Cryptomeria japonica	OTS-230	23	23.5	23.9	24.2	24.6	25.1		25.9		26.5		17.7	17.8	17.9	17.9	18	18.1		18.3		18.5		15.7	16.6	17.3	17.8	18.6	19.6		21.4		22.7		9.1	9.71	10.2	10.6	11.1	11.9		13.2		14.2		0.362	0.378	0.39
OT-S	Cryptomeria japonica	OTS-231	13.6	13.7	13.8	13.8	13.8	13.7		13.7		13.6		14.6	14.6	14.6	14.6	14.6	14.6		14.6		14.5		3.99	4.04	4.09	4.11	4.14	4.04		4.01		3.97		1.72	1.74	1.77	1.78	1.8	1.74		1.73		1.71		0.113	0.114	0.116
OT-S	Cryptomeria japonica	OTS-232	17.8	17.9	18.1	18.1	18.3	18.2		18.5		18.3		16.1	16.2	16.2	16.2	16.3	16.3		16.3		16.3		8.01	8.12	8.35	8.35	8.62	8.51		8.82		8.66		4.01	4.08	4.22	4.22	4.38	4.31		4.5		4.41		0.206	0.209	0.214
OT-S	Cryptomeria japonica	OTS-233	35	35.7	36.4	37.2	37.6	38.2		39.6		40.4		20.1	20.2	20.3	20.5	20.5	20.6		20.8		21		46.9	49.2	51.9	54.8	56.3	59		64.8		68.1		34.3	36.4	38.8	41.4	42.8	45.3		50.7		53.9		0.872	0.907	0.946
OT-S	Cryptomeria japonica	OTS-234	31.3	31.9	32.6	33.3	34.1	34.8		36.1		37.3		19.5	19.6	19.7	19.8	20	20.1		20.3		20.5		35	36.6	39	41	43.6	46		50.8		55.3		24.1	25.4	27.4	29.1	31.4	33.5		37.7		41.9		0.691	0.716	0.753
OT-S	Cryptomeria japonica	OTS-235	24.8	25	25.3	25.7	25.8	26.2		26.8		27.1		18.1	18.1	18.2	18.3	18.3	18.4		18.5		18.6		19	19.5	20.2	21	21.2	22		23.3		24.1		11.4	11.8	12.3	12.9	13	13.7		14.6		15.2		0.422	0.431	0.443
OT-S	Cryptomeria japonica	OTS-236	24.9	25.4	25.8	26.4	26.9	27.4		28.6		29.5		18.1	18.2	18.3	18.5	18.6	18.7		18.9		19.1		19.2	20.4	21.1	22.5	23.6	24.7		27.6		30.1		11.6	12.4	13	14	14.8	15.8		18		20		0.427	0.446	0.46
OT-S	Cryptomeria japonica	OTS-237	32.3	32.6	33	33.5	33.8	34.4		35.5		36.4		19.6	19.7	19.8	19.8	19.9	20		20.2		20.4		37.9	38.9	40.1	41.6	42.9	44.9		48.6		52		26.5	27.3	28.3	29.6	30.7	32.5		35.8		38.9		0.736	0.751	0.77
OT-S	Cryptomeria japonica	OTS-238	25.5	26.5	27	27.4	28.1	28.7		29.7		30.3		18.3	18.5	18.6	18.7	18.8	19		19.1		19.3		20.6	22.8	23.7	24.8	26.4	28		30.4		32.2		12.6	14.2	15	15.8	17.1	18.3		20.3		21.7		0.45	0.489	0.505
OT-S	Cryptomeria japonica	OTS-239	29.2	29.8	30.8	31.2	32.1	33		34.7		35.8		19	19.2	19.4	19.4	19.6	19.8		20.1		20.2		29.1	30.7	33.5	34.6	37.5	40.1		45.9		49.7		19.2	20.5	22.8	23.7	26.1	28.3		33.4		36.8		0.596	0.622	0.668
OT-S	Cryptomeria japonica	OTS-240	23.1	23.8	24.5	25.3	25.8	26.6		28		29.2		17.7	17.8	18	18.2	18.3	18.5		18.8		19		15.9	17.1	18.4	20.2	21.1	22.9		26.3		29.2		9.22	10.1	11	12.3	13	14.4		16.9		19.2		0.365	0.388	0.412
OT-S	Cryptomeria japonica	OTS-241	21.1	22.1	22.2	22.9	23.3	23.9		24.9		25.9		17.1	17.4	17.4	17.6	17.7	17.9		18.1		18.3		12.6	14.1	14.4	15.4	16.2	17.4		19.2		21.4		6.92	7.95	8.14	8.86	9.42	10.3		11.6		13.2		0.301	0.331	0.336
OT-S	Cryptomeria japonica	OTS-242	16.5	16.8	17.2	17.3	17.8	18.2		19.1		20		15.7	15.8	15.9	16	16.1	16.3		16.5		16.8		6.53	6.94	7.32	7.5	7.97	8.51		9.64		10.8		3.13	3.36	3.59	3.7	3.98	4.31		5.01		5.77		0.173	0.182	0.191
OT-S	Cryptomeria japonica	OTS-243	18	18.4	18.5	18.7	19	19.3		19.7		20		16.2	16.3	16.3	16.4	16.5	16.6		16.7		16.8		8.2	8.7	8.82	9.06	9.55	9.89		10.4		10.8		4.12	4.43	4.5	4.65	4.96	5.18		5.51		5.77		0.21	0.221	0.224
OT-S	Cryptomeria japonica	OTS-244	29.6	30.3	30.8	31	31.5	32		33		33.7		19.1	19.3	19.4	19.4	19.5	19.6		19.8		19.9		30.2	32.1	33.5	34	35.6	37		40.3		42.3		20.1	21.7	22.8	23.2	24.5	25.7		28.5		30.3		0.614	0.647	0.668
OT-S	Cryptomeria japonica	OTS-245	26.5	26.8	27	27.2	27.5	27.7		28.2		28.4		18.5	18.5	18.6	18.6	18.7	18.7		18.8		18.9		22.6	23.3	23.7	24.3	24.9	25.3		26.7		27.2		14.1	14.7	15	15.4	15.9	16.2		17.3		17.7		0.486	0.499	0.505
OT-S	Cryptomeria japonica	OTS-246	28.7	29.7	29.9	30.6	31.3	31.6		32.5		33.4		19	19.1	19.2	19.3	19.5	19.5		19.7		19.8		28	30.5	31	32.9	35	35.8		38.5		41.5		18.3	20.3	20.7	22.3	24	24.7		27		29.6		0.578	0.62	0.628
OT-S	Cryptomeria japonica	OTS-247	18.8	19.4	19.5	19.7	20.1	20.5		21.3		21.9		16.5	16.6	16.7	16.7	16.9	17		17.2		17.4		9.26	10.1	10.1	10.5	11.1	11.6		12.9		13.8		4.78	5.28	5.34	5.56	5.94	6.28		7.12		7.74		0.233	0.25	0.252
OT-S	Cryptomeria japonica	OTS-248	24.6	25.1	25.4	25.7	26.1	26.5		27.2		27.8		18	18.1	18.2	18.3	18.4	18.5		18.6		18.8		18.6	19.6	20.4	21	21.8	22.8		24.4		25.6		11.1	11.9	12.4	12.9	13.5	14.2		15.5		16.5		0.415	0.432	0.446
OT-S	Cryptomeria japonica	OTS-249	30.3	30.8	31.2	31.6	32.1	32.7		33.6		34.3		19.3	19.4	19.4	19.5	19.6	19.7		19.9		20		32.2	33.6	34.6	35.8	37.4	39.1		42		44.6		21.7	22.8	23.7	24.7	26.1	27.5		30		32.2		0.648	0.67	0.684
OT-S	Cryptomeria japonica	OTS-250	14.5	14.5	14.5	14.6	14.6	14.6		14.7		14.6		14.9	14.9	14.9	15	15	15		15		15		4.65	4.73	4.71	4.82	4.76	4.79		4.87		4.79		2.07	2.12	2.1	2.16	2.13	2.15		2.19		2.15		0.129	0.131	0.131
OT-S	Cryptomeria japonica	OTS-251	27.1	27.4	27.8	28.2	28.8	28.9		29.7		30.2		18.6	18.7	18.7	18.8	19	19		19.1		19.2		23.9	24.8	25.6	26.7	28.3	28.4		30.4		31.8		15.1	15.8	16.4	17.3	18.5	18.6		20.3		21.4		0.509	0.524	0.537
OT-S	Cryptomeria japonica	OTS-252	34	34.6	35.3	35.9	37	37.2		38.3		39.4		19.9	20	20.2	20.3	20.4	20.5		20.6		20.8		43.3	45.3	47.8	49.9	54.1	54.8		59.3		63.9		31.1	32.9	35.1	37	40.8	41.4		45.6		50		0.818	0.849	0.885
OT-S	Cryptomeria japonica	OTS-253	37.6	38.4	39.4	40.3	41.1	42.1		43.5		45.2		20.5	20.7	20.8	20.9	21.1	21.2		21.4		21.6		56.3	59.6	63.8	67.5	71	75.7		82.5		91.3		42.8	45.9	49.8	53.4	56.8	61.4		68.1		77		1.01	1.05	1.11
OT-S	Cryptomeria japonica	OTS-254	16.5	16.6	16.9	16.9	17.1	17.2		17.3		17.3		15.7	15.7	15.8	15.8	15.9	15.9		16		16		6.57	6.67	6.97	7.04	7.21	7.35		7.5		7.5		3.15	3.21	3.38	3.43	3.53	3.61		3.7		3.7		0.174	0.176	0.183
OT-S	Cryptomeria japonica	OTS-255	16.9	17.2	17.3	17.6	17.8	18.1		18.5		19		15.8	15.9	16	16.1	16.1	16.2		16.4		16.5		6.97	7.35	7.5	7.75	7.97	8.43		8.9		9.47		3.38	3.61	3.7	3.85	3.98	4.26		4.55		4.91		0.183	0.192	0.195
OT-S	Cryptomeria japonica	OTS-256	24	24.2	24.3	24.3	24.5	24.6		24.7		25		17.9	17.9	18	18	18	18		18.1		18.1		17.5	17.8	18.1	18.1	18.5	18.6		18.9		19.4		10.3	10.6	10.8	10.8	11.1	11.1		11.4		11.8		0.395	0.4	0.406
OT-S	Cryptomeria japonica	OTS-257	29.7	30	30.3	30.6	30.9	31.4		32.2		32.8		19.1	19.2	19.3	19.3	19.4	19.5		19.6		19.7		30.5	31.3	32.1	33	33.9	35.4		37.7		39.4		20.3	21	21.6	22.4	23.1	24.4		26.3		27.7		0.62	0.632	0.645
OT-S	Cryptomeria japonica	OTS-258	32.5	32.2	32.5	33	33.5	34		35		35.6		19.7	19.6	19.7	19.8	19.9	19.9		20.1		20.2		38.5	37.6	38.5	40.1	41.9	43.3		46.7		48.8		27	26.2	27	28.3	29.9	31.1		34.1		36		0.745	0.731	0.745
OT-S	Cryptomeria japonica	OTS-259	21.9	22.3	22.9	23.6	24.3	25		26.1		27.2		17.4	17.5	17.6	17.8	18	18.1		18.4		18.6		13.8	14.5	15.5	16.7	18.1	19.4		21.8		24.1		7.74	8.25	8.94	9.75	10.8	11.8		13.5		15.3		0.324	0.339	0.358
OT-S	Cryptomeria japonica	OTS-260	22.8	23	23.3	23.7	24	24.3		25		25.2		17.6	17.7	17.7	17.8	17.9	18		18.1		18.2		15.2	15.7	16.2	16.9	17.5	18.1		19.5		19.9		8.74	9.1	9.46	9.92	10.3	10.8		11.8		12.1		0.352	0.362	0.372
OT-S	Cryptomeria japonica	OTS-261	29.5	30	30.4	30.7	31.1	31.7		32.7		33		19.1	19.2	19.3	19.3	19.4	19.5		19.7		19.8		30.1	31.3	32.3	33.1	34.5	36.3		39.2		40.1		20	21	21.8	22.5	23.6	25.1		27.6		28.3		0.613	0.632	0.649
OT-S	Cryptomeria japonica	OTS-262	27.1	27.4	27.8	28.1	28.4	28.8		29.7		30.1		18.6	18.7	18.8	18.8	18.9	19		19.1		19.2		23.9	24.7	25.6	26.3	27.2	28.1		30.5		31.7		15.1	15.8	16.5	17	17.7	18.4		20.3		21.3		0.509	0.523	0.539
OT-S	Cryptomeria japonica	OTS-263	22.4	22.6	22.8	23	23	23.3		23.6		23.9		17.5	17.5	17.6	17.6	17.7	17.7		17.8		17.9		14.7	15	15.2	15.7	15.7	16.1		16.8		17.3		8.36	8.55	8.74	9.06	9.1	9.38		9.83		10.2		0.342	0.347	0.352
OT-S	Cryptomeria japonica	OTS-264	25.4	25.7	26.1	26.5	26.9	27.4		28.3		29.2		18.2	18.3	18.4	18.5	18.6	18.7		18.9		19		20.2	20.8	21.8	22.6	23.6	24.8		27		29.1		12.3	12.8	13.5	14.1	14.9	15.8		17.5		19.2		0.444	0.455	0.472
OT-S	Cryptomeria japonica	OTS-265	36.6	36	36.3	36.6	37.1	37.8		38.8		39.4		20.4	20.3	20.3	20.4	20.5	20.6		20.7		20.8		52.6	50.3	51.6	52.8	54.7	57.1		61.4		63.9		39.4	37.3	38.5	39.5	41.3	43.5		47.6		50		0.956	0.922	0.94
OT-S	Cryptomeria japonica	OTS-266	30.2	30.7	30.8	31.1	31.4	31.8		32.4		32.8		19.2	19.3	19.4	19.4	19.5	19.6		19.7		19.7		31.9	33.2	33.5	34.4	35.1	36.6		38.4		39.5		21.5	22.5	22.8	23.5	24.1	25.3		26.9		27.8		0.642	0.664	0.668
OT-S	Cryptomeria japonica	OTS-267	25.5	25.7	25.9	26.1	26.4	26.7		27.2		27.6		18.2	18.3	18.3	18.4	18.5	18.5		18.6		18.7		20.4	21	21.4	21.8	22.5	23.1		24.2		25.1		12.5	12.9	13.2	13.5	14	14.5		15.4		16		0.448	0.457	0.466
OT-S	Cryptomeria japonica	OTS-268	21.9	22.1	22.4	22.8	23.4	23.6		24.2		24.6		17.4	17.4	17.5	17.6	17.7	17.8		17.9		18		13.8	14	14.7	15.2	16.4	16.7		17.9		18.7		7.74	7.92	8.36	8.74	9.54	9.79		10.6		11.2		0.324	0.33	0.342
OT-Q	Pinus densiflora	OTQ-1	22	22.4	22.8	22.8	22.9	23.4	23.7		23.7			13.2	13.3	13.4	13.4	13.4	13.5	13.5		13.5			6	6.17	6.39	6.36	6.44	6.68	6.84		6.84			14.2	14.7	15.5	15.4	15.6	16.4	17		17			0.245	0.253	0.264
OT-Q	Pinus densiflora	OTQ-2	15.7	15.6	15.9	15.8	15.8	16.1	16.7		15.9			12	12	12.1	12	12	12.1	12.2		12.1			3.29	3.26	3.38	3.33	3.33	3.44	3.69		3.38			6.25	6.15	6.46	6.34	6.34	6.62	7.31		6.46			0.121	0.119	0.124
OT-Q	Pinus densiflora	OTQ-3	16.5	16.2	16.2									12.2	12.1	12.1									3.58	3.49	3.5									7.01	6.75	6.78									0.134	0.129	0.13
OT-Q	Pinus densiflora	OTQ-4	25.1	25.1	25.3	25.3	25.3	25.6	25.9		26.6			13.7	13.7	13.7	13.8	13.8	13.8	13.8		13.9			7.54	7.56	7.66	7.68	7.68	7.81	7.99		8.37			19.4	19.4	19.8	19.9	19.9	20.3	21		22.4			0.32	0.321	0.326
OT-Q	Pinus densiflora	OTQ-5	15.7	15.6	15.7	15.7	15.6	15.6	15.5					12	12	12	12	12	12	12					3.31	3.26	3.29	3.28	3.25	3.26	3.22					6.28	6.15	6.25	6.22	6.12	6.15	6.06					0.121	0.119	0.121
OT-Q	Pinus densiflora	OTQ-6	18	18	18.4	18.5	18.4	18.8	18.9		19.3			12.5	12.5	12.6	12.6	12.6	12.7	12.7		12.8			4.19	4.22	4.38	4.39	4.38	4.53	4.58		4.76			8.69	8.76	9.22	9.26	9.22	9.65	9.81		10.3			0.161	0.163	0.17
OT-Q	Pinus densiflora	OTQ-7	12.9	12.9	13	13.4	12.9	12.9	13.1		12.7			11.3	11.3	11.3	11.4	11.3	11.3	11.4		11.2			2.34	2.32	2.36	2.48	2.34	2.32	2.4		2.28			3.9	3.86	3.95	4.24	3.9	3.86	4.05		3.77			0.0795	0.0787	0.0804
OT-Q	Pinus densiflora	OTQ-8	18.4	18.6	19.2	19.1	19.1	20.1	20.4		21.3			12.6	12.6	12.7	12.7	12.7	12.9	13		13.1			4.38	4.46	4.69	4.66	4.66	5.11	5.24		5.67			9.22	9.45	10.1	10	10	11.4	11.8		13.1			0.17	0.174	0.185
OT-Q	Pinus densiflora	OTQ-9	26.2	26.5	27.1	27.5	27.6	28.3	28.8		30			13.9	13.9	14	14.1	14.1	14.2	14.2		14.4			8.14	8.34	8.66	8.91	8.95	9.34	9.64		10.4			21.5	22.2	23.4	24.3	24.5	25.9	27.1		29.9			0.35	0.36	0.377
OT-Q	Pinus densiflora	OTQ-10	26.5	26.9	27.3	27.3	27.3	28.2	29.3		30.6			13.9	14	14	14	14	14.1	14.3		14.4			8.32	8.55	8.78	8.78	8.77	9.28	9.94		10.8			22.2	23	23.9	23.9	23.8	25.7	28.3		31.5			0.359	0.371	0.383
OT-Q	Pinus densiflora	OTQ-11	24.9	25	25.2	25.5	25.7	26	27.2		27.8			13.7	13.7	13.7	13.8	13.8	13.9	14		14.1			7.44	7.52	7.64	7.76	7.86	8.06	8.73		9.04			19	19.3	19.7	20.2	20.5	21.2	23.7		24.8			0.315	0.319	0.325
OT-Q	Pinus densiflora	OTQ-12	20	20.2	20.7	20.8	21.2	21.9	22.7		24			12.9	12.9	13	13	13.1	13.2	13.3		13.6			5.04	5.17	5.39	5.43	5.63	5.93	6.31		6.97			11.2	11.6	12.2	12.4	13	13.9	15.2		17.4			0.201	0.207	0.218
OT-Q	Pinus densiflora	OTQ-13	18.5	18.3	18.4	18.3	18.3	18.7	18.9		19.2			12.6	12.6	12.6	12.6	12.6	12.7	12.7		12.7			4.39	4.31	4.37	4.34	4.33	4.51	4.58		4.71			9.26	9.03	9.18	9.1	9.06	9.61	9.81		10.2			0.171	0.167	0.169
OT-Q	Pinus densiflora	OTQ-14	29.1	29.4	29.9	29.9	30.1	30.7	31.2		32.4			14.3	14.3	14.4	14.4	14.4	14.5	14.5		14.6			9.82	10	10.3	10.3	10.4	10.8	11.1		11.9			27.8	28.6	29.8	29.7	30.2	31.6	33		36			0.437	0.447	0.463
OT-Q	Pinus densiflora	OTQ-15	18.6	18.7	19.2	19.5	19.3	19.9	20.7		21.6			12.6	12.7	12.7	12.8	12.8	12.9	13		13.2			4.46	4.51	4.71	4.83	4.76	5	5.37		5.82			9.45	9.61	10.2	10.5	10.3	11	12.2		13.6			0.174	0.176	0.185
OT-Q	Pinus densiflora	OTQ-16	11.6	11.6	11.7	11.6								10.9	10.9	10.9	10.9								1.94	1.94	1.96	1.94								3.02	3.02	3.08	3.02								0.0632	0.0632	0.0643
OT-Q	Pinus densiflora	OTQ-17	18.2	18.1	18	18.1								12.5	12.5	12.5	12.5								4.29	4.23	4.22	4.23								8.95	8.8	8.76	8.8								0.166	0.163	0.163
OT-Q	Pinus densiflora	OTQ-18	20.3	20.3	20.2	20.3	20.1	20.3						12.9	12.9	12.9	12.9	12.9	12.9						5.19	5.2	5.16	5.19	5.08	5.2						11.6	11.7	11.5	11.6	11.3	11.7						0.208	0.209	0.207
OT-Q	Pinus densiflora	OTQ-19	17.6	17.6	17.9	18	18.1	18.3	18.6		19			12.4	12.4	12.5	12.5	12.5	12.6	12.6		12.7			4.05	4.05	4.14	4.19	4.25	4.33	4.43		4.64			8.28	8.28	8.54	8.69	8.84	9.06	9.37		9.97			0.155	0.155	0.159
OT-Q	Pinus densiflora	OTQ-20	20.1	20	20.4	20.4	20.4	20.4	20.8		21			12.9	12.9	13	13	13	13	13		13.1			5.08	5.04	5.24	5.23	5.23	5.23	5.43		5.52			11.3	11.2	11.8	11.7	11.7	11.7	12.4		12.7			0.203	0.201	0.211
OT-Q	Pinus densiflora	OTQ-21	17.6	17.6	17.7	17.7	17.6	17.7	17.9		18			12.4	12.4	12.5	12.4	12.4	12.5	12.5		12.5			4.05	4.04	4.09	4.06	4.02	4.09	4.14		4.19			8.28	8.25	8.39	8.32	8.21	8.39	8.54		8.69			0.155	0.154	0.156
OT-Q	Pinus densiflora	OTQ-22	17.9	18.1	18.2	18.1	18.3	18.6	18.8		19.1			12.5	12.5	12.6	12.5	12.6	12.6	12.7		12.7			4.15	4.25	4.3	4.25	4.34	4.43	4.53		4.66			8.58	8.84	8.99	8.84	9.1	9.37	9.65		10			0.159	0.164	0.166
OT-Q	Pinus densiflora	OTQ-23	28.9	29.1	30	30.1	30.7	31.7	32.5		34.3			14.2	14.3	14.4	14.4	14.5	14.6	14.7		14.9			9.73	9.84	10.4	10.4	10.8	11.4	12		13.2			27.5	27.9	30.1	30.2	31.7	34.2	36.5		41.5			0.432	0.438	0.467
OT-Q	Pinus densiflora	OTQ-24	22.8	23.4	23.5	23.5	24	24.1	25		25.9			13.4	13.5	13.5	13.5	13.6	13.6	13.7		13.8			6.36	6.66	6.74	6.74	7.01	7.04	7.49		8			15.4	16.4	16.6	16.6	17.5	17.6	19.2		21			0.262	0.277	0.281
OT-Q	Pinus densiflora	OTQ-25	23		23.6	23.7	23.6	23.8	24		24.6			13.4		13.5	13.5	13.5	13.5	13.6		13.6			6.5		6.76	6.83	6.76	6.89	7.01		7.29			15.8		16.7	16.9	16.7	17.1	17.5		18.5			0.269		0.282
OT-Q	Pinus densiflora	OTQ-26	14.5	14.7	14.7	14.6	14.6	14.8	14.7		14.6			11.7	11.8	11.8	11.8	11.7	11.8	11.8		11.8			2.87	2.93	2.94	2.91	2.89	2.98	2.94		2.91			5.17	5.31	5.34	5.28	5.23	5.45	5.34		5.28			0.102	0.104	0.105
OT-Q	Pinus densiflora	OTQ-27	16.3	16.2	16.2									12.2	12.1	12.1									3.53	3.49	3.5									6.88	6.75	6.78									0.131	0.129	0.13
OT-Q	Pinus densiflora	OTQ-28	15.8	15.7	16	15.8	15.9	16.2	16.3		16.5			12	12	12.1	12	12.1	12.1	12.1		12.2			3.33	3.29	3.41	3.32	3.38	3.47	3.51		3.6			6.34	6.25	6.56	6.31	6.46	6.72	6.81		7.04			0.122	0.121	0.126
OT-Q	Pinus densiflora	OTQ-29	14.9	14.9	15	14.8	14.8	14.9	15.3		14.8			11.8	11.8	11.8	11.8	11.8	11.8	11.9		11.8			3.02	2.99	3.03	2.96	2.96	3	3.14		2.98			5.54	5.48	5.56	5.39	5.39	5.51	5.85		5.45			0.108	0.107	0.109
OT-Q	Pinus densiflora	OTQ-30	11.5	11.5	11.7	11.3								10.9	10.9	10.9	10.8								1.89	1.89	1.95	1.85								2.92	2.92	3.06	2.84								0.0613	0.0613	0.0639
OT-Q	Pinus densiflora	OTQ-31	14.9	14.8	14.8	14.8	14.5	14.6						11.8	11.8	11.8	11.8	11.7	11.7						3	2.98	2.96	2.98	2.87	2.9						5.51	5.45	5.39	5.45	5.17	5.25						0.108	0.107	0.106
OT-Q	Pinus densiflora	OTQ-32	13.1	13.2	13.3	13.4	13.3	13.4	13.7		13.7			11.4	11.4	11.4	11.4	11.4	11.4	11.5		11.5			2.41	2.42	2.46	2.48	2.47	2.5	2.6		2.59			4.07	4.09	4.19	4.24	4.21	4.29	4.51		4.49			0.0825	0.0829	0.0847
OT-Q	Pinus densiflora	OTQ-33	13.6	13.4	13.5	13.5	13.6	13.6	13.7		13.7			11.5	11.4	11.5	11.5	11.5	11.5	11.5		11.5			2.55	2.5	2.53	2.52	2.54	2.55	2.59		2.59			4.41	4.29	4.36	4.34	4.39	4.41	4.49		4.49			0.0886	0.0864	0.0877
OT-Q	Pinus densiflora	OTQ-34	28.5	28.7	29	29.2	29.4	30	31.3		32.6			14.2	14.2	14.2	14.3	14.3	14.4	14.5		14.7			9.47	9.6	9.77	9.86	10	10.3	11.2		12			26.4	26.9	27.6	28	28.6	29.9	33.1		36.6			0.418	0.425	0.434
OT-Q	Pinus densiflora	OTQ-35	16.5	16.6	16.6	16.6	16.6	16.6	17.1		16.8			12.2	12.2	12.2	12.2	12.2	12.2	12.3		12.3			3.61	3.63	3.66	3.65	3.65	3.65	3.82		3.72			7.07	7.14	7.21	7.17	7.17	7.17	7.65		7.37			0.135	0.136	0.137
OT-Q	Pinus densiflora	OTQ-36	19.3	19.1	19.1	19.1	19.2	19.1	19.2		19.1			12.8	12.7	12.7	12.7	12.7	12.7	12.7		12.7			4.73	4.65	4.68	4.66	4.71	4.68	4.71		4.66			10.3	10	10.1	10	10.2	10.1	10.2		10			0.187	0.183	0.184
OT-Q	Pinus densiflora	OTQ-37	23	22.9	23.2	23.2	23.2	23.4	23.8		23.9			13.4	13.4	13.4	13.4	13.4	13.5	13.5		13.5			6.5	6.41	6.6	6.6	6.58	6.68	6.91		6.96			15.8	15.5	16.1	16.1	16.1	16.4	17.2		17.4			0.269	0.264	0.274
OT-Q	Pinus densiflora	OTQ-38	22.1	22.4	22.6	22.6	22.6	22.6	23.4		23.4			13.3	13.3	13.3	13.3	13.3	13.3	13.5		13.5			6.03	6.17	6.27	6.28	6.28	6.27	6.66		6.66			14.3	14.7	15	15.1	15.1	15	16.4		16.4			0.246	0.253	0.258
OT-Q	Pinus densiflora	OTQ-39	18.7	18.5	18.6	18.5								12.6	12.6	12.6	12.6								4.49	4.42	4.46	4.39								9.53	9.33	9.45	9.26								0.175	0.172	0.174
OT-Q	Pinus densiflora	OTQ-40	22.6	22.5	22.9	22.7	22.9	23.1	23.2		23.7			13.3	13.3	13.4	13.3	13.4	13.4	13.4		13.5			6.28	6.22	6.42	6.31	6.44	6.54	6.6		6.83			15.1	14.9	15.6	15.2	15.6	15.9	16.1		16.9			0.258	0.255	0.265
OT-Q	Pinus densiflora	OTQ-41	21.5	21.7	22	22	22.4	22.7	23.2		24			13.1	13.2	13.2	13.2	13.3	13.4	13.4		13.6			5.73	5.87	5.99	5.99	6.17	6.35	6.57		6.97			13.3	13.7	14.1	14.1	14.7	15.3	16		17.4			0.232	0.238	0.244
OT-Q	Pinus densiflora	OTQ-42	20.4	20.5	20.8	20.8	21.2	21.2	21.7		23			13	13	13	13	13.1	13.1	13.2		13.4			5.26	5.3	5.4	5.43	5.61	5.61	5.84		6.49			11.8	12	12.3	12.4	12.9	12.9	13.6		15.8			0.211	0.214	0.219
OT-Q	Pinus densiflora	OTQ-43	15.7	15.8	16	15.7	15.8	15.8	15.9		16			12	12	12.1	12	12	12	12.1		12.1			3.29	3.32	3.4	3.29	3.32	3.34	3.38		3.4			6.25	6.31	6.53	6.25	6.31	6.37	6.46		6.53			0.121	0.122	0.125
OT-Q	Pinus densiflora	OTQ-44	17	16.9	16.6									12.3	12.3	12.2									3.81	3.77	3.66									7.61	7.51	7.21									0.144	0.142	0.137
OT-Q	Pinus densiflora	OTQ-45	21.6	21.4										13.2	13.1										5.81	5.7										13.6	13.2										0.235	0.23
OT-Q	Pinus densiflora	OTQ-46	18.9	18.9	19.1	19.1	19.1	19.3	19.6		19.6			12.7	12.7	12.7	12.7	12.7	12.8	12.8		12.8			4.6	4.6	4.65	4.66	4.66	4.75	4.87		4.87			9.85	9.85	10	10	10	10.3	10.7		10.7			0.18	0.18	0.183
OT-Q	Pinus densiflora	OTQ-47	16.6	16.6	16.7	16.8	16.7	16.7	17		17			12.2	12.2	12.2	12.2	12.2	12.2	12.3		12.3			3.66	3.65	3.69	3.71	3.68	3.69	3.79		3.78			7.21	7.17	7.31	7.34	7.27	7.31	7.58		7.54			0.137	0.136	0.139
OT-Q	Pinus densiflora	OTQ-48	17.3	17.3		17.3	17.2	17.2	17.2		17.2			12.4	12.4		12.4	12.3	12.3	12.3		12.3			3.91	3.91		3.93	3.87	3.86	3.87		3.87			7.89	7.89		7.96	7.79	7.75	7.79		7.79			0.148	0.148
OT-Q	Pinus densiflora	OTQ-49	20.2	20.5	21	21.4	21.8	22.4	23.4		24.4			12.9	13	13.1	13.1	13.2	13.3	13.5		13.6			5.14	5.27	5.54	5.72	5.91	6.19	6.66		7.19			11.5	11.9	12.7	13.3	13.9	14.8	16.4		18.1			0.206	0.212	0.222
OT-Q	Pinus densiflora	OTQ-50	21.8	21.9	22.2	23	23	22.8	23.5		24			13.2	13.2	13.3	13.4	13.4	13.4	13.5		13.6			5.9	5.96	6.11	6.47	6.47	6.38	6.74		7.01			13.8	14	14.5	15.7	15.7	15.4	16.6		17.5			0.24	0.243	0.25
OT-Q	Pinus densiflora	OTQ-51	16.1	16.2	16.6	16.8	16.9	17	17.3		17.9			12.1	12.1	12.2	12.2	12.3	12.3	12.4		12.5			3.44	3.47	3.66	3.71	3.74	3.78	3.91		4.17			6.62	6.72	7.21	7.34	7.44	7.54	7.89		8.61			0.127	0.129	0.137
OT-Q	Pinus densiflora	OTQ-52	13.2	13.2	13.2	13.1	13.1	13	13.1					11.4	11.4	11.4	11.3	11.3	11.3	11.3					2.44	2.43	2.44	2.38	2.38	2.35	2.38					4.14	4.12	4.14	4	4	3.93	4					0.0838	0.0834	0.0838
OT-Q	Pinus densiflora	OTQ-53	25.1	25.6	26.2	26.7	27.2	27.8	29		30.8			13.7	13.8	13.9	14	14	14.1	14.2		14.5			7.54	7.83	8.14	8.46	8.73	9.08	9.77		10.9			19.4	20.4	21.5	22.7	23.7	25	27.6		32			0.32	0.335	0.35
OT-Q	Pinus densiflora	OTQ-54	12	11.9	11.9	12								11	11	11	11								2.06	2.01	2.03	2.05								3.28	3.18	3.22	3.26								0.0681	0.0662	0.067
OT-Q	Pinus densiflora	OTQ-55	12.5	12.4	12.3	12.2	12.4	12.4	12.3		12.3			11.2	11.1	11.1	11.1	11.1	11.1	11.1		11.1			2.2	2.16	2.14	2.12	2.16	2.16	2.15		2.14			3.59	3.5	3.45	3.41	3.5	3.5	3.48		3.45			0.0737	0.0721	0.0713
OT-Q	Pinus densiflora	OTQ-56	15.8	15.6	15.6	15.6								12	12	12	12								3.32	3.27	3.27	3.25								6.31	6.18	6.18	6.12								0.122	0.12	0.12
OT-Q	Pinus densiflora	OTQ-57	15.7	15.7	16	15.7	15.9	15.9	16		15.9			12	12	12.1	12	12	12	12.1		12.1			3.31	3.31	3.4	3.29	3.35	3.35	3.4		3.38			6.28	6.28	6.53	6.25	6.4	6.4	6.53		6.46			0.121	0.121	0.125
OT-Q	Pinus densiflora	OTQ-58	14.1	14.2	14.5	14.4	14.5	14.7	14.9		15.4			11.6	11.6	11.7	11.7	11.7	11.8	11.8		11.9			2.73	2.76	2.86	2.84	2.88	2.93	3.02		3.18			4.82	4.9	5.14	5.09	5.2	5.31	5.54		5.94			0.0959	0.0973	0.102
OT-Q	Pinus densiflora	OTQ-59	11.4											10.8											1.88											2.9											0.0609
OT-Q	Pinus densiflora	OTQ-60	15.7	15.7	15.9	15.8	16	16.1	16.5		17.1			12	12	12.1	12	12.1	12.1	12.2		12.3			3.29	3.31	3.37	3.32	3.4	3.44	3.58		3.82			6.25	6.28	6.43	6.31	6.53	6.62	7.01		7.65			0.121	0.121	0.124
OT-Q	Pinus densiflora	OTQ-61	15.1	15.1	15.2	15.1	15.3	15.4	15.6		15.9			11.9	11.9	11.9	11.9	11.9	11.9	12		12.1			3.07	3.08	3.11	3.08	3.15	3.19	3.25		3.38			5.68	5.71	5.77	5.71	5.88	5.97	6.12		6.46			0.111	0.111	0.112
OT-Q	Pinus densiflora	OTQ-62	22.7	22.7	23	23	23.2	23.4	23.9		24.8			13.3	13.4	13.4	13.4	13.4	13.5	13.5		13.7			6.31	6.35	6.49	6.47	6.6	6.7	6.92		7.42			15.2	15.3	15.8	15.7	16.1	16.5	17.2		19			0.26	0.261	0.268
OT-Q	Pinus densiflora	OTQ-63	17.6	17.9	17.8	17.8	17.9	17.9	18.1		18.3			12.4	12.5	12.5	12.5	12.5	12.5	12.5		12.6			4.02	4.15	4.13	4.11	4.17	4.17	4.26		4.34			8.21	8.58	8.5	8.47	8.61	8.61	8.87		9.1			0.154	0.159	0.158
OT-Q	Pinus densiflora	OTQ-64	13.3	13.2	13.5	13.5	13.8	13.5	13.5		13.2			11.4	11.4	11.4	11.5	11.5	11.5	11.5		11.4			2.46	2.44	2.51	2.53	2.63	2.53	2.53		2.43			4.19	4.14	4.31	4.36	4.59	4.36	4.36		4.12			0.0847	0.0838	0.0869
OT-Q	Pinus densiflora	OTQ-65	23.8	23.7	24.1	24.2	24.7	24.7	25.1		26			13.5	13.5	13.6	13.6	13.7	13.7	13.7		13.8			6.91	6.86	7.04	7.09	7.34	7.35	7.59		8.04			17.2	17	17.6	17.8	18.7	18.7	19.6		21.1			0.289	0.286	0.295
OT-Q	Pinus densiflora	OTQ-66	11	10.7	10.8	10.7								10.7	10.6	10.6	10.6								1.75	1.67	1.69	1.66								2.63	2.47	2.51	2.45								0.0558	0.0526	0.0533
OT-Q	Pinus densiflora	OTQ-67	17.7	17.6	17.5	17.5	17.7	17.5						12.4	12.4	12.4	12.4	12.5	12.4						4.08	4.02	4.01	4	4.09	4.01						8.36	8.21	8.17	8.14	8.39	8.17						0.156	0.154	0.153
OT-Q	Pinus densiflora	OTQ-68	14.8	14.5	14.6	14.6	14.6	14.7	15		15.2			11.8	11.7	11.7	11.8	11.8	11.8	11.8		11.9			2.96	2.88	2.89	2.91	2.91	2.93	3.03		3.13			5.39	5.2	5.23	5.28	5.28	5.31	5.56		5.83			0.106	0.103	0.103
OT-Q	Pinus densiflora	OTQ-69	20.3	20.3	20.6	20.8	21	21.4	21.9		22.7			12.9	13	13	13	13.1	13.1	13.2		13.4			5.19	5.21	5.32	5.43	5.54	5.7	5.93		6.33			11.6	11.7	12	12.4	12.7	13.2	13.9		15.3			0.208	0.209	0.214
OT-Q	Pinus densiflora	OTQ-70	26	25.7	26	26	26.5	26.4	26.9		27.3			13.8	13.8	13.8	13.9	13.9	13.9	14		14			8.04	7.9	8.04	8.07	8.34	8.28	8.55		8.78			21.1	20.6	21.1	21.3	22.2	22	23		23.9			0.345	0.338	0.345
OT-Q	Pinus densiflora	OTQ-71	22.9	23	23.5	23.7	24.4	24.7	25.6		26.8			13.4	13.4	13.5	13.5	13.6	13.7	13.8		14			6.42	6.49	6.74	6.84	7.17	7.34	7.85		8.48			15.6	15.8	16.6	17	18.1	18.7	20.5		22.7			0.265	0.268	0.281
OT-Q	Pinus densiflora	OTQ-72	24.3	23.9	23.9	23.8	24	24.1	24.8		25			13.6	13.5	13.5	13.5	13.6	13.6	13.7		13.7			7.15	6.92	6.94	6.91	7.01	7.04	7.42		7.49			18	17.2	17.3	17.2	17.5	17.6	19		19.2			0.301	0.29	0.29
OT-Q	Pinus densiflora	OTQ-73	19.7	19.4	19.6	19.7	19.6	19.7	19.9		19.9			12.8	12.8	12.8	12.8	12.8	12.8	12.9		12.9			4.91	4.79	4.87	4.94	4.87	4.93	5.01		5			10.8	10.4	10.7	10.9	10.7	10.8	11.1		11			0.195	0.189	0.193
OT-Q	Pinus densiflora	OTQ-74	25.9	26	26.7	26.8	27.3	27.9	28.7		30.3			13.8	13.8	13.9	14	14	14.1	14.2		14.4			7.99	8.04	8.44	8.51	8.8	9.11	9.62		10.6			21	21.1	22.6	22.9	23.9	25.1	27		30.8			0.342	0.345	0.366
OT-Q	Pinus densiflora	OTQ-75	15.6	15.7	15.9	15.8	15.8	16.1	16.1					12	12	12.1	12	12	12.1	12.1					3.27	3.31	3.37	3.32	3.33	3.44	3.44					6.18	6.28	6.43	6.31	6.34	6.62	6.62					0.12	0.121	0.124
OT-Q	Pinus densiflora	OTQ-76	25.8	26.1	26.8	26.7	27.2	27.8	28.4		29.5			13.8	13.9	14	13.9	14	14.1	14.2		14.3			7.95	8.09	8.51	8.44	8.71	9.08	9.41		10.1			20.8	21.3	22.9	22.6	23.6	25	26.2		28.8			0.341	0.348	0.369
OT-Q	Pinus densiflora	OTQ-77	13.2	12.9	13	13								11.4	11.3	11.3	11.3								2.44	2.34	2.37	2.36								4.14	3.9	3.97	3.95								0.0838	0.0795	0.0808
OT-Q	Pinus densiflora	OTQ-78	24.7	24.6	24.7	24.7	24.8	25	25.1		25.4			13.7	13.7	13.7	13.7	13.7	13.7	13.7		13.8			7.35	7.32	7.35	7.37	7.39	7.51	7.59		7.73			18.7	18.6	18.7	18.8	18.8	19.3	19.6		20			0.311	0.309	0.311
OT-Q	Pinus densiflora	OTQ-79	12.5	12	12									11.2	11	11									2.2	2.05	2.06									3.59	3.26	3.28									0.0737	0.0678	0.0681
OT-Q	Pinus densiflora	OTQ-80	18	18.3	19.1	19.2	19.9	20.7	22.2		24.2			12.5	12.6	12.7	12.7	12.9	13	13.3		13.6			4.19	4.33	4.66	4.72	5.01	5.37	6.07		7.09			8.69	9.06	10	10.2	11.1	12.2	14.4		17.8			0.161	0.167	0.183
OT-Q	Pinus densiflora	OTQ-81	17.8	18	18.3									12.5	12.5	12.6									4.11	4.18	4.31									8.47	8.65	9.03									0.158	0.161	0.167
OT-Q	Pinus densiflora	OTQ-82	23.2	23.3	23.8	24.2	24.8	25.2	26.2		27.5			13.4	13.5	13.5	13.6	13.7	13.7	13.9		14.1			6.57	6.65	6.89	7.09	7.42	7.62	8.14		8.91			16	16.3	17.1	17.8	19	19.7	21.5		24.3			0.272	0.276	0.288
OT-Q	Pinus densiflora	OTQ-83	26	25.6	25.8	25.8	25.9	25.9	26.9		26.3			13.8	13.8	13.8	13.8	13.8	13.8	14		13.9			8.04	7.83	7.92	7.95	8.02	8.02	8.55		8.2			21.1	20.4	20.7	20.8	21.1	21.1	23		21.7			0.345	0.335	0.339
OT-Q	Pinus densiflora	OTQ-84	13.2	13										11.4	11.3										2.44	2.37										4.14	3.97										0.0838	0.0808
OT-Q	Pinus densiflora	OTQ-85	30.1	30.7	31.1	31.3	31.8	32.1	32.7		33.7			14.4	14.5	14.5	14.5	14.6	14.6	14.7		14.8			10.4	10.8	11	11.2	11.5	11.7	12.1		12.8			30.2	31.6	32.6	33.3	34.4	35.4	37		39.8			0.468	0.486	0.5
OT-Q	Pinus densiflora	OTQ-86	19	18.8	18.8	18.7	18.5	18.7	18.8		18.8			12.7	12.7	12.7	12.7	12.6	12.7	12.7		12.7			4.64	4.53	4.53	4.51	4.42	4.51	4.53		4.53			9.97	9.65	9.65	9.61	9.33	9.61	9.65		9.65			0.182	0.177	0.177
OT-Q	Pinus densiflora	OTQ-87	25.5	25.8	26.3	26.5	26.7	27.2	27.8		29.1			13.8	13.8	13.9	13.9	14	14	14.1		14.3			7.76	7.95	8.23	8.34	8.46	8.73	9.06		9.82			20.2	20.8	21.8	22.2	22.7	23.7	24.9		27.8			0.331	0.341	0.355
OT-Q	Pinus densiflora	OTQ-88	12.1	11.9	11.9									11.1	11	11									2.08	2.02	2.03									3.33	3.2	3.22									0.0689	0.0666	0.067
OT-Q	Pinus densiflora	OTQ-89	12.7	12.9	13	12.9	12.8	12.8						11.2	11.3	11.3	11.3	11.3	11.3						2.28	2.32	2.36	2.33	2.3	2.29						3.77	3.86	3.95	3.88	3.81	3.79						0.077	0.0787	0.0804
OT-Q	Pinus densiflora	OTQ-90	29	29.9	29.9	30.1	30.9	31.4	31.7		32.8			14.2	14.4	14.4	14.4	14.5	14.5	14.6		14.7			9.75	10.3	10.3	10.5	10.9	11.3	11.4		12.1			27.5	29.7	29.7	30.3	32.2	33.5	34.2		37.1			0.433	0.462	0.462
OT-Q	Pinus densiflora	OTQ-91	30.1	30.3	30.7	30.7	31.4	31.8	33		34.2			14.4	14.4	14.5	14.5	14.5	14.6	14.7		14.8			10.5	10.6	10.8	10.8	11.2	11.5	12.3		13			30.3	30.8	31.8	31.7	33.3	34.5	37.7		41			0.47	0.476	0.489
OT-Q	Pinus densiflora	OTQ-92	17.3	17.2	17.3	17.1	17	17.1	17.2		17.1			12.4	12.3	12.4	12.3	12.3	12.3	12.3		12.3			3.91	3.86	3.92	3.82	3.81	3.85	3.88		3.82			7.89	7.75	7.93	7.65	7.61	7.72	7.82		7.65			0.148	0.146	0.149
OT-Q	Pinus densiflora	OTQ-93	24.5	24.8	25	25.1	25.6	25.8	26.2		26.8			13.6	13.7	13.7	13.7	13.8	13.8	13.9		14			7.25	7.4	7.52	7.57	7.85	7.97	8.14		8.51			18.4	18.9	19.3	19.5	20.5	20.9	21.5		22.9			0.306	0.313	0.319
OT-Q	Pinus densiflora	OTQ-94	23.6	23.9	24.4	24.6	25	25.4	26		26.9			13.5	13.5	13.6	13.6	13.7	13.8	13.9		14			6.76	6.96	7.2	7.29	7.51	7.73	8.07		8.53			16.7	17.4	18.2	18.5	19.3	20	21.3		22.9			0.282	0.291	0.303
OT-Q	Pinus densiflora	OTQ-95	21.9	22.5	22.5	22.3	22.4	22.4	22.8		22.4			13.2	13.3	13.3	13.3	13.3	13.3	13.4		13.3			5.94	6.25	6.25	6.14	6.2	6.2	6.38		6.2			14	15	15	14.6	14.8	14.8	15.4		14.8			0.242	0.257	0.257
OT-Q	Pinus densiflora	OTQ-96	20.3	20.3	20.6	20.7	21	21.2	21.6		22.8			12.9	12.9	13	13	13.1	13.1	13.2		13.4			5.19	5.2	5.34	5.36	5.52	5.63	5.82		6.39			11.6	11.7	12.1	12.1	12.7	13	13.6		15.5			0.208	0.209	0.216
OT-Q	Pinus densiflora	OTQ-97	12.5	12.3										11.2	11.1										2.2	2.14										3.59	3.45										0.0737	0.0713
OT-Q	Pinus densiflora	OTQ-98	21.9	21.8	22	22.1	21.9	22.3	22.2		22.3			13.2	13.2	13.2	13.3	13.2	13.3	13.3		13.3			5.96	5.88	5.99	6.05	5.96	6.13	6.1		6.13			14	13.8	14.1	14.3	14	14.6	14.5		14.6			0.243	0.239	0.244
OT-Q	Pinus densiflora	OTQ-99	24.7	24.6	24.8	25	25	25.7	25.9		26.8			13.7	13.6	13.7	13.7	13.7	13.8	13.8		14			7.37	7.3	7.42	7.49	7.51	7.88	7.99		8.51			18.8	18.5	19	19.2	19.3	20.6	21		22.9			0.312	0.308	0.314
OT-Q	Pinus densiflora	OTQ-100	19.5	19.5	19.7	19.5	19.7	19.7	20.4		20.4			12.8	12.8	12.8	12.8	12.8	12.8	13		13			4.83	4.86	4.93	4.86	4.94	4.94	5.23		5.26			10.5	10.6	10.8	10.6	10.9	10.9	11.7		11.8			0.191	0.192	0.196
OT-Q	Pinus densiflora	OTQ-101	13.6	13.4	13.5									11.5	11.4	11.4									2.54	2.5	2.51									4.39	4.29	4.31									0.0882	0.0864	0.0869
OT-Q	Pinus densiflora	OTQ-102	20.2	20.5	20.9	20.9	21.1	21.2	21.6		21.8			12.9	13	13	13	13.1	13.1	13.2		13.2			5.14	5.29	5.46	5.46	5.55	5.6	5.82		5.91			11.5	11.9	12.5	12.5	12.7	12.9	13.6		13.9			0.206	0.213	0.221
OT-Q	Pinus densiflora	OTQ-103	15.8	15.6										12	12										3.34	3.25										6.37	6.12										0.123	0.119
OT-Q	Pinus densiflora	OTQ-104	22.2	22.8	23.7	24	24.8	25.8	26.9		28.6			13.3	13.4	13.5	13.6	13.7	13.8	14		14.2			6.1	6.39	6.81	7.01	7.42	7.92	8.53		9.56			14.5	15.5	16.9	17.5	19	20.7	22.9		26.8			0.249	0.264	0.284
OT-Q	Pinus densiflora	OTQ-105	22.4	22.3	22.4	22.1	22.2	22.3	22.5					13.3	13.3	13.3	13.3	13.3	13.3	13.3					6.17	6.13	6.17	6.05	6.07	6.13	6.22					14.7	14.6	14.7	14.3	14.4	14.6	14.9					0.253	0.251	0.253
OT-Q	Pinus densiflora	OTQ-106	11.5	11.3	11.5	11.3	11.3	11.4	11.5		11.5			10.9	10.8	10.9	10.8	10.8	10.8	10.9		10.9			1.9	1.85	1.89	1.84	1.84	1.86	1.89		1.89			2.94	2.84	2.92	2.82	2.82	2.86	2.92		2.92			0.0617	0.0598	0.0613
OT-Q	Pinus densiflora	OTQ-107	20.8											13											5.45											12.4											0.221
OT-Q	Pinus densiflora	OTQ-108	27.3	27.6	28	27.7	27.9	28.2	28.4		28.6			14	14.1	14.1	14.1	14.1	14.2	14.2		14.2			8.8	8.97	9.17	9.02	9.15	9.32	9.39		9.56			23.9	24.6	25.3	24.8	25.2	25.9	26.2		26.8			0.384	0.392	0.403
OT-Q	Pinus densiflora	OTQ-109	18.7	18.4	18.4									12.6	12.6	12.6									4.49	4.38	4.37									9.53	9.22	9.18									0.175	0.17	0.169
OT-Q	Pinus densiflora	OTQ-110	23.4	23.4	23.8	23.9	23.9	24.2	24		24.1			13.5	13.5	13.5	13.5	13.5	13.6	13.6		13.6			6.66	6.7	6.87	6.92	6.94	7.07	6.99		7.04			16.4	16.5	17.1	17.2	17.3	17.7	17.5		17.6			0.277	0.278	0.287
OT-Q	Pinus densiflora	OTQ-111	25	25.3	25.5	25.6	25.9	26.5	26.9		28.1			13.7	13.7	13.8	13.8	13.8	13.9	14		14.1			7.52	7.66	7.8	7.85	8.02	8.35	8.55		9.26			19.3	19.8	20.3	20.5	21.1	22.3	23		25.7			0.319	0.326	0.333
OT-Q	Pinus densiflora	OTQ-112	19.9	19.7	19.9	20.1	20.1	20.2			21			12.9	12.8	12.9	12.9	12.9	12.9			13.1			5.01	4.94	5.03	5.08	5.08	5.17			5.52			11.1	10.9	11.1	11.3	11.3	11.6			12.7			0.2	0.196	0.2
OT-Q	Pinus densiflora	OTQ-113	27.5	27.7	28.1	28.3	28.6	29.1	29.8		31			14.1	14.1	14.1	14.2	14.2	14.3	14.4		14.5			8.89	9	9.26	9.35	9.56	9.84	10.3		11			24.3	24.7	25.7	26	26.8	27.9	29.5		32.4			0.389	0.394	0.407
OT-Q	Pinus densiflora	OTQ-114	21.2	21.3	21.5	21.6	21.6	22	22.6		23.1			13.1	13.1	13.2	13.2	13.2	13.2	13.3		13.4			5.63	5.66	5.76	5.79	5.79	5.97	6.28		6.52			13	13.1	13.4	13.5	13.5	14.1	15.1		15.9			0.227	0.228	0.233
OT-Q	Pinus densiflora	OTQ-115	17.3	17.5	17.6	17.6	17.8	18.1	18.5		18.9			12.4	12.4	12.4	12.4	12.5	12.5	12.6		12.7			3.93	4	4.05	4.02	4.11	4.26	4.39		4.57			7.96	8.14	8.28	8.21	8.47	8.87	9.26		9.77			0.149	0.152	0.155
OT-Q	Pinus densiflora	OTQ-116	18	17.9	18.1	18	18.3	18.4	18.7		19.1			12.5	12.5	12.5	12.5	12.6	12.6	12.7		12.7			4.18	4.15	4.23	4.22	4.31	4.38	4.51		4.65			8.65	8.58	8.8	8.76	9.03	9.22	9.61		10			0.161	0.159	0.163
OT-Q	Pinus densiflora	OTQ-117	18	18.3	18.4	18.4	18.6	18.6	18.7		18.8			12.5	12.6	12.6	12.6	12.6	12.6	12.7		12.7			4.22	4.34	4.37	4.35	4.45	4.46	4.51		4.53			8.76	9.1	9.18	9.14	9.41	9.45	9.61		9.65			0.163	0.168	0.169
OT-Q	Pinus densiflora	OTQ-118	14.3	14.2	14.8	14.1	14.1	13.9	14.1					11.7	11.6	11.8	11.6	11.6	11.6	11.6					2.8	2.76	2.97	2.74	2.72	2.67	2.72					5.01	4.9	5.42	4.85	4.8	4.69	4.8					0.0992	0.0973	0.106
OT-Q	Pinus densiflora	OTQ-119	23	22.9	23	23.1	23.1	23.2	23.4		23.7			13.4	13.4	13.4	13.4	13.4	13.4	13.5		13.5			6.47	6.41	6.5	6.54	6.52	6.58	6.68		6.84			15.7	15.5	15.8	15.9	15.9	16.1	16.4		17			0.267	0.264	0.269
OT-Q	Pinus densiflora	OTQ-120	25.5	25.9	26.1	26.4	26.7	27.4	28.3		29.4			13.8	13.8	13.9	13.9	14	14	14.2		14.3			7.76	8.02	8.11	8.25	8.46	8.86	9.35		10			20.2	21.1	21.4	21.9	22.7	24.1	26		28.6			0.331	0.344	0.349
OT-Q	Pinus densiflora	OTQ-121	17.1	17.1	17.2	17.2	16.9	17.1	16.9		16.9			12.3	12.3	12.3	12.3	12.3	12.3	12.3		12.3			3.82	3.82	3.87	3.86	3.77	3.85	3.76		3.74			7.65	7.65	7.79	7.75	7.51	7.72	7.48		7.44			0.144	0.144	0.146
OT-Q	Pinus densiflora	OTQ-122	16.4	16	16.2	16.2	16.1	15.9	15.9		16			12.2	12.1	12.1	12.1	12.1	12.1	12		12.1			3.57	3.4	3.49	3.5	3.44	3.39	3.35		3.4			6.97	6.53	6.75	6.78	6.62	6.49	6.4		6.53			0.133	0.125	0.129
OT-Q	Pinus densiflora	OTQ-123	22.4	22.8	23	23.1	23.6	23.7	24.4		25			13.3	13.4	13.4	13.4	13.5	13.5	13.6		13.7			6.2	6.38	6.47	6.54	6.76	6.81	7.17		7.49			14.8	15.4	15.7	15.9	16.7	16.9	18.1		19.2			0.255	0.263	0.267
OT-Q	Pinus densiflora	OTQ-124	12.6											11.2											2.24											3.68											0.0754
OT-Q	Pinus densiflora	OTQ-125	27.2	27.7	27.4	27.6	27.6	28.1	28.6		28.7			14	14.1	14	14.1	14.1	14.1	14.2		14.2			8.75	8.98	8.86	8.93	8.95	9.26	9.52		9.62			23.7	24.6	24.1	24.4	24.5	25.7	26.7		27			0.381	0.393	0.387
OT-Q	Pinus densiflora	OTQ-126	22.5	22.9	23.4	23.6	23.9	24.5	25.3		26.9			13.3	13.4	13.5	13.5	13.5	13.6	13.8		14			6.22	6.41	6.68	6.76	6.96	7.24	7.68		8.53			14.9	15.5	16.4	16.7	17.4	18.3	19.9		22.9			0.255	0.264	0.278
OT-Q	Pinus densiflora	OTQ-127	11.2											10.8											1.81											2.76											0.0584
OT-Q	Pinus densiflora	OTQ-128	11.5	11.3	11.6									10.9	10.8	10.9									1.9	1.85	1.94									2.94	2.84	3.02									0.0617	0.0598	0.0632
OT-Q	Pinus densiflora	OTQ-129	18.7	18.7	19	19	19.2	19.5	19.8		20.3			12.6	12.6	12.7	12.7	12.7	12.8	12.9		12.9			4.47	4.5	4.62	4.62	4.69	4.84	4.99		5.19			9.49	9.57	9.93	9.93	10.1	10.6	11		11.6			0.174	0.176	0.181
OT-Q	Pinus densiflora	OTQ-130	14.6	15.2										11.7	11.9										2.9	3.1										5.25	5.74										0.104	0.112
OT-Q	Pinus densiflora	OTQ-131	21.3	21.3	21.7	21.6	21.8	22.2	22.8		23.7			13.1	13.1	13.2	13.2	13.2	13.3	13.4		13.5			5.67	5.67	5.84	5.81	5.9	6.1	6.36		6.81			13.1	13.1	13.6	13.6	13.8	14.5	15.4		16.9			0.229	0.229	0.237
OT-Q	Pinus densiflora	OTQ-132	15.9	16	16	16	16	16.1	16.3		16.3			12.1	12.1	12.1	12.1	12.1	12.1	12.1		12.2			3.38	3.4	3.43	3.4	3.43	3.46	3.52		3.53			6.46	6.53	6.59	6.53	6.59	6.68	6.84		6.88			0.124	0.125	0.126
OT-Q	Pinus densiflora	OTQ-133	29.3	29.7	30.7	30.6	31.1	31.9	32.8		34.4			14.3	14.3	14.5	14.4	14.5	14.6	14.7		14.9			9.92	10.2	10.8	10.8	11.1	11.6	12.2		13.2			28.2	29.2	31.6	31.5	32.8	34.8	37.3		41.7			0.442	0.455	0.486
OT-Q	Pinus densiflora	OTQ-134	14.5	14.6										11.7	11.7										2.88	2.9										5.2	5.25										0.103	0.104
OT-Q	Pinus densiflora	OTQ-135	21.9	21.8	21.9	22.1	22.3	22.8	23		23.9			13.2	13.2	13.2	13.3	13.3	13.4	13.4		13.5			5.93	5.88	5.96	6.05	6.16	6.36	6.5		6.96			13.9	13.8	14	14.3	14.7	15.4	15.8		17.4			0.241	0.239	0.243
OT-Q	Pinus densiflora	OTQ-136	15.3	15.2	15.2	15.2	15.2	15.2	15.2					11.9	11.9	11.9	11.9	11.9	11.9	11.9					3.14	3.11	3.13	3.11	3.1	3.1	3.1					5.85	5.77	5.83	5.77	5.74	5.74	5.74					0.114	0.112	0.113
OT-Q	Pinus densiflora	OTQ-137	27.5	28	28.3	28.6	29	29.3	30.1		30.9			14.1	14.1	14.2	14.2	14.2	14.3	14.4		14.5			8.91	9.17	9.35	9.56	9.75	9.96	10.5		10.9			24.3	25.3	26	26.8	27.5	28.3	30.3		32.1			0.389	0.403	0.412
OT-Q	Pinus densiflora	OTQ-138	17.7	17.6	18.1	18.1	18.2	18.8	18.8		19.4			12.4	12.4	12.5	12.5	12.5	12.7	12.7		12.8			4.06	4.02	4.23	4.26	4.27	4.55	4.55		4.8			8.32	8.21	8.8	8.87	8.91	9.73	9.73		10.5			0.155	0.154	0.163
OT-Q	Pinus densiflora	OTQ-139	13.9	13.9	14	13.9	14	14.1	14.1		14.3			11.6	11.6	11.6	11.6	11.6	11.6	11.6		11.7			2.67	2.67	2.69	2.66	2.68	2.74	2.74		2.8			4.69	4.69	4.74	4.67	4.72	4.85	4.85		5.01			0.0936	0.0936	0.0945
OT-Q	Pinus densiflora	OTQ-140	13.5	13	13									11.5	11.3	11.3									2.52	2.37	2.37									4.34	3.97	3.97									0.0873	0.0808	0.0808
OT-Q	Pinus densiflora	OTQ-141	13.9	13.8										11.6	11.5										2.66	2.61										4.67	4.54										0.0932	0.0909
OT-Q	Pinus densiflora	OTQ-142	15.9	15.9	15.9	15.8	15.9	15.9	15.9		15.9			12.1	12.1	12.1	12	12.1	12	12.1		12			3.38	3.38	3.37	3.33	3.38	3.35	3.38		3.35			6.46	6.46	6.43	6.34	6.46	6.4	6.46		6.4			0.124	0.124	0.124
OT-Q	Pinus densiflora	OTQ-143	11											10.7											1.77											2.67											0.0566
OT-Q	Pinus densiflora	OTQ-144	27.5	27.9	28.2	28.1	28.3	28.8	29.1		30.1			14.1	14.1	14.1	14.1	14.2	14.2	14.3		14.4			8.91	9.11	9.3	9.24	9.37	9.65	9.81		10.4			24.3	25.1	25.8	25.6	26.1	27.2	27.7		30.2			0.389	0.4	0.409
OT-Q	Pinus densiflora	OTQ-145	14.3	14.2	14.3	14.2								11.7	11.6	11.7	11.6								2.79	2.77	2.79	2.77								4.98	4.93	4.98	4.93								0.0987	0.0978	0.0987
OT-Q	Pinus densiflora	OTQ-146	11.1											10.8											1.8											2.73											0.0577
OT-Q	Pinus densiflora	OTQ-147	12.2	12.1										11.1	11.1										2.11	2.08										3.39	3.33										0.0701	0.0689
OT-Q	Pinus densiflora	OTQ-148	21.8	22.2	22.8	22.9	23.1	23.6	24.2		25.8			13.2	13.3	13.4	13.4	13.4	13.5	13.6		13.8			5.9	6.08	6.38	6.44	6.52	6.78	7.07		7.93			13.8	14.4	15.4	15.6	15.9	16.7	17.7		20.8			0.24	0.249	0.263
OT-Q	Pinus densiflora	OTQ-149	17.3	16.8	16.6	16.6	16.7	16.7	16.8		16.8			12.4	12.2	12.2	12.2	12.2	12.2	12.2		12.3			3.92	3.71	3.66	3.62	3.67	3.68	3.71		3.72			7.93	7.34	7.21	7.11	7.24	7.27	7.34		7.37			0.149	0.139	0.137
OT-Q	Pinus densiflora	OTQ-150	17.9	18.1	18.3	18.3	18.8	18.7	19		19.5			12.5	12.5	12.6	12.6	12.7	12.7	12.7		12.8			4.17	4.23	4.33	4.34	4.53	4.51	4.64		4.86			8.61	8.8	9.06	9.1	9.65	9.61	9.97		10.6			0.16	0.163	0.167
OT-Q	Pinus densiflora	OTQ-151	19.6	19.5	19.8	19.7	19.9	20.3	20.7		21.2			12.8	12.8	12.9	12.8	12.9	12.9	13		13.1			4.87	4.83	4.99	4.94	5.01	5.19	5.37		5.61			10.7	10.5	11	10.9	11.1	11.6	12.2		12.9			0.193	0.191	0.198
OT-Q	Pinus densiflora	OTQ-152	11	10.9	10.9	10.8	10.7	10.8	10.6					10.7	10.7	10.7	10.6	10.6	10.6	10.6					1.75	1.73	1.74	1.69	1.67	1.69	1.65					2.63	2.6	2.61	2.51	2.47	2.51	2.43					0.0558	0.0551	0.0554
OT-Q	Pinus densiflora	OTQ-153							24.3											13.6											7.14											18
OT-Q	Pinus densiflora	OTQ-154	20.8	21.1	21.5	21.2	21.5	21.7	22.2		22.6			13	13.1	13.1	13.1	13.2	13.2	13.3		13.3			5.4	5.55	5.73	5.63	5.76	5.85	6.07		6.28			12.3	12.7	13.3	13	13.4	13.7	14.4		15.1			0.219	0.223	0.232
OT-Q	Pinus densiflora	OTQ-155	18.2	18.6	19.1	18.3	18.5	18.6	18.6		18.7			12.6	12.6	12.7	12.6	12.6	12.6	12.6		12.6			4.3	4.45	4.68	4.33	4.42	4.46	4.46		4.47			8.99	9.41	10.1	9.06	9.33	9.45	9.45		9.49			0.166	0.173	0.184
OT-Q	Pinus densiflora	OTQ-156	17.3	17.4	17.5	17.4	17.3	17.4	17.7		17.8			12.4	12.4	12.4	12.4	12.4	12.4	12.4		12.5			3.93	3.95	3.99	3.96	3.93	3.97	4.08		4.13			7.96	8	8.1	8.03	7.96	8.07	8.36		8.5			0.149	0.15	0.152
OT-Q	Pinus densiflora	OTQ-157	12.6	12.6										11.2	11.2										2.25	2.23										3.7	3.65										0.0758	0.0749
OT-Q	Pinus densiflora	OTQ-158	25.7	25.8	26.4	26.4	26.5	26.8	27.4		27.9			13.8	13.8	13.9	13.9	13.9	14	14		14.1			7.86	7.97	8.25	8.28	8.3	8.5	8.82		9.13			20.5	20.9	21.9	22	22.1	22.8	24		25.2			0.336	0.342	0.356
OT-Q	Cerasus leveilleana	OTQ-159		14.8	15.2	15.3	15.5	15.8	16.4		17				10.8	10.9	11	11	11.1	11.3		11.4				2.13	2.33	2.38	2.47	2.58	2.89		3.23				9.29	10.2	10.4	10.9	11.4	12.8		14.5				0.0883	0.0946
OT-Q	Castanea crenata	OTQ-160	12.7	12.7	12.8	12.8	12.9	13.1	13.3		13.4			10.1	10.1	10.2	10.2	10.2	10.3	10.4		10.4			1.33	1.33	1.38	1.38	1.4	1.46	1.55		1.58			5.61	5.61	5.84	5.84	5.94	6.23	6.63		6.73			0.0614	0.0614	0.0632
OT-Q	Castanea crenata	OTQ-161	23.7	24	24.5	24.8	25.4	25.6	26.5		27.1			12.9	12.9	13	13.1	13.2	13.2	13.4		13.4			8.97	9.23	9.83	10.2	11	11.3	12.5		13.3			43	44.3	47.4	49.2	53.4	55	61.4		65.6			0.261	0.267	0.28
OT-Q	Castanea crenata	OTQ-162	14.5	14.6	14.8	14.9	15.1	15.4	15.6		15.8			10.7	10.8	10.8	10.8	10.9	11	11.1		11.1			2.02	2.05	2.14	2.17	2.26	2.39	2.51		2.58			8.78	8.9	9.35	9.48	9.88	10.5	11.1		11.4			0.0848	0.0857	0.0888
OT-Q	Quercus crispula	OTQ-163	23.9	24.4	25.2	25.5	26.4	26.9	27.7		29.1			12.9	13	13.1	13.2	13.3	13.4	13.5		13.8			9.11	9.72	10.7	11.2	12.4	13.1	14.3		16.6			43.7	46.8	51.9	54.3	60.5	64.3	70.7		82.9			0.264	0.277	0.298
OT-Q	Castanea crenata	OTQ-164	31.6	32.1	32.5	32.8	33.1	33.8	34.5		35			14.1	14.2	14.2	14.3	14.3	14.4	14.5		14.6			21.4	22.3	23.2	24	24.6	26.2	28		29.1			109	114	118	123	126	135	145		151			0.497	0.513	0.528
OT-Q	Cerasus leveilleana	OTQ-165	21.7	22	22.5	23.2	23.3	23.7	24.6		25.8			12.5	12.5	12.6	12.8	12.8	12.9	13		13.2			6.8	7.07	7.58	8.39	8.47	8.93	10		11.6			32	33.4	35.9	40	40.4	42.8	48.4		56.5			0.212	0.219	0.23
OT-Q	Castanea crenata	OTQ-166	23.1	23.4	23.7	23.8	23.9	24.4	25		25			12.7	12.8	12.9	12.9	12.9	13	13.1		13.1			8.22	8.57	8.86	9.04	9.19	9.76	10.5		10.4			39.2	40.9	42.4	43.3	44.1	47	50.7		50.5			0.245	0.253	0.259
OT-Q	Castanea crenata	OTQ-167	22	22.4	22.8	23	23.4	23.9	24.4		25.4			12.5	12.6	12.7	12.7	12.8	12.9	13		13.2			7.14	7.55	7.92	8.19	8.54	9.19	9.68		11			33.7	35.8	37.6	39	40.8	44.1	46.6		53.2			0.22	0.23	0.238
OT-Q	Cerasus leveilleana	OTQ-168									10.2											9.2											0.684											2.77
OT-Q	Castanea crenata	OTQ-169	15.4	15.5	15.8	15.9	15.9	16.2	16.3		16.6			11	11	11.1	11.1	11.1	11.2	11.2		11.3			2.42	2.47	2.58	2.66	2.66	2.81	2.84		2.99			10.6	10.9	11.4	11.7	11.7	12.4	12.6		13.3			0.0974	0.0988	0.102
OT-Q	Castanea crenata	OTQ-170	11.5	11.5	11.6	11.7	11.8	11.8	11.9		12			9.71	9.72	9.76	9.79	9.83	9.85	9.89		9.91			0.979	0.987	1.01	1.04	1.06	1.08	1.11		1.13			4.05	4.09	4.2	4.31	4.43	4.51	4.63		4.71			0.0484	0.0488	0.0497
OT-Q	Castanea crenata	OTQ-171	26.5	27	27.4	27.7	28.2	29	29.3		30.2			13.3	13.4	13.5	13.5	13.6	13.7	13.8		13.9			12.4	13.2	13.9	14.3	15.2	16.4	16.9		18.6			60.9	64.8	68.3	70.7	75.3	81.8	84.4		93.7			0.333	0.348	0.361
OT-Q	Cerasus leveilleana	OTQ-172	10.3	10.4	10.6	10.6	10.7	10.9	11.1		11.3			9.26	9.29	9.37	9.38	9.42	9.5	9.57		9.63			0.717	0.731	0.772	0.779	0.801	0.845	0.891		0.93			2.91	2.97	3.15	3.18	3.27	3.46	3.67		3.84			0.0386	0.0392	0.0409
OT-Q	Cerasus leveilleana	OTQ-173	10.3	10.5	10.6	10.7	10.8	10.8	11		11.1			9.25	9.32	9.36	9.4	9.43	9.46	9.54		9.56			0.711	0.744	0.765	0.786	0.808	0.823	0.868		0.883			2.88	3.03	3.12	3.21	3.3	3.37	3.56		3.63			0.0383	0.0397	0.0406
OT-Q	Quercus serrata	OTQ-174	20.9	21.1	21.8	21.9	22.3	22.8	23.4		24.1			12.3	12.4	12.5	12.5	12.6	12.7	12.8		12.9			6.09	6.29	6.95	7.04	7.45	7.95	8.57		9.41			28.5	29.5	32.7	33.2	35.3	37.8	40.9		45.2			0.196	0.2	0.216
OT-Q	Castanea crenata	OTQ-175	21.7	22.1	22.6	22.9	23.5	24	24.8		25.9			12.5	12.6	12.7	12.7	12.8	12.9	13.1		13.2			6.83	7.17	7.72	8.05	8.64	9.3	10.3		11.6			32.1	33.8	36.6	38.3	41.3	44.7	49.6		56.8			0.213	0.221	0.233
OT-Q	Castanea crenata	OTQ-176	16.1	16	16.3	16.3	16.4	16.6	16.9		17			11.2	11.2	11.2	11.2	11.3	11.3	11.4		11.4			2.77	2.72	2.84	2.86	2.92	3.05	3.21		3.25			12.3	12.1	12.6	12.7	13	13.6	14.4		14.5			0.108	0.106	0.11
OT-Q	Cerasus leveilleana	OTQ-177	11.8	11.8	11.8	11.9	11.9	11.9	11.9		11.8			9.84	9.83	9.84	9.89	9.87	9.89	9.89		9.83			1.07	1.06	1.07	1.11	1.1	1.11	1.11		1.06			4.47	4.43	4.47	4.63	4.59	4.63	4.63		4.43			0.052	0.0517	0.052
OT-Q	Castanea crenata	OTQ-178	21.3	21.4	21.7	21.9	22.2	22.5	22.8		23.2			12.4	12.4	12.5	12.5	12.6	12.6	12.7		12.8			6.47	6.56	6.83	6.98	7.26	7.58	7.88		8.39			30.3	30.8	32.1	32.9	34.3	35.9	37.4		40			0.205	0.207	0.213
OT-Q	Quercus serrata	OTQ-179	12.9	12.7	12.8	13.1	13.2	13.3	13.7		14			10.2	10.2	10.2	10.3	10.3	10.4	10.5		10.6			1.39	1.34	1.37	1.45	1.5	1.54	1.67		1.79			5.89	5.66	5.79	6.18	6.37	6.58	7.15		7.71			0.0636	0.0617	0.0628
OT-Q	Quercus serrata	OTQ-180	15.6	15.7	15.9	15.8	16.4	16.4	16.6		17			11	11.1	11.1	11.1	11.3	11.3	11.3		11.4			2.5	2.53	2.62	2.61	2.92	2.92	3.01		3.26			11	11.2	11.6	11.5	13	13	13.4		14.6			0.0997	0.101	0.104
OT-Q	Acer rufinerve Sieb. et Zucc.	OTQ-181	20.6	20.6	20.6	20.4								12.2	12.3	12.3	12.2								5.79	5.84	5.82	5.65								26.9	27.2	27.1	26.3								0.188	0.19	0.189
OT-Q	Acer rufinerve Sieb. et Zucc.	OTQ-182	22.4	22.4	22.5	22.5	22.5	22.6						12.6	12.6	12.6	12.6	12.6	12.7						7.52	7.55	7.62	7.65	7.62	7.68						35.6	35.8	36.1	36.3	36.1	36.4						0.229	0.23	0.231
OT-Q	Castanea crenata	OTQ-183	22.5	22.7	23.1	23.2	23.7	24.2	24.6		25.3			12.6	12.7	12.7	12.8	12.9	13	13		13.1			7.62	7.81	8.22	8.39	8.93	9.53	9.95		10.9			36.1	37.1	39.2	40	42.8	45.8	48		52.8			0.231	0.236	0.245
OT-Q	Castanea crenata	OTQ-184	15.4	16	16.4	16.7	17.1	17.6	18.1		19.1			11	11.2	11.3	11.3	11.4	11.6	11.7		11.9			2.41	2.72	2.92	3.08	3.3	3.63	3.96		4.62			10.6	12.1	13	13.8	14.8	16.4	18		21.2			0.0969	0.106	0.112
OT-Q	Quercus serrata	OTQ-185	20.7	21	21.3	21.9	22.2	22.5	23.3		23.9			12.3	12.3	12.4	12.5	12.6	12.6	12.8		12.9			5.9	6.18	6.47	6.98	7.29	7.65	8.43		9.11			27.5	28.9	30.3	32.9	34.5	36.3	40.2		43.7			0.191	0.198	0.205
OT-Q	Castanea crenata	OTQ-186	32.9	33.3	33.7	34.4	34.8	35.5	36.3		37.5			14.3	14.3	14.4	14.5	14.5	14.6	14.7		14.9			24.3	25.1	26	27.6	28.7	30.4	32.5		35.9			124	128	134	142	149	158	170		188			0.545	0.558	0.574
OT-Q	Castanea crenata	OTQ-187	11.3	11.3	11.3									9.65	9.63	9.65									0.938	0.93	0.938									3.87	3.84	3.87									0.0469	0.0465	0.0469
OT-Q	Cerasus leveilleana	OTQ-188	9.14	9.14	9.33	9.45	9.71	9.74	9.74		9.99			8.72	8.72	8.81	8.87	8.99	9	9		9.11			0.491	0.491	0.523	0.545	0.591	0.597	0.597		0.646			1.94	1.94	2.08	2.17	2.37	2.39	2.39		2.6			0.0288	0.0288	0.0303
OT-Q	Quercus serrata	OTQ-189	21.5	22.1	22.9	23.4	23.6	24.6	25.1		26.1			12.5	12.6	12.7	12.8	12.8	13	13.1		13.3			6.68	7.17	7.98	8.61	8.75	9.99	10.6		12			31.4	33.8	37.9	41.1	41.8	48.2	51.1		58.4			0.21	0.221	0.239
OT-Q	Quercus serrata	OTQ-190	28.3	28.7	29.5	30.2	31	31.8	32.7		33.9			13.6	13.7	13.8	13.9	14	14.1	14.3		14.4			15.3	16	17.4	18.6	20.1	21.7	23.6		26.4			75.8	79.8	87.1	93.4	102	110	121		136			0.388	0.402	0.427
OT-Q	Castanea crenata	OTQ-191	16.1	16	16.2	16.3	16.6	16.4	16.5		16.6			11.2	11.2	11.2	11.2	11.3	11.3	11.3		11.3			2.74	2.72	2.79	2.84	2.99	2.92	2.96		2.99			12.1	12.1	12.4	12.6	13.3	13	13.2		13.3			0.107	0.106	0.108
OT-Q	Styrax japonicus	OTQ-192	9.17	9.01	9.1	9.04	9.2	9.17	9.1		9.14			8.74	8.66	8.71	8.68	8.75	8.74	8.71		8.72			0.497	0.471	0.486	0.476	0.502	0.497	0.486		0.491			1.97	1.86	1.92	1.88	1.99	1.97	1.92		1.94			0.0291	0.0279	0.0286
OT-Q	Cerasus leveilleana	OTQ-193	12.7	12.7	12.9	13.1	13.1	13.2	13.2		13.4			10.1	10.2	10.2	10.3	10.3	10.3	10.3		10.4			1.33	1.35	1.41	1.45	1.45	1.5	1.52		1.56			5.61	5.7	5.98	6.18	6.18	6.37	6.47		6.68			0.0614	0.0621	0.0643
OT-Q	Quercus serrata	OTQ-194	11.4	11.6	11.7	11.9	11.9	11.9	11.9		12			9.68	9.76	9.78	9.86	9.89	9.87	9.89		9.92			0.962	1.01	1.03	1.09	1.11	1.1	1.11		1.14			3.98	4.2	4.28	4.55	4.63	4.59	4.63		4.75			0.0478	0.0497	0.0504
OT-Q	Quercus serrata	OTQ-195	16.3	16.6	17	17.5	18	18.5	18.9		19.9			11.2	11.3	11.4	11.5	11.7	11.8	11.9		12.1			2.86	3.03	3.25	3.55	3.85	4.17	4.49		5.24			12.7	13.5	14.5	16	17.5	19	20.5		24.2			0.11	0.115	0.122
OT-Q	Castanea crenata	OTQ-196	21.1	21.1	21.3	21.3	21.6	21.9	22.3		22.9			12.4	12.4	12.4	12.4	12.5	12.5	12.6		12.7			6.29	6.29	6.41	6.47	6.77	6.98	7.39		8.05			29.5	29.5	30	30.3	31.8	32.9	34.9		38.3			0.2	0.2	0.203
OT-Q	Castanea crenata	OTQ-197	22.1	22.6	22.6	22.8	23.2	23.6	24.1		24.6			12.6	12.7	12.7	12.7	12.8	12.8	12.9		13			7.23	7.68	7.75	7.92	8.39	8.75	9.34		9.95			34.1	36.4	36.8	37.6	40	41.8	44.8		48			0.222	0.233	0.234
OT-Q	Castanea crenata	OTQ-198	10.5	10.5	10.6	10.6	10.5	10.9	10.9		11.1			9.34	9.33	9.38	9.38	9.34	9.5	9.51		9.56			0.758	0.751	0.779	0.779	0.758	0.845	0.852		0.883			3.09	3.06	3.18	3.18	3.09	3.46	3.5		3.63			0.0403	0.04	0.0412
OT-Q	Castanea crenata	OTQ-199	23.7	24.1	24.6	25.1	25.6	26.2	26.9		28.4			12.9	12.9	13	13.1	13.2	13.3	13.4		13.6			8.97	9.37	9.99	10.6	11.3	12	13.1		15.4			43	45	48.2	51.1	54.7	58.8	64.3		76.6			0.261	0.27	0.283
OT-Q	Castanea crenata	OTQ-200	24.5	24.8	25.1	25.4	25.8	26	26.3		26.9			13	13.1	13.1	13.2	13.2	13.3	13.3		13.4			9.87	10.2	10.6	11	11.5	11.9	12.3		13			47.6	49.4	51.1	53.2	55.9	57.9	60		64.1			0.281	0.288	0.295
OT-Q	Quercus serrata	OTQ-201	11.6											9.77											1.02											4.24											0.05
OT-Q	Quercus serrata	OTQ-202	18.8	19	19.3	19.6	20.2	20.3	20.9		21.6			11.9	11.9	12	12	12.2	12.2	12.3		12.5			4.42	4.58	4.79	5.01	5.49	5.57	6.07		6.77			20.2	21	22	23.1	25.5	25.9	28.3		31.8			0.154	0.158	0.163
OT-Q	Acer rufinerve Sieb. et Zucc.	OTQ-203	16.3	16.6	16.8	17.2	17.3	17.5	17.7		18.1			11.2	11.3	11.4	11.5	11.5	11.5	11.6		11.7			2.84	3.03	3.15	3.36	3.41	3.53	3.65		3.96			12.6	13.5	14.1	15.1	15.3	15.9	16.5		18			0.11	0.115	0.119
OT-Q	Acer rufinerve Sieb. et Zucc.	OTQ-204	20.4	20.6	20.9	21.2	21.5	21.6	22		22			12.2	12.3	12.3	12.4	12.4	12.5	12.5		12.5			5.63	5.82	6.09	6.35	6.62	6.77	7.07		7.14			26.1	27.1	28.5	29.7	31.1	31.8	33.4		33.7			0.184	0.189	0.196
OT-Q	Acer rufinerve Sieb. et Zucc.	OTQ-205	10.6	10.9	11	11	11	11.2	11.3		11.3			9.38	9.5	9.52	9.52	9.54	9.6	9.63		9.65			0.779	0.845	0.86	0.86	0.868	0.906	0.93		0.938			3.18	3.46	3.53	3.53	3.56	3.73	3.84		3.87			0.0412	0.0438	0.0444
OT-Q	Cerasus leveilleana	OTQ-206	17.4	17.5	17.8	18.1	18.5	18.2	18.4		18.6			11.5	11.6	11.6	11.7	11.8	11.7	11.8		11.8			3.47	3.57	3.71	3.92	4.19	4	4.11		4.26			15.6	16.1	16.8	17.8	19.1	18.2	18.7		19.4			0.128	0.131	0.135
OT-Q	Quercus serrata	OTQ-207	12.4	12.5	12.7	12.7	13.1	13.1	13.5		13.7			10	10.1	10.2	10.2	10.3	10.3	10.4		10.5			1.24	1.28	1.35	1.35	1.45	1.49	1.61		1.68			5.21	5.38	5.7	5.7	6.18	6.32	6.89		7.21			0.0582	0.0596	0.0621
OT-Q	Quercus serrata	OTQ-208	13	12.8	13	12.9	13.1	13	13.1					10.3	10.2	10.2	10.2	10.3	10.3	10.3					1.43	1.37	1.42	1.4	1.48	1.44	1.46					6.08	5.79	6.03	5.94	6.27	6.13	6.23					0.0651	0.0628	0.0647
OT-Q	Quercus serrata	OTQ-209	27.2	28.3	28.9	29.2	30.4	30.7	31.5		32.4			13.5	13.6	13.7	13.8	13.9	14	14.1		14.2			13.6	15.3	16.2	16.7	19	19.5	21.2		23.1			66.8	75.8	80.9	83.5	95.6	98.6	107		118			0.355	0.388	0.406
OT-Q	Quercus serrata	OTQ-210	19.5	19.7	20.1	20.7	21.1	21.7	22.5		23.5			12	12.1	12.2	12.3	12.4	12.5	12.6		12.8			4.96	5.08	5.42	5.9	6.29	6.83	7.65		8.68			22.9	23.5	25.1	27.5	29.5	32.1	36.3		41.5			0.168	0.171	0.179
OT-Q	Quercus crispula	OTQ-211	11.6	11.9	12	12	12.2	12	11.8		12.1			9.77	9.89	9.92	9.91	9.98	9.92	9.84		9.94			1.02	1.11	1.14	1.13	1.18	1.14	1.07		1.15			4.24	4.63	4.75	4.71	4.95	4.75	4.47		4.83			0.05	0.0533	0.0544
OT-Q	Acer rufinerve Sieb. et Zucc.	OTQ-212	21.7	22.2	22.7	23.1	23.8	24.4	25		25.9			12.5	12.6	12.7	12.7	12.9	13	13.1		13.3			6.83	7.33	7.85	8.22	9.08	9.68	10.4		11.7			32.1	34.6	37.3	39.2	43.5	46.6	50.5		57.2			0.213	0.225	0.236
OT-Q	Cerasus leveilleana	OTQ-213	13.7	13.9	14.3	14.1	14.3	14.4	14.5		14.8			10.5	10.5	10.7	10.6	10.7	10.7	10.7		10.8			1.68	1.75	1.9	1.83	1.92	1.95	1.99		2.12			7.21	7.54	8.23	7.88	8.29	8.47	8.66		9.22			0.0736	0.076	0.081
OT-Q	Quercus serrata	OTQ-214	17.3	17.9	18.5	19.1	19.4	19.8	20.5		21.7			11.5	11.6	11.8	11.9	12	12.1	12.2		12.5			3.45	3.77	4.17	4.62	4.89	5.16	5.76		6.8			15.5	17.1	19	21.2	22.5	23.8	26.8		32			0.128	0.136	0.147
OT-Q	Acer rufinerve Sieb. et Zucc.	OTQ-215	22.1	22.5	22.9	23.1	23.6	23.8	24.3		24.9			12.6	12.6	12.7	12.8	12.8	12.9	13		13.1			7.17	7.58	7.98	8.29	8.75	9.04	9.56		10.3			33.8	35.9	37.9	39.5	41.8	43.3	46		49.8			0.221	0.23	0.239
OT-Q	Cerasus leveilleana	OTQ-216	10	10.1	10.3	10.4	10.4	10.5	10.6		10.9			9.13	9.17	9.24	9.29	9.3	9.34	9.38		9.51			0.652	0.671	0.704	0.731	0.738	0.758	0.779		0.852			2.63	2.71	2.85	2.97	3	3.09	3.18		3.5			0.0359	0.0367	0.0381
OT-Q	Cerasus leveilleana	OTQ-217	20.6	20.8	21.1	21.1	21.1	21.2	21.3		21.6			12.2	12.3	12.4	12.4	12.4	12.4	12.4		12.5			5.79	6.01	6.29	6.29	6.26	6.38	6.47		6.77			26.9	28	29.5	29.5	29.3	29.9	30.3		31.8			0.188	0.194	0.2
OT-Q	Ilex macropoda	OTQ-218	12.3	12.8	12.7	12.7	13.1	13.1	13.5		13.6			10	10.2	10.2	10.2	10.3	10.3	10.4		10.5			1.22	1.37	1.35	1.35	1.46	1.49	1.6		1.66			5.12	5.79	5.7	5.7	6.23	6.32	6.83		7.1			0.0575	0.0628	0.0621
OT-Q	Quercus serrata	OTQ-219	13.6	13.9	14.3	14.6	14.9	15.2	15.4		16			10.4	10.5	10.7	10.8	10.8	10.9	11		11.2			1.64	1.75	1.93	2.06	2.17	2.29	2.42		2.69			7.05	7.54	8.35	8.97	9.48	10	10.6		11.9			0.0724	0.076	0.0818
OT-Q	Quercus serrata	OTQ-220	26.7	27.3	28	28.5	29.2	29.8	30.7		31.8			13.4	13.5	13.6	13.7	13.8	13.9	14		14.1			12.9	13.8	14.9	15.7	16.7	17.8	19.6		21.9			63.1	67.8	73.6	77.8	83.5	89.3	98.9		111			0.341	0.359	0.38
OT-Q	Quercus serrata	OTQ-221	18	18.4	18.9	19.3	19.7	20.1	20.5		21.3			11.7	11.8	11.9	12	12.1	12.1	12.2		12.4			3.89	4.11	4.49	4.74	5.06	5.39	5.76		6.41			17.7	18.7	20.5	21.8	23.3	25	26.8		30			0.14	0.145	0.155
OT-Q	Quercus serrata	OTQ-222	20.9	21.4	21.7	21.8	22.4	22.4	22.7		23.6			12.3	12.4	12.5	12.5	12.6	12.6	12.7		12.8			6.09	6.5	6.83	6.95	7.49	7.52	7.78		8.79			28.5	30.5	32.1	32.7	35.4	35.6	36.9		42			0.196	0.205	0.213
OT-Q	Quercus serrata	OTQ-223	21.6	22.2	22.8	23.3	23.9	24.2	24.8		25.7			12.5	12.6	12.7	12.8	12.9	13	13.1		13.2			6.74	7.29	7.92	8.47	9.19	9.49	10.3		11.4			31.7	34.5	37.6	40.4	44.1	45.6	49.6		55.4			0.211	0.224	0.238
OT-Q	Castanea crenata	OTQ-224	16.4	16.6	16.7	16.8	16.9	17.1	17.3		17.4			11.3	11.3	11.3	11.4	11.4	11.5	11.5		11.5			2.91	2.99	3.08	3.14	3.21	3.32	3.4		3.51			12.9	13.3	13.8	14	14.4	14.9	15.3		15.8			0.112	0.114	0.117
OT-Q	Quercus serrata	OTQ-225	14.6	14.7	14.9	15.1	15.3	15.2	15.4		15.7			10.8	10.8	10.9	10.9	11	10.9	11		11.1			2.05	2.1	2.19	2.27	2.38	2.32	2.42		2.56			8.9	9.16	9.55	9.95	10.4	10.2	10.6		11.3			0.0857	0.0874	0.0901
OT-Q	Cerasus leveilleana	OTQ-226	10.3	10.4	10.5	10.6	10.8	10.8	10.8		11			9.25	9.29	9.34	9.36	9.43	9.43	9.46		9.52			0.711	0.731	0.758	0.765	0.808	0.808	0.823		0.86			2.88	2.97	3.09	3.12	3.3	3.3	3.37		3.53			0.0383	0.0392	0.0403
OT-Q	Quercus serrata	OTQ-227	10.7	10.7	10.8	10.7	10.9	10.8	10.8					9.4	9.42	9.45	9.42	9.48	9.43	9.46					0.786	0.801	0.815	0.801	0.837	0.808	0.823					3.21	3.27	3.34	3.27	3.43	3.3	3.37					0.0415	0.042	0.0426
OT-Q	Quercus serrata	OTQ-228	12.1	12.1	12.3	12.2	12.4	12.4	12.4		12.4			9.94	9.94	10	9.97	10	10	10.1		10.1			1.15	1.15	1.2	1.17	1.23	1.23	1.25		1.25			4.83	4.83	5.04	4.91	5.17	5.17	5.25		5.25			0.055	0.055	0.0568
OT-Q	Castanea crenata	OTQ-229	19	19.5	19.8	19.9	20.2	20.6	20.9		22			11.9	12	12.1	12.1	12.2	12.2	12.3		12.5			4.55	4.91	5.13	5.24	5.49	5.79	6.12		7.07			20.9	22.6	23.7	24.2	25.5	26.9	28.6		33.4			0.157	0.166	0.172
OT-Q	Cerasus leveilleana	OTQ-230	10	9.96	10.1	9.96	10	9.93	9.87		9.8			9.13	9.1	9.14	9.1	9.13	9.09	9.06		9.03			0.652	0.64	0.659	0.64	0.652	0.633	0.621		0.609			2.63	2.58	2.66	2.58	2.63	2.55	2.5		2.44			0.0359	0.0354	0.0362
OT-Q	Cerasus leveilleana	OTQ-231	10.7	10.6	10.8	10.7	10.8	10.8	10.9		10.8			9.42	9.38	9.43	9.42	9.43	9.43	9.48		9.46			0.801	0.779	0.808	0.801	0.808	0.808	0.837		0.823			3.27	3.18	3.3	3.27	3.3	3.3	3.43		3.37			0.042	0.0412	0.0423
OT-Q	Castanea crenata	OTQ-232	20	20.1	20.6	20.5	20.8	21.4	21.8		23.1			12.1	12.2	12.3	12.2	12.3	12.4	12.5		12.8			5.29	5.44	5.82	5.73	6.04	6.53	6.95		8.26			24.5	25.2	27.1	26.7	28.2	30.6	32.7		39.3			0.176	0.18	0.189
OT-Q	Castanea crenata	OTQ-233	15.7	15.9	16.4	16.7	17.2	17.6	18.1		18.8			11.1	11.1	11.3	11.3	11.5	11.6	11.7		11.9			2.53	2.62	2.89	3.08	3.36	3.63	3.96		4.39			11.2	11.6	12.8	13.8	15.1	16.4	18		20.1			0.101	0.104	0.111
OT-Q	Castanea crenata	OTQ-234	13.7	13.9	14.4	14.6	15.2	15.7	16.9		17.9			10.5	10.5	10.7	10.8	10.9	11.1	11.4		11.6			1.68	1.76	1.95	2.06	2.32	2.56	3.17		3.77			7.21	7.59	8.47	8.97	10.2	11.3	14.2		17.1			0.0736	0.0764	0.0827
OT-Q	Castanea crenata	OTQ-235	13	12.8	13.1	13.2	12.9	13.5	13.6		13.8			10.3	10.2	10.3	10.3	10.2	10.4	10.4		10.5			1.43	1.38	1.49	1.51	1.41	1.6	1.64		1.73			6.08	5.84	6.32	6.42	5.98	6.83	7.05		7.43			0.0651	0.0632	0.067
OT-Q	Castanea crenata	OTQ-236	19.2	19.3	19.4	19.6	20.2	19.6	20.1		20.1			11.9	12	12	12	12.2	12	12.2		12.1			4.67	4.74	4.89	5.03	5.47	5.01	5.42		5.36			21.4	21.8	22.5	23.2	25.4	23.1	25.1		24.8			0.16	0.162	0.166
OT-Q	Carpinus japonica	OTQ-237	10.7	10.7	10.9	11.2	11.6	11.8	11.8		12.2			9.41	9.42	9.51	9.62	9.74	9.83	9.85		9.97			0.794	0.801	0.852	0.922	1	1.06	1.08		1.17			3.24	3.27	3.5	3.8	4.16	4.43	4.51		4.91			0.0417	0.042	0.0441
OT-Q	Castanea crenata	OTQ-238	24.1	24.3	24.6	24.8	25.3	25.6	25.9		26.5			12.9	13	13	13.1	13.1	13.2	13.3		13.4			9.34	9.64	9.95	10.3	10.9	11.3	11.7		12.5			44.8	46.4	48	49.6	52.8	55	57.2		61.4			0.269	0.276	0.282
OT-Q	Castanea crenata	OTQ-239	18.5	19	19.2	19.4	19.9	19.9	20.2		20.5			11.8	11.9	11.9	12	12.1	12.1	12.2		12.2			4.19	4.53	4.67	4.84	5.26	5.26	5.52		5.76			19.1	20.8	21.4	22.3	24.3	24.3	25.6		26.8			0.148	0.157	0.16
OT-Q	Ilex macropoda	OTQ-240	12.9	12.9	13.2	13.4	13.7	13.8	13.9		14.2			10.2	10.2	10.3	10.4	10.5	10.5	10.5		10.6			1.41	1.41	1.5	1.59	1.67	1.74	1.76		1.89			5.98	5.98	6.37	6.78	7.15	7.48	7.59		8.17			0.0643	0.0643	0.0673
OT-Q	Castanea crenata	OTQ-241	28.7	29.2	30	30.3	31	31.5	32.2		33.3			13.7	13.8	13.9	13.9	14	14.1	14.2		14.3			16	16.8	18.2	18.8	20.2	21.1	22.7		25.1			79.5	84.1	91.5	94.6	102	107	115		128			0.401	0.417	0.442
OT-Q	Cerasus leveilleana	OTQ-242	25.9	26	25.9	26.2	26.3	26.3	26.7		26.6			13.3	13.3	13.3	13.3	13.3	13.3	13.4		13.4			11.7	11.8	11.7	12.1	12.2	12.2	12.8		12.7			57	57.4	57	59.1	59.8	59.5	62.6		62.4			0.318	0.32	0.318
OT-Q	Castanea crenata	OTQ-243	22.4	22.8	23.2	23.5	23.8	24.1	24.3		24.7			12.6	12.7	12.8	12.8	12.9	12.9	13		13			7.55	7.92	8.39	8.68	9	9.37	9.56		10.1			35.8	37.6	40	41.5	43.1	45	46		49			0.23	0.238	0.249
OT-Q	Castanea crenata	OTQ-244	27.9	27.6	27.9	28.2	28.3	29	29.5		29.6			13.6	13.5	13.6	13.6	13.6	13.7	13.8		13.8			14.7	14.2	14.7	15.2	15.3	16.5	17.4		17.5			72.6	69.9	72.8	75.3	76.1	82.4	87.1		87.7			0.376	0.367	0.377
OT-Q	Castanea crenata	OTQ-245	20.7	20.8	21.3	21.3	21.3	21.8	22.3		22.7			12.3	12.3	12.4	12.4	12.4	12.5	12.6		12.7			5.9	6.01	6.41	6.41	6.44	6.92	7.42		7.81			27.5	28	30	30	30.2	32.6	35.1		37.1			0.191	0.194	0.203
OT-Q	Cerasus leveilleana	OTQ-246	21.5	22.2	22.5	22.9	22.9	23	23		23.8			12.4	12.6	12.6	12.7	12.7	12.7	12.7		12.9			6.62	7.33	7.62	8.05	8.05	8.15	8.19		9			31.1	34.6	36.1	38.3	38.3	38.8	39		43.1			0.208	0.225	0.231
OT-Q	Castanea crenata	OTQ-247	27.6	28	28.3	29.3	29.9	29.4	30.1		30.7			13.5	13.6	13.6	13.8	13.9	13.8	13.9		14			14.2	14.8	15.3	17	18	17.2	18.4		19.6			69.9	73.4	76.1	84.7	90.5	86.2	92.4		98.9			0.367	0.379	0.389
OT-Q	Castanea crenata	OTQ-248	12.4	12.4	12.5	12.3	12.2	12.4	12.3					10	10	10.1	10	9.99	10	10					1.24	1.24	1.27	1.22	1.19	1.24	1.21					5.21	5.21	5.34	5.12	5	5.21	5.08					0.0582	0.0582	0.0592
OT-Q	Castanea crenata	OTQ-249	11.5	11.4	11.5	11.6	11.7	11.7	11.9		12.1			9.73	9.68	9.72	9.77	9.78	9.81	9.86		9.93			0.995	0.962	0.987	1.02	1.03	1.06	1.09		1.14			4.13	3.98	4.09	4.24	4.28	4.39	4.55		4.79			0.0491	0.0478	0.0488
OT-Q	Castanea crenata	OTQ-250	11.1	11.2	11.3	11.4	11.6	11.7	11.9		12.2			9.57	9.61	9.66	9.7	9.76	9.81	9.87		9.98			0.891	0.914	0.946	0.971	1.01	1.06	1.1		1.18			3.67	3.77	3.91	4.02	4.2	4.39	4.59		4.95			0.045	0.0459	0.0472
OT-Q	Castanea crenata	OTQ-251	24.2	24.8	25.3	25.8	26.2	27.2	27.7		29.1			12.9	13.1	13.2	13.2	13.3	13.5	13.5		13.8			9.45	10.2	10.9	11.5	12.1	13.6	14.3		16.7			45.4	49.2	53	56.1	59.3	66.8	70.7		83.2			0.272	0.287	0.302
OT-Q	Cerasus leveilleana	OTQ-252	11	11	11	11.1	11.1	11.1	11.1		11.1			9.54	9.55	9.54	9.59	9.59	9.57	9.57		9.57			0.868	0.875	0.868	0.898	0.898	0.891	0.891		0.891			3.56	3.6	3.56	3.7	3.7	3.67	3.67		3.67			0.0441	0.0444	0.0441
OT-Q	Castanea crenata	OTQ-253	25.8	26	26.4	26.7	26.5	26.9	27.2		27.6			13.2	13.3	13.3	13.4	13.4	13.4	13.5		13.5			11.6	11.8	12.3	12.9	12.6	13	13.6		14.2			56.5	57.4	60.2	63.1	61.6	64.1	67.1		70.2			0.316	0.32	0.331
OT-Q	Quercus serrata	OTQ-254	13.8	13.8	13.9	14	14.2	14.5	14.6		14.9			10.5	10.5	10.6	10.6	10.6	10.7	10.8		10.8			1.74	1.74	1.78	1.81	1.88	1.99	2.06		2.16			7.48	7.48	7.65	7.82	8.11	8.66	8.97		9.42			0.0756	0.0756	0.0768
OT-Q	Quercus serrata	OTQ-255	25.2	26	26.5	27.2	27.9	28.4	29.3		31.4			13.1	13.3	13.4	13.5	13.6	13.6	13.8		14.1			10.8	11.8	12.6	13.5	14.7	15.4	17		20.9			52.1	57.7	61.6	66.6	72.8	76.4	85		106			0.299	0.321	0.336
OT-Q	Quercus serrata	OTQ-256	21.4	21.8	22.5	23.1	23.6	24	25		26.2			12.4	12.5	12.6	12.7	12.8	12.9	13.1		13.3			6.53	6.92	7.62	8.22	8.75	9.3	10.4		12.1			30.6	32.6	36.1	39.2	41.8	44.7	50.5		59.3			0.206	0.215	0.231
OT-Q	Acer rufinerve Sieb. et Zucc.	OTQ-257	12.9	13.1	13.4	13.6	13.9	14.1	14.6		15.1			10.2	10.3	10.4	10.4	10.5	10.6	10.8		10.9			1.39	1.48	1.58	1.64	1.75	1.85	2.03		2.24			5.89	6.27	6.73	7.05	7.54	8	8.84		9.81			0.0636	0.0666	0.07
OT-Q	Castanea crenata	OTQ-258	11.3	11.2	11.5	11.3	11.3	11.2						9.63	9.61	9.72	9.63	9.65	9.6						0.93	0.914	0.987	0.93	0.938	0.906						3.84	3.77	4.09	3.84	3.87	3.73						0.0465	0.0459	0.0488
OT-Q	Cerasus leveilleana	OTQ-259	11.6	11.5	11.7	11.8	12	12.1	12.2		13			9.76	9.72	9.8	9.83	9.9	9.93	9.99		10.3			1.01	0.987	1.05	1.06	1.12	1.14	1.19		1.44			4.2	4.09	4.35	4.43	4.67	4.79	5		6.13			0.0497	0.0488	0.051
OT-Q	Cerasus leveilleana	OTQ-260	32.3	32.6	32.8	33.2	33.4	33.7	34		34.5			14.2	14.2	14.3	14.3	14.4	14.4	14.4		14.5			22.8	23.5	23.9	24.9	25.3	26.1	26.7		28			116	120	122	128	130	134	137		145			0.521	0.532	0.539
OT-Q	Castanea crenata	OTQ-261	18.9	19.1	19.5	19.6	19.8	20.1	20.6		20.9			11.9	11.9	12	12	12.1	12.2	12.3		12.3			4.49	4.65	4.94	4.99	5.13	5.44	5.84		6.12			20.5	21.3	22.7	23	23.7	25.2	27.2		28.6			0.155	0.16	0.167
OT-Q	Cerasus leveilleana	OTQ-262	16	16.2	16.5	16.5	16.6	16.7	16.9		16.9			11.2	11.2	11.3	11.3	11.3	11.4	11.4		11.4			2.71	2.82	2.94	2.96	2.99	3.1	3.17		3.21			12	12.5	13.1	13.2	13.3	13.8	14.2		14.4			0.106	0.109	0.113
OT-Q	Castanea crenata	OTQ-263	17.9	18.1	18.5	18.5	18.8	19.2	19.2		19.7			11.6	11.7	11.8	11.8	11.9	12	12		12.1			3.79	3.92	4.22	4.17	4.42	4.72	4.72		5.08			17.2	17.8	19.2	19	20.2	21.7	21.7		23.5			0.137	0.14	0.148
OT-Q	Castanea crenata	OTQ-264	22.1	22.3	22.7	22.8	23.2	23.6	24		24.6			12.6	12.6	12.7	12.7	12.8	12.8	12.9		13			7.17	7.45	7.78	7.92	8.33	8.75	9.23		9.99			33.8	35.3	36.9	37.6	39.7	41.8	44.3		48.2			0.221	0.228	0.235
OT-Q	Cerasus leveilleana	OTQ-265	10.7	10.7	10.8	10.8	11	11.1	11.1		11.2			9.41	9.42	9.45	9.46	9.54	9.57	9.56		9.61			0.794	0.801	0.815	0.823	0.868	0.891	0.883		0.914			3.24	3.27	3.34	3.37	3.56	3.67	3.63		3.77			0.0417	0.042	0.0426
OT-Q	Castanea crenata	OTQ-266	18.5	18.7	18.9	19.1	19.1	19.9	20.1		20.8			11.8	11.8	11.9	11.9	11.9	12.1	12.2		12.3			4.17	4.3	4.51	4.6	4.65	5.21	5.42		5.98			19	19.6	20.6	21.1	21.3	24.1	25.1		27.9			0.147	0.151	0.156
OT-Q	Cerasus leveilleana	OTQ-267	14.5	14.9		15.1	15.3	15.5	15.5		16.1			10.7	10.8		10.9	11	11	11		11.2			1.99	2.16		2.27	2.35	2.44	2.47		2.74			8.66	9.42		9.95	10.3	10.7	10.9		12.1			0.084	0.0892
OT-Q	Quercus serrata	OTQ-268	11	11	11.1	11.2	11.2	11.4	11.6		11.6			9.52	9.55	9.57	9.62	9.62	9.67	9.76		9.76			0.86	0.875	0.891	0.922	0.922	0.954	1.01		1.01			3.53	3.6	3.67	3.8	3.8	3.94	4.2		4.2			0.0444	0.0444	0.045
OT-Q	Cerasus leveilleana	OTQ-269	14.5	14.6	14.8	14.9	15	15.2	15.2		15.4			10.7	10.8	10.8	10.9	10.9	10.9	10.9		11			2.02	2.06	2.12	2.19	2.2	2.32	2.32		2.39			8.78	8.97	9.22	9.55	9.61	10.2	10.2		10.5			0.0848	0.0861	0.0879
OT-Q	Quercus serrata	OTQ-270	16.5	16.5	16.6	16.7	16.9	17.3	17.7		18			11.3	11.3	11.3	11.3	11.4	11.5	11.6		11.7			2.94	2.96	3.03	3.08	3.21	3.4	3.69		3.83			13.1	13.2	13.5	13.8	14.4	15.3	16.7		17.4			0.113	0.113	0.115
OT-Q	Quercus serrata	OTQ-271	16.1	16.3	16.6	16.9	17.3	17.7	18.3		18.8			11.2	11.2	11.3	11.4	11.5	11.6	11.7		11.9			2.76	2.87	3.05	3.21	3.45	3.69	4.04		4.44			12.2	12.8	13.6	14.4	15.5	16.7	18.4		20.3			0.107	0.111	0.116
OT-Q	Quercus serrata	OTQ-272	14.3	14.3	14.5	14.4	14.5	14.6	14.9		14.8			10.7	10.7	10.7	10.7	10.7	10.8	10.8		10.8			1.92	1.92	1.98	1.95	2.01	2.03	2.16		2.14			8.29	8.29	8.59	8.47	8.72	8.84	9.42		9.35			0.0814	0.0814	0.0835
OT-Q	Carpinus laxiflora	OTQ-273	14.3	14.4	14.6	14.7	15	15.2	15.4		15.5			10.7	10.7	10.8	10.8	10.9	10.9	11		11			1.92	1.97	2.05	2.1	2.23	2.32	2.41		2.47			8.29	8.53	8.9	9.16	9.75	10.2	10.6		10.9			0.0814	0.0831	0.0857
OT-Q	Betura grossa	OTQ-274	10.3	10.5	10.6	10.8	11.3	10.8	10.8		11.1			9.24	9.34	9.37	9.46	9.66	9.43	9.46		9.59			0.704	0.758	0.772	0.823	0.946	0.808	0.823		0.898			2.85	3.09	3.15	3.37	3.91	3.3	3.37		3.7			0.0381	0.0403	0.0409
OT-Q	Quercus serrata	OTQ-275	14	14.1	14.5	14.7	14.9	15.1	15.4		15.7			10.6	10.6	10.7	10.8	10.9	10.9	11		11.1			1.8	1.85	1.99	2.09	2.19	2.24	2.41		2.56			7.76	8	8.66	9.09	9.55	9.81	10.6		11.3			0.0777	0.0793	0.084
OT-Q	Cerasus leveilleana	OTQ-276	10.3	10.2	10.3	10.5	10.5	10.5	10.8		10.6			9.26	9.22	9.26	9.33	9.32	9.33	9.45		9.37			0.717	0.697	0.717	0.751	0.744	0.751	0.815		0.772			2.91	2.82	2.91	3.06	3.03	3.06	3.34		3.15			0.0386	0.0378	0.0386
OT-Q	Quercus serrata	OTQ-277	21.5	22.1	22.6	23.2	23.7	24.3	24.8		25.8			12.4	12.6	12.7	12.8	12.9	13	13.1		13.2			6.59	7.2	7.75	8.36	8.93	9.56	10.3		11.6			30.9	34	36.8	39.9	42.8	46	49.6		56.5			0.207	0.222	0.234
OT-Q	Quercus serrata	OTQ-278	25.6	26.4	27	27	27.6	27.9	28.6		29.4			13.2	13.3	13.4	13.4	13.5	13.6	13.7		13.8			11.2	12.3	13.2	13.3	14.2	14.7	15.8		17.1			54.5	60.2	64.8	65.3	69.9	72.8	78.3		85.6			0.308	0.331	0.348
OT-Q	Castanea crenata	OTQ-279	17.5	17.6	17.8	17.8	18	18.2	18.3		18.5			11.5	11.6	11.6	11.6	11.7	11.7	11.7		11.8			3.55	3.61	3.73	3.71	3.89	4.02	4.06		4.17			16	16.3	16.9	16.8	17.7	18.3	18.5		19			0.13	0.132	0.135
OT-Q	Acer rufinerve Sieb. et Zucc.	OTQ-280	12.4	12.5	12.7	13	13.4	13.8	14.1		14.6			10	10.1	10.2	10.2	10.4	10.5	10.6		10.8			1.23	1.28	1.35	1.42	1.56	1.72	1.85		2.03			5.17	5.38	5.7	6.03	6.68	7.37	8		8.84			0.0578	0.0596	0.0621
OT-Q	Castanea crenata	OTQ-281	18.3	18.4	18.6	18.6	18.8	18.7	19		19			11.7	11.8	11.8	11.8	11.9	11.8	11.9		11.9			4.06	4.11	4.26	4.28	4.39	4.35	4.53		4.53			18.5	18.7	19.4	19.5	20.1	19.9	20.8		20.8			0.144	0.145	0.15
OT-Q	Quercus serrata	OTQ-282	27.3	28	28.6	29	29.2	29.7	30.1		31			13.5	13.6	13.7	13.7	13.8	13.8	13.9		14			13.8	14.8	15.7	16.4	16.8	17.8	18.5		20.1			67.8	73.4	78.1	81.8	83.8	89	92.7		102			0.359	0.379	0.396
OT-Q	Quercus serrata	OTQ-283	11.3	11.4	11.5	11.5	11.5	11.6	11.6		11.6			9.65	9.68	9.72	9.71	9.72	9.74	9.74		9.76			0.938	0.962	0.987	0.979	0.987	1	1		1.01			3.87	3.98	4.09	4.05	4.09	4.16	4.16		4.2			0.0469	0.0478	0.0488
OT-Q	Cerasus leveilleana	OTQ-284	10.4	10.5	10.6	10.6	10.6	10.7			10.6			9.3	9.33	9.37	9.36	9.36	9.41			9.38			0.738	0.751	0.772	0.765	0.765	0.794			0.779			3	3.06	3.15	3.12	3.12	3.24			3.18			0.0395	0.04	0.0409
OT-Q	Acer rufinerve Sieb. et Zucc.	OTQ-285	10	10.2	10.4	10.5	10.8	10.9	11.2		11.5			9.13	9.2	9.29	9.34	9.43	9.5	9.61		9.72			0.652	0.684	0.731	0.758	0.808	0.845	0.914		0.987			2.63	2.77	2.97	3.09	3.3	3.46	3.77		4.09			0.0359	0.0372	0.0392
OT-Q	Quercus serrata	OTQ-286	11.7	11.8	12	12	12.1	12.3	12.3		12.6			9.81	9.84	9.92	9.92	9.94	10	10		10.1			1.06	1.07	1.14	1.14	1.15	1.2	1.22		1.3			4.39	4.47	4.75	4.75	4.83	5.04	5.12		5.47			0.0513	0.052	0.0544
OT-Q	Quercus serrata	OTQ-287	14.1	14.3	14.6	14.5	14.8	15	15.3		15.6			10.6	10.7	10.8	10.7	10.8	10.9	11		11			1.83	1.92	2.06	2.01	2.13	2.22	2.35		2.48			7.88	8.29	8.97	8.72	9.29	9.68	10.3		10.9			0.0785	0.0814	0.0861
OT-Q	Castanea crenata	OTQ-288	10.6	10.6	10.8	10.8	10.8	10.8	10.8		10.7			9.37	9.38	9.46	9.46	9.45	9.43	9.46		9.41			0.772	0.779	0.823	0.823	0.815	0.808	0.823		0.794			3.15	3.18	3.37	3.37	3.34	3.3	3.37		3.24			0.0409	0.0412	0.0429
OT-Q	Castanea crenata	OTQ-289	17.3	17.4	17.6	17.7	17.9	18.1	18.4		18.9			11.5	11.5	11.6	11.6	11.6	11.7	11.8		11.9			3.4	3.49	3.61	3.67	3.79	3.92	4.13		4.46			15.3	15.7	16.3	16.6	17.2	17.8	18.8		20.4			0.126	0.129	0.132
OT-Q	Quercus serrata	OTQ-290	21.3	21.8	23	22.9	23.5	24.1	25.1		26.1			12.4	12.5	12.7	12.7	12.8	12.9	13.1		13.3			6.44	6.89	8.08	8.05	8.64	9.41	10.6		12			30.2	32.4	38.5	38.3	41.3	45.2	51.3		58.4			0.204	0.214	0.242
OT-Q	Quercus serrata	OTQ-291	19.2	19.3	20.2	19.4	19.9	19.8	19.7		19.8			11.9	12	12.2	12	12.1	12.1	12.1		12.1			4.67	4.77	5.47	4.86	5.24	5.19	5.06		5.19			21.4	21.9	25.4	22.4	24.2	24	23.3		24			0.16	0.163	0.18
OT-Q	Castanea crenata	OTQ-292	28	28.3	28.5	28.8	29.4	29.1	29.8		32.1			13.6	13.6	13.7	13.7	13.8	13.8	13.9		14.2			14.8	15.3	15.7	16.1	17.2	16.6	17.9		22.3			73.4	75.8	77.8	80.3	86.2	82.9	89.9		114			0.379	0.388	0.395
OT-P	Pinus densiflora	OTP-1	14.7	14.5	14.7	14.5	14.5	14.5						11.8	11.7	11.8	11.7	11.7	11.7						2.94	2.87	2.94	2.85	2.86	2.88						5.34	5.17	5.34	5.12	5.14	5.2						0.105	0.102	0.105
OT-P	Pinus densiflora	OTP-2	19.7	20	20.1	20	20.3	20.5						12.8	12.9	12.9	12.9	12.9	13						4.93	5.06	5.13	5.06	5.19	5.3						10.8	11.2	11.4	11.2	11.6	12						0.196	0.202	0.205
OT-P	Pinus densiflora	OTP-3	27.6	27.5	27.7	27.6	28	28.1						14.1	14.1	14.1	14.1	14.1	14.1						8.93	8.89	9	8.97	9.19	9.24						24.4	24.3	24.7	24.6	25.4	25.6						0.39	0.389	0.394
OT-P	Pinus densiflora	OTP-4	28.4	28.6	29.2	29.3	30	30.1						14.2	14.2	14.3	14.3	14.4	14.4						9.41	9.52	9.88	9.96	10.4	10.4						26.2	26.7	28	28.3	30	30.2						0.415	0.421	0.44
OT-P	Pinus densiflora	OTP-5	20.1	20.9	21.3	21.3	21.7	22.1						12.9	13	13.1	13.1	13.2	13.2						5.11	5.46	5.67	5.64	5.84	6.02						11.4	12.5	13.1	13	13.6	14.2						0.205	0.221	0.229
OT-P	Pinus densiflora	OTP-6	11	10.8	10.9	10.8	11	10.7						10.7	10.6	10.7	10.6	10.7	10.6						1.75	1.71	1.72	1.71	1.75	1.67						2.63	2.54	2.56	2.54	2.63	2.47						0.0558	0.054	0.0543
OT-P	Pinus densiflora	OTP-7	24.8	24.8	25.1	25.2	25.5	25.8						13.7	13.7	13.7	13.7	13.8	13.8						7.39	7.42	7.54	7.64	7.8	7.95						18.8	19	19.4	19.7	20.3	20.8						0.313	0.314	0.32
OT-P	Pinus densiflora	OTP-8	19.4	19.5	19.8	19.6	19.7	19.8						12.8	12.8	12.8	12.8	12.8	12.8						4.77	4.86	4.96	4.89	4.93	4.96						10.4	10.6	10.9	10.7	10.8	10.9						0.188	0.192	0.197
OT-P	Pinus densiflora	OTP-9	14.7	14.7	14.8	14.8	14.9	14.7						11.8	11.8	11.8	11.8	11.8	11.8						2.95	2.94	2.97	2.96	3	2.95						5.37	5.34	5.42	5.39	5.51	5.37						0.105	0.105	0.106
OT-P	Pinus densiflora	OTP-10	25.9	26.1	26.5	26.5	26.9	27.1						13.8	13.9	13.9	13.9	14	14						8.02	8.11	8.3	8.3	8.53	8.68						21.1	21.4	22.1	22.1	22.9	23.5						0.344	0.349	0.358
OT-P	Pinus densiflora	OTP-11	16.7	16.8	16.7	16.7	16.7	17						12.2	12.2	12.2	12.2	12.2	12.3						3.67	3.71	3.67	3.68	3.68	3.78						7.24	7.34	7.24	7.27	7.27	7.54						0.137	0.139	0.137
OT-P	Pinus densiflora	OTP-12	17.9	17.8	18	18.1	18.1	18.1						12.5	12.5	12.5	12.5	12.5	12.5						4.14	4.11	4.18	4.23	4.26	4.25						8.54	8.47	8.65	8.8	8.87	8.84						0.159	0.158	0.161
OT-P	Pinus densiflora	OTP-13	12.4	12.2	12.3	12.4	12.2	12.3						11.1	11.1	11.1	11.1	11.1	11.1						2.17	2.12	2.13	2.16	2.11	2.14						3.52	3.41	3.43	3.5	3.39	3.45						0.0725	0.0705	0.0709
OT-P	Pinus densiflora	OTP-14	12.8	12.8	12.8	12.7	12.8	12.7						11.3	11.3	11.3	11.2	11.3	11.2						2.31	2.29	2.29	2.27	2.29	2.27						3.83	3.79	3.79	3.74	3.79	3.74						0.0783	0.0774	0.0774
OT-P	Pinus densiflora	OTP-15	19.5	19.5	19.6	19.6	19.8	20						12.8	12.8	12.8	12.8	12.8	12.9						4.83	4.83	4.9	4.87	4.96	5.04						10.5	10.5	10.7	10.7	10.9	11.2						0.191	0.191	0.194
OT-P	Pinus densiflora	OTP-16	21.2	21.4	21.8	22	22.1	22.5						13.1	13.1	13.2	13.2	13.3	13.3						5.63	5.72	5.9	5.99	6.03	6.24						13	13.3	13.8	14.1	14.3	14.9						0.227	0.231	0.24
OT-P	Pinus densiflora	OTP-17	17.1	17.1	17.3	17.4	17.4	17.8						12.3	12.3	12.4	12.4	12.4	12.5						3.82	3.85	3.9	3.96	3.97	4.1						7.65	7.72	7.86	8.03	8.07	8.43						0.144	0.145	0.148
OT-P	Pinus densiflora	OTP-18	21	21.4	22.2	22.6	23	23.5						13.1	13.1	13.3	13.3	13.4	13.5						5.51	5.72	6.1	6.28	6.46	6.71						12.6	13.3	14.5	15.1	15.7	16.5						0.224	0.231	0.249
OT-P	Pinus densiflora	OTP-19	10.8	10.5	10.5									10.6	10.6	10.5									1.71	1.63	1.62									2.54	2.38	2.36									0.054	0.0508	0.0504
OT-P	Pinus densiflora	OTP-20	14.1	14.2	14.7	14.4	14.3	14.6						11.6	11.6	11.8	11.7	11.7	11.7						2.74	2.77	2.93	2.83	2.8	2.9						4.85	4.93	5.31	5.06	5.01	5.25						0.0964	0.0978	0.104
OT-P	Pinus densiflora	OTP-21	13.1	13.3	13.8	13.6	13.6	13.6						11.4	11.4	11.5	11.5	11.5	11.5						2.41	2.45	2.61	2.55	2.55	2.55						4.07	4.17	4.54	4.41	4.41	4.41						0.0825	0.0842	0.0909
OT-P	Pinus densiflora	OTP-22	18.1	18	18.2	18.1	18.2	18.2						12.5	12.5	12.5	12.5	12.5	12.5						4.23	4.21	4.27	4.25	4.27	4.27						8.8	8.72	8.91	8.84	8.91	8.91						0.163	0.162	0.165
OT-P	Pinus densiflora	OTP-23	11.6	11.6	11.8	11.4								10.9	10.9	11	10.8								1.92	1.92	1.98	1.86								2.98	2.98	3.12	2.86								0.0624	0.0624	0.0651
OT-P	Pinus densiflora	OTP-24	28.3	29	29.7	29.8	30.6	31.3						14.2	14.2	14.3	14.4	14.4	14.5						9.35	9.75	10.2	10.3	10.8	11.2						26	27.5	29.3	29.5	31.5	33.2						0.412	0.433	0.457
OT-P	Pinus densiflora	OTP-25	16.5	16.6	16.8	16.6	16.7	16.9						12.2	12.2	12.2	12.2	12.2	12.3						3.6	3.62	3.71	3.63	3.67	3.76						7.04	7.11	7.34	7.14	7.24	7.48						0.134	0.135	0.139
OT-P	Pinus densiflora	OTP-26	12.8				12.5	12.5						11.3				11.2	11.2						2.29				2.21	2.22						3.79				3.61	3.63						0.0774
OT-P	Pinus densiflora	OTP-27	16.1	15.9	16	15.8								12.1	12.1	12.1	12								3.44	3.39	3.41	3.33								6.62	6.49	6.56	6.34								0.127	0.125	0.126
OT-P	Pinus densiflora	OTP-28	14.4	14.5	14.8	14.6	14.8	15						11.7	11.7	11.8	11.7	11.8	11.8						2.84	2.88	2.97	2.9	2.96	3.05						5.09	5.2	5.42	5.25	5.39	5.62						0.101	0.103	0.106
OT-P	Pinus densiflora	OTP-29	21	21.4	21.8	22	22.4	22.7						13.1	13.1	13.2	13.2	13.3	13.4						5.52	5.7	5.91	5.99	6.17	6.35						12.7	13.2	13.9	14.1	14.7	15.3						0.222	0.23	0.24
OT-P	Pinus densiflora	OTP-30	14.5											11.7											2.86											5.14											0.102
OT-P	Pinus densiflora	OTP-31	23.2	23.5	24	24.3	24.6	25.3						13.4	13.5	13.6	13.6	13.6	13.8						6.57	6.73	6.97	7.14	7.29	7.69						16	16.6	17.4	18	18.5	19.9						0.272	0.28	0.292
OT-P	Pinus densiflora	OTP-32	12.1	12	12.1	12	11.9	11.8						11	11	11.1	11	11	11						2.07	2.04	2.09	2.06	2.02	2						3.31	3.24	3.35	3.28	3.2	3.16						0.0685	0.0674	0.0693
OT-P	Pinus densiflora	OTP-33	10.2	10	10.1									10.4	10.4	10.4									1.54	1.49	1.52									2.21	2.11	2.16									0.0474	0.0454	0.0464
OT-P	Pinus densiflora	OTP-34	15.3	15.4	15.4	15.3	15.3	15.3						11.9	11.9	11.9	11.9	11.9	11.9						3.15	3.19	3.18	3.17	3.17	3.14						5.88	5.97	5.94	5.91	5.91	5.85						0.114	0.116	0.115
OT-P	Pinus densiflora	OTP-35	12.9	12.8	12.8	12.6	12.6	12.6						11.3	11.3	11.3	11.2	11.2	11.2						2.33	2.29	2.31	2.23	2.24	2.24						3.88	3.79	3.83	3.65	3.68	3.68						0.0791	0.0774	0.0783
OT-P	Pinus densiflora	OTP-36	21.5	21.9	22.2	22.5	23	23.5						13.1	13.2	13.3	13.3	13.4	13.5						5.73	5.94	6.1	6.24	6.47	6.71						13.3	14	14.5	14.9	15.7	16.5						0.232	0.242	0.249
OT-P	Pinus densiflora	OTP-37	13.7	13.5	13.5									11.5	11.5	11.4									2.6	2.53	2.51									4.51	4.36	4.31									0.0904	0.0877	0.0869
OT-P	Pinus densiflora	OTP-38	24.5	24.4	24.6	24.6	25.4	25.5						13.6	13.6	13.6	13.7	13.8	13.8						7.25	7.2	7.29	7.32	7.73	7.78						18.4	18.2	18.5	18.6	20	20.2						0.306	0.303	0.308
OT-P	Pinus densiflora	OTP-39	26.8	27	27.7	27.4	28.5	28.6						14	14	14.1	14	14.2	14.2						8.51	8.6	8.98	8.82	9.45	9.52						22.9	23.2	24.6	24	26.4	26.7						0.369	0.374	0.393
OT-P	Pinus densiflora	OTP-40	17.7	17.5	17.6	17.4	17.2	17.3						12.4	12.4	12.4	12.4	12.3	12.4						4.06	3.99	4.02	3.95	3.88	3.9						8.32	8.1	8.21	8	7.82	7.86						0.155	0.152	0.154
OT-P	Pinus densiflora	OTP-41	19.7	19.9	20.4	20.5	20.7	21.1						12.8	12.9	13	13	13	13.1						4.93	5.03	5.24	5.29	5.36	5.55						10.8	11.1	11.8	11.9	12.1	12.7						0.196	0.2	0.211
OT-P	Pinus densiflora	OTP-42	22.2	22.4	22.8	22.9	23.3	23.5						13.3	13.3	13.4	13.4	13.4	13.5						6.1	6.19	6.38	6.44	6.62	6.73						14.5	14.8	15.4	15.6	16.2	16.6						0.249	0.254	0.263
OT-P	Pinus densiflora	OTP-43	14.2	14.2	14.3	14.2	14.3	14.4						11.6	11.6	11.7	11.6	11.7	11.7						2.76	2.75	2.79	2.76	2.79	2.83						4.9	4.87	4.98	4.9	4.98	5.06						0.0973	0.0969	0.0987
OT-P	Pinus densiflora	OTP-44	12.5	12.4	12.4	12.1	12.1	12.2						11.2	11.1	11.1	11.1	11.1	11.1						2.22	2.16	2.16	2.08	2.09	2.11						3.63	3.5	3.5	3.33	3.35	3.39						0.0745	0.0721	0.0721
OT-P	Pinus densiflora	OTP-45	11.6	11.6	12.6	11.4	11.1							10.9	10.9	11.2	10.8	10.8							1.94	1.94	2.24	1.87	1.8							3.02	3.02	3.68	2.88	2.73							0.0632	0.0632	0.0754
OT-P	Pinus densiflora	OTP-46	22.9	23.1	23.5	23.6	24	24.4						13.4	13.4	13.5	13.5	13.6	13.6						6.44	6.55	6.73	6.79	6.99	7.22						15.6	16	16.6	16.8	17.5	18.3						0.266	0.271	0.28
OT-P	Pinus densiflora	OTP-47	27	27.3	27.8	28	28.3	28.8						14	14	14.1	14.1	14.2	14.2						8.62	8.78	9.06	9.21	9.35	9.65						23.3	23.9	24.9	25.5	26	27.2						0.375	0.383	0.397
OT-P	Pinus densiflora	OTP-48	27.2	28	28.8	28.9	29.3	30.1						14	14.1	14.2	14.2	14.3	14.4						8.71	9.17	9.67	9.69	9.94	10.4						23.6	25.3	27.2	27.3	28.3	30.2						0.379	0.403	0.429
OT-P	Pinus densiflora	OTP-49	14.2	14.4	14.4	14.5	14.6	14.6						11.6	11.7	11.7	11.7	11.7	11.7						2.77	2.81	2.84	2.86	2.89	2.89						4.93	5.04	5.09	5.14	5.23	5.23						0.0978	0.0997	0.101
OT-P	Pinus densiflora	OTP-50	20.9	21.2	21.5	21.7	21.6	21.8						13.1	13.1	13.2	13.2	13.2	13.2						5.48	5.61	5.78	5.85	5.79	5.91						12.5	12.9	13.5	13.7	13.5	13.9						0.222	0.226	0.234
OT-P	Pinus densiflora	OTP-51	18	18.4	19	19.1	19.7	20.2						12.5	12.6	12.7	12.7	12.8	12.9						4.19	4.38	4.64	4.66	4.91	5.16						8.69	9.22	9.97	10	10.8	11.5						0.161	0.17	0.182
OT-P	Pinus densiflora	OTP-52	11.8	11.6	11.7	11.5								11	10.9	10.9	10.9								2	1.94	1.96	1.9								3.16	3.02	3.08	2.94								0.0658	0.0632	0.0643
OT-P	Pinus densiflora	OTP-53	24.1	24.5	24.9	25	25	25.3						13.6	13.6	13.7	13.7	13.7	13.8						7.05	7.25	7.47	7.49	7.52	7.69						17.7	18.4	19.1	19.2	19.3	19.9						0.296	0.306	0.317
OT-P	Pinus densiflora	OTP-54	19.3	18.7	19.2	19.4	19.7	20.2						12.8	12.7	12.7	12.8	12.8	12.9						4.76	4.51	4.71	4.82	4.91	5.16						10.3	9.61	10.2	10.5	10.8	11.5						0.188	0.176	0.185
OT-P	Pinus densiflora	OTP-55	14.6	14.5	14.6	14.5								11.8	11.7	11.7	11.7								2.91	2.87	2.89	2.85								5.28	5.17	5.23	5.12								0.104	0.102	0.103
OT-P	Pinus densiflora	OTP-56	20	20.1	20.4	20.4	20.7	21.1						12.9	12.9	13	13	13	13.1						5.06	5.13	5.26	5.24	5.37	5.57						11.2	11.4	11.8	11.8	12.2	12.8						0.202	0.205	0.211
OT-P	Pinus densiflora	OTP-57	19.7	19.9	20.1	20.2	20.4	20.7						12.8	12.9	12.9	12.9	13	13						4.93	5.01	5.13	5.14	5.26	5.39						10.8	11.1	11.4	11.5	11.8	12.2						0.196	0.2	0.205
OT-P	Pinus densiflora	OTP-58	13.8	13.6	13.7	13.5	13.6	13.6						11.5	11.5	11.5	11.5	11.5	11.5						2.63	2.57	2.58	2.52	2.54	2.57						4.59	4.44	4.46	4.34	4.39	4.44						0.0918	0.0891	0.0895
OT-P	Pinus densiflora	OTP-59	17.7	17.7	17.6	17.5	17.7	17.7						12.4	12.4	12.4	12.4	12.4	12.5						4.06	4.06	4.05	4	4.06	4.09						8.32	8.32	8.28	8.14	8.32	8.39						0.155	0.155	0.155
OT-P	Pinus densiflora	OTP-60	19.1	19.7	20.3	20.6	21.3	21.8						12.7	12.8	12.9	13	13.1	13.2						4.66	4.94	5.19	5.32	5.67	5.9						10	10.9	11.6	12	13.1	13.8						0.183	0.196	0.208
OT-P	Pinus densiflora	OTP-61	13.9	13.8	14.1	13.8	13.8	13.9						11.6	11.5	11.6	11.5	11.5	11.6						2.66	2.64	2.73	2.62	2.63	2.65						4.67	4.61	4.82	4.56	4.59	4.64						0.0932	0.0922	0.0959
OT-P	Pinus densiflora	OTP-62	18.7	18.8	19.3	18.5								12.6	12.7	12.8	12.6								4.5	4.54	4.76	4.42								9.57	9.69	10.3	9.33								0.176	0.177	0.188
OT-P	Pinus densiflora	OTP-63	18	18	18.3	18	18.2	18.3						12.5	12.5	12.6	12.5	12.6	12.6						4.21	4.22	4.34	4.22	4.3	4.33						8.72	8.76	9.1	8.76	8.99	9.06						0.162	0.163	0.168
OT-P	Pinus densiflora	OTP-64	17.7	17.8	18	17.9	17.6	18						12.4	12.5	12.5	12.5	12.4	12.5						4.08	4.13	4.19	4.15	4.04	4.21						8.36	8.5	8.69	8.58	8.25	8.72						0.156	0.158	0.161
OT-P	Pinus densiflora	OTP-65	20.3	20.2	20.3	20.1								12.9	12.9	12.9	12.9								5.19	5.17	5.19	5.13								11.6	11.6	11.6	11.4								0.208	0.207	0.208
OT-P	Pinus densiflora	OTP-66	19.5	19.9	20.1	20.3	20.6	20.9						12.8	12.9	12.9	13	13	13.1						4.84	5.01	5.1	5.21	5.33	5.48						10.6	11.1	11.3	11.7	12.1	12.5						0.192	0.2	0.204
OT-P	Pinus densiflora	OTP-67	15.3	15.2	15.2	15.3	15	15.1						11.9	11.9	11.9	11.9	11.8	11.9						3.14	3.12	3.1	3.15	3.05	3.06						5.85	5.8	5.74	5.88	5.62	5.65						0.114	0.113	0.112
OT-P	Pinus densiflora	OTP-68	28	28.3	29.1	29	29.1	29.8						14.1	14.2	14.3	14.2	14.3	14.3						9.19	9.37	9.81	9.77	9.82	10.2						25.4	26.1	27.7	27.6	27.8	29.5						0.404	0.413	0.436
OT-P	Pinus densiflora	OTP-69	16.7	16.9	17.3	17.5	17.7	18						12.2	12.3	12.4	12.4	12.4	12.5						3.68	3.77	3.93	4.01	4.08	4.22						7.27	7.51	7.96	8.17	8.36	8.76						0.138	0.142	0.149
OT-P	Pinus densiflora	OTP-70	21.3	21.7	22.3	22.6	23.1	23.7						13.1	13.2	13.3	13.3	13.4	13.5						5.64	5.87	6.13	6.28	6.55	6.86						13	13.7	14.6	15.1	16	17						0.227	0.238	0.251
OT-P	Pinus densiflora	OTP-71	14.2	14.2	14.3	14.2	14.2	14.4						11.6	11.6	11.7	11.6	11.6	11.7						2.75	2.76	2.8	2.77	2.75	2.81						4.87	4.9	5.01	4.93	4.87	5.04						0.0969	0.0973	0.0992
OT-P	Pinus densiflora	OTP-72	15.6	15.5	15.4	15.4	15.5	15.5						12	12	11.9	11.9	12	12						3.26	3.24	3.2	3.2	3.21	3.22						6.15	6.09	6	6	6.03	6.06						0.119	0.118	0.116
OT-P	Pinus densiflora	OTP-73	18.5	18.6	19	19.1	19.5	20						12.6	12.6	12.7	12.7	12.8	12.9						4.41	4.46	4.61	4.66	4.83	5.06						9.29	9.45	9.89	10	10.5	11.2						0.171	0.174	0.181
OT-P	Pinus densiflora	OTP-74	17.7	17.7	17.9	17.6	17.4	17.5						12.4	12.4	12.5	12.4	12.4	12.4						4.08	4.06	4.15	4.04	3.97	4.01						8.36	8.32	8.58	8.25	8.07	8.17						0.156	0.155	0.159
OT-P	Pinus densiflora	OTP-75	10.3	10.2										10.5	10.4										1.57	1.53										2.26	2.19										0.0484	0.047
OT-P	Pinus densiflora	OTP-76	11.7	11.7	11.7	11.6	11.7	11.7						10.9	10.9	10.9	10.9	10.9	10.9						1.96	1.94	1.96	1.93	1.94	1.95						3.08	3.04	3.08	3	3.04	3.06						0.0643	0.0636	0.0643
OT-P	Pinus densiflora	OTP-77	15.7	15.9	16.2	16.1	16.3	16						12	12.1	12.1	12.1	12.2	12.1						3.28	3.38	3.47	3.44	3.53	3.43						6.22	6.46	6.72	6.62	6.88	6.59						0.12	0.124	0.129
OT-P	Pinus densiflora	OTP-78	19.2	19.4	19.8	20	20.4	20.7						12.7	12.8	12.8	12.9	13	13						4.69	4.8	4.96	5.04	5.23	5.39						10.1	10.5	10.9	11.2	11.7	12.2						0.185	0.19	0.197
OT-P	Pinus densiflora	OTP-79	11.5	11.7	11.5									10.9	10.9	10.9									1.89	1.94	1.91									2.92	3.04	2.96									0.0613	0.0636	0.0621
OT-P	Pinus densiflora	OTP-80	11.7	11.6	11.6	11.6	11.6							10.9	10.9	10.9	10.9	10.9							1.96	1.93	1.92	1.94	1.92							3.08	3	2.98	3.02	2.98							0.0643	0.0628	0.0624
OT-P	Pinus densiflora	OTP-81	16	16.1	16.4	16.2	16.5	16.6						12.1	12.1	12.2	12.1	12.2	12.2						3.43	3.46	3.57	3.5	3.58	3.66						6.59	6.68	6.97	6.78	7.01	7.21						0.126	0.128	0.133
OT-P	Pinus densiflora	OTP-82	15.5	15.5	15.7	15.8	15.5	16						12	12	12	12	12	12.1						3.21	3.21	3.29	3.33	3.24	3.41						6.03	6.03	6.25	6.34	6.09	6.56						0.117	0.117	0.121
OT-P	Pinus densiflora	OTP-83	33.5	33.9	34.4	34.5	35.1	35.6						14.8	14.8	14.9	14.9	14.9	15						12.6	12.9	13.2	13.3	13.7	14						39.2	40.4	41.7	42	43.8	45.2						0.585	0.6	0.616
OT-P	Pinus densiflora	OTP-84	25.8	26.4	27.5	27.7	28.2	28.9						13.8	13.9	14.1	14.1	14.1	14.2						7.95	8.28	8.91	9.02	9.28	9.71						20.8	22	24.3	24.8	25.7	27.4						0.341	0.358	0.389
OT-P	Pinus densiflora	OTP-85	13.7	13.7	13.6	13.5	13.5	13.5						11.5	11.5	11.5	11.5	11.5	11.5						2.59	2.6	2.55	2.52	2.53	2.53						4.49	4.51	4.41	4.34	4.36	4.36						0.09	0.0904	0.0886
OT-P	Pinus densiflora	OTP-86	13.9	13.9	13.8	13.8	13.8	13.8						11.6	11.6	11.5	11.5	11.5	11.5						2.65	2.67	2.62	2.64	2.64	2.64						4.64	4.69	4.56	4.61	4.61	4.61						0.0927	0.0936	0.0913
OT-P	Pinus densiflora	OTP-87	12.2	12.4										11.1	11.1										2.12	2.16										3.41	3.5										0.0705	0.0721
OT-P	Pinus densiflora	OTP-88	24.5	24.5	25.1	25.3	25.9	26.5						13.6	13.6	13.7	13.7	13.8	13.9						7.25	7.25	7.59	7.66	8	8.34						18.4	18.4	19.6	19.8	21	22.2						0.306	0.306	0.323
OT-P	Pinus densiflora	OTP-89	12.6	12.6	12.8	12.5	12.5	12.7						11.2	11.2	11.3	11.2	11.2	11.2						2.25	2.24	2.31	2.22	2.22	2.26						3.7	3.68	3.83	3.63	3.63	3.72						0.0758	0.0754	0.0783
OT-P	Pinus densiflora	OTP-90	21.7	22.2	22.6	22.8	23.2	23.6						13.2	13.3	13.3	13.4	13.4	13.5						5.87	6.07	6.28	6.38	6.6	6.78						13.7	14.4	15.1	15.4	16.1	16.7						0.238	0.248	0.258
OT-P	Pinus densiflora	OTP-91	11.5	11.5	11.4									10.9	10.9	10.8									1.89	1.89	1.87									2.92	2.92	2.88									0.0613	0.0613	0.0606
OT-P	Pinus densiflora	OTP-92	24.2	25	25.7	25.8	26.1	26.8						13.6	13.7	13.8	13.8	13.9	14						7.09	7.52	7.86	7.93	8.11	8.51						17.8	19.3	20.5	20.8	21.4	22.9						0.298	0.319	0.336
OT-P	Pinus densiflora	OTP-93	23.9	24.1	24.2	24.2	24.2	24.3						13.5	13.6	13.6	13.6	13.6	13.6						6.92	7.04	7.07	7.07	7.09	7.12						17.2	17.6	17.7	17.7	17.8	17.9						0.29	0.295	0.297
OT-P	Pinus densiflora	OTP-94	22	22.2	22.6	22.7	22.9	23.2						13.2	13.3	13.3	13.3	13.4	13.4						5.97	6.08	6.28	6.31	6.44	6.58						14.1	14.4	15.1	15.2	15.6	16.1						0.243	0.249	0.258
OT-P	Pinus densiflora	OTP-95	26.1	25.9	26.5	26.5	26.7	26.9						13.9	13.8	13.9	13.9	14	14						8.09	8.02	8.35	8.35	8.46	8.57						21.3	21.1	22.3	22.3	22.7	23.1						0.348	0.344	0.361
OT-P	Pinus densiflora	OTP-96	14.4	14.8	14.4	14.8	14.9	14.9						11.7	11.8	11.7	11.8	11.8	11.8						2.83	2.97	2.84	2.96	3	2.99						5.06	5.42	5.09	5.39	5.51	5.48						0.1	0.106	0.101
OT-P	Pinus densiflora	OTP-97	19.3	19.4	19.6	19.8	19.9	20.1						12.8	12.8	12.8	12.8	12.9	12.9						4.73	4.77	4.89	4.96	5	5.1						10.3	10.4	10.7	10.9	11	11.3						0.187	0.188	0.194
OT-P	Pinus densiflora	OTP-98	20.7	21.3	21.5	21.5	21.7	22.3						13	13.1	13.2	13.2	13.2	13.3						5.37	5.67	5.75	5.76	5.84	6.14						12.2	13.1	13.4	13.4	13.6	14.6						0.217	0.229	0.232
OT-P	Pinus densiflora	OTP-99	22.7	23.2	23.6	24	24.7	25.3						13.4	13.4	13.5	13.6	13.7	13.7						6.33	6.58	6.79	6.99	7.35	7.66						15.3	16.1	16.8	17.5	18.7	19.8						0.261	0.273	0.283
OT-P	Pinus densiflora	OTP-100	30.4	31	31.5	31.9	32.5	33.4						14.4	14.5	14.6	14.6	14.7	14.8						10.6	11	11.3	11.6	12	12.5						30.9	32.5	33.8	34.8	36.4	38.7						0.477	0.499	0.516
OT-P	Pinus densiflora	OTP-101	12.7	12.4	12.5									11.2	11.2	11.2									2.28	2.19	2.2									3.77	3.56	3.59									0.077	0.0733	0.0737
OT-P	Pinus densiflora	OTP-102	21.3	21.9	22.5	23.4	23.6	24.2						13.1	13.2	13.3	13.5	13.5	13.6						5.67	5.94	6.25	6.68	6.76	7.09						13.1	14	15	16.4	16.7	17.8						0.229	0.242	0.257
OT-P	Pinus densiflora	OTP-103	23.5	23.9	24.5	24.7	24.9	25.6						13.5	13.5	13.6	13.7	13.7	13.8						6.71	6.96	7.25	7.35	7.45	7.83						16.5	17.4	18.4	18.7	19.1	20.4						0.279	0.291	0.306
OT-P	Pinus densiflora	OTP-104	11.4	11.2		11.2								10.8	10.8		10.8								1.86	1.81		1.81								2.86	2.76		2.76								0.0602	0.0584
OT-P	Pinus densiflora	OTP-105	19.7	20.1	20.3	20.6	20.8	21.2						12.8	12.9	12.9	13	13	13.1						4.94	5.08	5.2	5.32	5.43	5.63						10.9	11.3	11.7	12	12.4	13						0.196	0.203	0.209
OT-P	Pinus densiflora	OTP-106	19	19.4	19.4	19.5	19.8	20.2						12.7	12.8	12.8	12.8	12.8	12.9						4.61	4.8	4.8	4.83	4.96	5.14						9.89	10.5	10.5	10.5	10.9	11.5						0.181	0.19	0.19
OT-P	Pinus densiflora	OTP-107	20.9	21	21.3	21	21.4	21.7						13	13.1	13.1	13.1	13.1	13.2						5.46	5.54	5.64	5.54	5.7	5.85						12.5	12.7	13	12.7	13.2	13.7						0.221	0.222	0.227
OT-P	Pinus densiflora	OTP-108	16.7	16.6	16.6	16.4	16.1	16.2						12.2	12.2	12.2	12.2	12.1	12.1						3.68	3.62	3.63	3.57	3.46	3.5						7.27	7.11	7.14	6.97	6.68	6.78						0.138	0.135	0.136
OT-P	Pinus densiflora	OTP-109	20.5	20.9	21.2	21.4	21.6	22.1						13	13.1	13.1	13.1	13.2	13.3						5.3	5.48	5.61	5.72	5.81	6.05						12	12.5	12.9	13.3	13.6	14.3						0.214	0.222	0.226
OT-P	Pinus densiflora	OTP-110	20.5	20.9	21.2	21.4	21.6	22.3						13	13	13.1	13.1	13.2	13.3						5.3	5.46	5.63	5.69	5.81	6.16						12	12.5	13	13.2	13.6	14.7						0.214	0.221	0.227
OT-P	Pinus densiflora	OTP-111	32.5	33	33.5	33.9	34.1	35.1						14.7	14.7	14.8	14.8	14.8	14.9						12	12.3	12.6	12.9	13	13.7						36.4	37.8	39.2	40.4	40.9	43.8						0.549	0.567	0.585
OT-P	Pinus densiflora	OTP-112	19.6	19.9	20.1	20.2	20.1	20.7						12.8	12.9	12.9	12.9	12.9	13						4.89	5.03	5.11	5.14	5.1	5.36						10.7	11.1	11.4	11.5	11.3	12.1						0.194	0.2	0.205
OT-P	Pinus densiflora	OTP-113	16.1	16.1	16.1	16.1	16	16.3						12.1	12.1	12.1	12.1	12.1	12.2						3.45	3.45	3.44	3.44	3.41	3.53						6.65	6.65	6.62	6.62	6.56	6.88						0.128	0.128	0.127
OT-P	Pinus densiflora	OTP-114	21.6	22.2	22.5	23	23.1	23.5						13.2	13.3	13.3	13.4	13.4	13.5						5.82	6.07	6.24	6.46	6.52	6.71						13.6	14.4	14.9	15.7	15.9	16.5						0.236	0.248	0.256
OT-P	Pinus densiflora	OTP-115	14.8	14.9										11.8	11.8										2.98	3										5.45	5.51										0.107	0.108
OT-P	Pinus densiflora	OTP-116	27.3	27.6	28.2	28	28.3	28.6						14	14.1	14.1	14.1	14.2	14.2						8.77	8.97	9.3	9.21	9.35	9.54						23.8	24.6	25.8	25.5	26	26.7						0.382	0.392	0.409
OT-P	Pinus densiflora	OTP-117	19.6	19.5	19.5	19.4	19.4	19.4						12.8	12.8	12.8	12.8	12.8	12.8						4.9	4.86	4.83	4.8	4.79	4.8						10.7	10.6	10.5	10.5	10.4	10.5						0.194	0.192	0.191
OT-P	Pinus densiflora	OTP-118	12.8	12.8	12.7	12.7								11.3	11.3	11.2	11.2								2.29	2.29	2.28	2.27								3.79	3.79	3.77	3.74								0.0774	0.0774	0.077
OT-P	Pinus densiflora	OTP-119	20.2	20.4	20.7	20.8	21.2	21.6						12.9	13	13	13	13.1	13.2						5.14	5.26	5.39	5.45	5.61	5.82						11.5	11.8	12.2	12.4	12.9	13.6						0.206	0.211	0.218
OT-P	Pinus densiflora	OTP-120	29.3	29.6	30.2	30.3	31	31.4						14.3	14.3	14.4	14.4	14.5	14.5						9.98	10.2	10.5	10.5	11	11.2						28.4	29.1	30.4	30.6	32.4	33.4						0.445	0.454	0.471
OT-P	Pinus densiflora	OTP-121	33.1	34.5	34.6	35.1	35.8	36.7						14.7	14.9	14.9	14.9	15	15.1						12.4	13.3	13.4	13.7	14.2	14.8						38.1	42.1	42.3	43.8	46.1	48.9						0.571	0.622	0.624
OT-P	Pinus densiflora	OTP-122	13.7	13.6										11.5	11.5										2.58	2.54										4.46	4.39										0.0895	0.0882
OT-P	Pinus densiflora	OTP-123	22.7	23.3	23.5	23.1								13.4	13.4	13.5	13.4								6.35	6.63	6.73	6.55								15.3	16.3	16.6	16								0.261	0.275	0.28
OT-P	Pinus densiflora	OTP-124	26.1	27.4	27.4	27.9	28.3	28.9						13.9	14	14	14.1	14.2	14.2						8.13	8.86	8.82	9.09	9.34	9.71						21.5	24.1	24	25	25.9	27.4						0.35	0.387	0.385
OT-P	Pinus densiflora	OTP-125	17.2	16.8	17	17.2	16.7	16.9						12.3	12.3	12.3	12.3	12.2	12.3						3.88	3.73	3.81	3.87	3.69	3.74						7.82	7.41	7.61	7.79	7.31	7.44						0.147	0.14	0.144
OT-P	Pinus densiflora	OTP-126	25.9	26.2	26.5	26.7	26.7	27.2						13.8	13.9	13.9	14	14	14						8.02	8.18	8.32	8.46	8.46	8.73						21.1	21.6	22.2	22.7	22.7	23.7						0.344	0.352	0.359
OT-P	Pinus densiflora	OTP-127	18.8	18.7	18.8	18.6								12.7	12.6	12.7	12.6								4.53	4.5	4.54	4.46								9.65	9.57	9.69	9.45								0.177	0.176	0.177
OT-P	Pinus densiflora	OTP-128	11.8	12.1	12.2	12								11	11	11.1	11								2	2.07	2.11	2.05								3.16	3.31	3.39	3.26								0.0658	0.0685	0.0701
OT-P	Pinus densiflora	OTP-129	18.8	18.7	18.7	18.8	18.7	18.8						12.7	12.7	12.7	12.7	12.6	12.7						4.55	4.51	4.51	4.53	4.49	4.55						9.73	9.61	9.61	9.65	9.53	9.73						0.178	0.176	0.176
OT-P	Pinus densiflora	OTP-130	17.8	17.6	17.9	18.1	18.1	18.7						12.5	12.4	12.5	12.5	12.5	12.6						4.13	4.02	4.17	4.26	4.26	4.5						8.5	8.21	8.61	8.87	8.87	9.57						0.158	0.154	0.16
OT-P	Pinus densiflora	OTP-131	20.6	20.6	20.8	21	21.2	21.4						13	13	13	13.1	13.1	13.1						5.32	5.32	5.43	5.51	5.6	5.72						12	12	12.4	12.6	12.9	13.3						0.214	0.214	0.22
OT-P	Pinus densiflora	OTP-132	20.8	21	21.3	21.2	21.3	21.4						13	13.1	13.1	13.1	13.1	13.1						5.45	5.54	5.66	5.6	5.64	5.69						12.4	12.7	13.1	12.9	13	13.2						0.221	0.222	0.228
OT-P	Pinus densiflora	OTP-133	24.8	24.8	25.2	24.9	24.8	24.6						13.7	13.7	13.7	13.7	13.7	13.7						7.42	7.42	7.64	7.45	7.4	7.32						19	19	19.7	19.1	18.9	18.6						0.314	0.314	0.325
OT-P	Pinus densiflora	OTP-134	12.8	12.9	13	12.8	12.8	12.9						11.3	11.3	11.3	11.3	11.3	11.3						2.31	2.34	2.36	2.31	2.31	2.32						3.83	3.9	3.95	3.83	3.83	3.86						0.0783	0.0795	0.0804
OT-P	Pinus densiflora	OTP-135	15.3	15.4	15.5	15.6	15.7	15.9						11.9	11.9	12	12	12	12.1						3.17	3.18	3.24	3.26	3.28	3.37						5.91	5.94	6.09	6.15	6.22	6.43						0.115	0.115	0.118
OT-P	Pinus densiflora	OTP-136	28.3	27.1	27.6	27.8	28.2	28.5						14.2	14	14.1	14.1	14.1	14.2						9.34	8.66	8.93	9.08	9.28	9.45						25.9	23.4	24.4	25	25.7	26.4						0.411	0.377	0.39
OT-P	Pinus densiflora	OTP-137	21.8	21.6	21.8	21.8	22.2	22.2						13.2	13.2	13.2	13.2	13.3	13.3						5.88	5.79	5.9	5.91	6.1	6.1						13.8	13.5	13.8	13.9	14.5	14.5						0.239	0.235	0.24
OT-P	Pinus densiflora	OTP-138	20.9	21.2	21.5	21.8	22	22.4						13.1	13.1	13.2	13.2	13.2	13.3						5.48	5.6	5.76	5.88	5.97	6.19						12.5	12.9	13.4	13.8	14.1	14.8						0.222	0.225	0.233
OT-P	Pinus densiflora	OTP-139	29.4	29.9	30.7	31.3	32.1	32.8						14.3	14.4	14.5	14.5	14.6	14.7						10	10.3	10.8	11.2	11.7	12.2						28.6	29.7	31.7	33.2	35.2	37.3						0.448	0.462	0.488
OT-P	Pinus densiflora	OTP-140	12.9	12.9	12.8	12.8	12.8	12.9						11.3	11.3	11.3	11.3	11.3	11.3						2.33	2.32	2.31	2.29	2.3	2.34						3.88	3.86	3.83	3.79	3.81	3.9						0.0791	0.0787	0.0783
OT-P	Pinus densiflora	OTP-141	16.3	16.2	16.2	16.2	16.1	16.3						12.1	12.1	12.1	12.1	12.1	12.2						3.52	3.5	3.5	3.5	3.46	3.53						6.84	6.78	6.78	6.78	6.68	6.88						0.131	0.13	0.13
OT-P	Pinus densiflora	OTP-142	21.8	22.1	22.4	22.6	23	23.7						13.2	13.3	13.3	13.3	13.4	13.5						5.88	6.05	6.2	6.3	6.47	6.81						13.8	14.3	14.8	15.2	15.7	16.9						0.239	0.247	0.255
OT-P	Pinus densiflora	OTP-143	16.6	16.8	17.2	17.4	17.7	18.1						12.2	12.2	12.3	12.4	12.5	12.5						3.65	3.71	3.88	3.96	4.09	4.26						7.17	7.34	7.82	8.03	8.39	8.87						0.136	0.139	0.147
OT-P	Pinus densiflora	OTP-144	18.6	18.5	18.9	18.9	19.1	19.3						12.6	12.6	12.7	12.7	12.7	12.8						4.46	4.42	4.57	4.57	4.65	4.75						9.45	9.33	9.77	9.77	10	10.3						0.174	0.172	0.179
OT-P	Pinus densiflora	OTP-145	10.7	10.5	10.7	10.7	10.6	10.7						10.6	10.5	10.6	10.6	10.6	10.6						1.67	1.62	1.67	1.66	1.65	1.66						2.47	2.36	2.47	2.45	2.42	2.45						0.0526	0.0504	0.0526
OT-P	Pinus densiflora	OTP-146	20	20.1	20.5	20.5	20.7	21.3						12.9	12.9	13	13	13	13.1						5.06	5.1	5.29	5.27	5.37	5.64						11.2	11.3	11.9	11.9	12.2	13						0.202	0.204	0.213
OT-P	Pinus densiflora	OTP-147	19.6	19.6	19.9	19.6	19.7	20						12.8	12.8	12.9	12.8	12.8	12.9						4.89	4.87	5.01	4.9	4.91	5.04						10.7	10.7	11.1	10.7	10.8	11.2						0.194	0.193	0.2
OT-P	Pinus densiflora	OTP-148	22.9	22.8	23.6	23.2	23.3	23.6						13.4	13.4	13.5	13.4	13.5	13.5						6.44	6.38	6.76	6.57	6.65	6.79						15.6	15.4	16.7	16	16.3	16.8						0.266	0.263	0.282
OT-P	Pinus densiflora	OTP-149	21.7	21.9	22.5	22.4	22.6	23.2						13.2	13.2	13.3	13.3	13.3	13.4						5.85	5.94	6.22	6.19	6.27	6.58						13.7	14	14.9	14.8	15	16.1						0.237	0.242	0.255
OT-P	Pinus densiflora	OTP-150	19.9	20.1	20.3	19.6	19.8	20.1						12.9	12.9	12.9	12.8	12.8	12.9						5	5.1	5.19	4.89	4.96	5.08						11	11.3	11.6	10.7	10.9	11.3						0.199	0.204	0.208
OT-P	Pinus densiflora	OTP-151	19	18.8	19.4	19.2	19.4	19.7						12.7	12.7	12.8	12.7	12.8	12.8						4.61	4.54	4.79	4.72	4.77	4.91						9.89	9.69	10.4	10.2	10.4	10.8						0.181	0.177	0.189
OT-P	Pinus densiflora	OTP-152	13.4	13.1	13.2	13	12.9	12.9						11.4	11.4	11.4	11.3	11.3	11.3						2.49	2.41	2.42	2.35	2.33	2.34						4.26	4.07	4.09	3.93	3.88	3.9						0.086	0.0825	0.0829
OT-P	Pinus densiflora	OTP-153	20.3	20.1	20.4	20.2	20.3	20.5						12.9	12.9	13	12.9	13	13						5.2	5.11	5.24	5.17	5.21	5.27						11.7	11.4	11.8	11.6	11.7	11.9						0.209	0.205	0.211
OT-P	Pinus densiflora	OTP-154	12.9	12.9	13	12.9								11.3	11.3	11.3	11.3								2.34	2.32	2.35	2.32								3.9	3.86	3.93	3.86								0.0795	0.0787	0.0799
OT-P	Pinus densiflora	OTP-155	30.4	30.9	31.2	31.1	31.4	31.8						14.4	14.5	14.5	14.5	14.5	14.6						10.6	11	11.1	11.1	11.3	11.5						30.9	32.3	32.9	32.8	33.5	34.6						0.478	0.496	0.503
OT-P	Pinus densiflora	OTP-156	17.5											12.4											3.99											8.1											0.152
OT-P	Pinus densiflora	OTP-157	10.7	10.6	10.7	10.7								10.6	10.6	10.6	10.6								1.66	1.65	1.67	1.67								2.45	2.42	2.47	2.47								0.0522	0.0515	0.0526
OT-P	Pinus densiflora	OTP-158	20.8	20.9	21	21.2	21.3	21.6						13	13.1	13.1	13.1	13.1	13.2						5.43	5.48	5.54	5.63	5.67	5.82						12.4	12.5	12.7	13	13.1	13.6						0.22	0.222	0.222
OT-P	Pinus densiflora	OTP-159	30.7	30.8	31.1	31.6	31.8	31.8						14.5	14.5	14.5	14.6	14.6	14.6						10.8	10.9	11.1	11.4	11.5	11.5						31.7	32	32.8	34	34.4	34.6						0.488	0.493	0.502
OT-P	Pinus densiflora	OTP-160	12.6	12.7	12.6	12.5	12.5	12.5						11.2	11.2	11.2	11.2	11.2	11.2						2.24	2.28	2.24	2.22	2.22	2.22						3.68	3.77	3.68	3.63	3.63	3.63						0.0754	0.077	0.0754
OT-P	Pinus densiflora	OTP-161	23.1	23.4	23.8	23.9	24.3	24.8						13.4	13.5	13.5	13.5	13.6	13.7						6.55	6.7	6.91	6.96	7.15	7.39						16	16.5	17.2	17.4	18	18.8						0.271	0.278	0.289
OT-P	Pinus densiflora	OTP-162	20.7	20.8	21.6	21.5	21.7	22.4						13	13	13.2	13.2	13.2	13.3						5.37	5.43	5.79	5.78	5.85	6.17						12.2	12.4	13.5	13.5	13.7	14.7						0.217	0.22	0.235
OT-P	Pinus densiflora	OTP-163	12											11											2.05											3.26											0.0678
OT-P	Pinus densiflora	OTP-164	14.5	14.5	15	14.8	15	15.3						11.7	11.7	11.8	11.8	11.8	11.9						2.86	2.86	3.05	2.98	3.03	3.14						5.14	5.14	5.62	5.45	5.56	5.85						0.102	0.102	0.11
OT-P	Pinus densiflora	OTP-165	25.5	26.3	26	26.1	26.5	27						13.8	13.9	13.9	13.9	13.9	14						7.76	8.2	8.06	8.13	8.3	8.6						20.2	21.7	21.2	21.5	22.1	23.2						0.331	0.353	0.346
OT-P	Pinus densiflora	OTP-166	12.2	11.8	11.8	11.7	11.7	11.7						11.1	11	11	10.9	10.9	10.9						2.1	1.98	1.98	1.96	1.94	1.97						3.37	3.12	3.12	3.08	3.04	3.1						0.0697	0.0651	0.0651
OT-P	Pinus densiflora	OTP-167	27.4	27.7	28	28.6	28.3	28.6						14	14.1	14.1	14.2	14.2	14.2						8.86	9	9.21	9.52	9.37	9.5						24.1	24.7	25.5	26.7	26.1	26.6						0.387	0.394	0.405
OT-P	Pinus densiflora	OTP-168	22.8	23.4	23.5	23.7	24.1	24.4						13.4	13.5	13.5	13.5	13.6	13.6						6.39	6.68	6.74	6.86	7.02	7.2						15.5	16.4	16.6	17	17.6	18.2						0.264	0.278	0.281
OT-P	Pinus densiflora	OTP-169	19.7	20.1	20.6	20.9	21.4	22.2						12.8	12.9	13	13	13.1	13.3						4.94	5.08	5.34	5.46	5.69	6.08						10.9	11.3	12.1	12.5	13.2	14.4						0.196	0.203	0.216
OT-P	Pinus densiflora	OTP-170	14.3	14.4	14.5	14.2	14.2	14.3						11.7	11.7	11.7	11.6	11.6	11.7						2.8	2.81	2.88	2.77	2.75	2.8						5.01	5.04	5.2	4.93	4.87	5.01						0.0992	0.0997	0.103
OT-P	Pinus densiflora	OTP-171	29.4	29.8	30.3	30.6	30.9	31.5						14.3	14.3	14.4	14.4	14.5	14.6						10	10.2	10.5	10.7	10.9	11.3						28.6	29.5	30.6	31.4	32.2	33.8						0.447	0.459	0.474
OT-P	Pinus densiflora	OTP-172	14.2	14										11.6	11.6										2.76	2.7										4.9	4.77										0.0973	0.095
OT-P	Pinus densiflora	OTP-173	17.7	17.5	17.5	17.6	17.5	17.5						12.5	12.4	12.4	12.4	12.4	12.4						4.09	3.99	3.99	4.02	3.99	3.99						8.39	8.1	8.1	8.21	8.1	8.1						0.156	0.152	0.152
OT-P	Pinus densiflora	OTP-174	13.8	13.6	13.7	13.6	13.6	13.7						11.5	11.5	11.5	11.5	11.5	11.5						2.63	2.57	2.59	2.57	2.57	2.59						4.59	4.44	4.49	4.44	4.44	4.49						0.0918	0.0891	0.09
OT-P	Pinus densiflora	OTP-175	18.2	18	18	17.9	18.1	18.1						12.5	12.5	12.5	12.5	12.5	12.5						4.27	4.21	4.22	4.17	4.26	4.25						8.91	8.72	8.76	8.61	8.87	8.84						0.165	0.162	0.163
OT-P	Pinus densiflora	OTP-176	15.2	15.3	15.6	15.5	15.7	15.9						11.9	11.9	12	12	12	12.1						3.11	3.14	3.26	3.22	3.29	3.39						5.77	5.85	6.15	6.06	6.25	6.49						0.112	0.114	0.119
OT-P	Pinus densiflora	OTP-177	17.6	17.7	18	18	18.2	18.7						12.4	12.4	12.5	12.5	12.5	12.6						4.02	4.08	4.21	4.19	4.29	4.49						8.21	8.36	8.72	8.69	8.95	9.53						0.154	0.156	0.162
OT-P	Pinus densiflora	OTP-178	20.3	20.6	21.5	21.7	22.3	23						12.9	13	13.2	13.2	13.3	13.4						5.19	5.32	5.76	5.84	6.13	6.5						11.6	12	13.4	13.6	14.6	15.8						0.208	0.214	0.233
OT-P	Pinus densiflora	OTP-179	11.4	11.3	11.2	11.3	11.2	11.2						10.8	10.8	10.8	10.8	10.8	10.8						1.87	1.83	1.81	1.83	1.81	1.81						2.88	2.8	2.76	2.8	2.76	2.76						0.0606	0.0591	0.0584
OT-P	Pinus densiflora	OTP-180	19.9	19.7	20.1	20.4	20.4	20.9						12.9	12.8	12.9	13	13	13.1						5	4.94	5.08	5.26	5.24	5.49						11	10.9	11.3	11.8	11.8	12.6						0.199	0.196	0.203
OT-P	Pinus densiflora	OTP-181	17.9	18	18.1	18.1								12.5	12.5	12.5	12.5								4.17	4.22	4.23	4.23								8.61	8.76	8.8	8.8								0.16	0.163	0.163
OT-P	Pinus densiflora	OTP-182	17.1	17	17.1	17.1	17.3	17.6						12.3	12.3	12.3	12.3	12.4	12.4						3.82	3.81	3.83	3.85	3.92	4.05						7.65	7.61	7.68	7.72	7.93	8.28						0.144	0.144	0.145
OT-P	Pinus densiflora	OTP-183	29.8	30.3	31	31.1	31.5	32.4						14.4	14.4	14.5	14.5	14.6	14.7						10.3	10.6	11	11.1	11.3	11.9						29.5	30.7	32.4	32.7	33.8	36.1						0.46	0.475	0.498
OT-P	Pinus densiflora	OTP-184	11.5	11.3	11.4	11.3	11.3	11.4						10.9	10.8	10.8	10.8	10.8	10.8						1.89	1.85	1.86	1.84	1.84	1.88						2.92	2.84	2.86	2.82	2.82	2.9						0.0613	0.0598	0.0602
OT-P	Pinus densiflora	OTP-185	22.7	23.3	23.4	23.2	23.2	23.4						13.4	13.4	13.5	13.4	13.4	13.5						6.33	6.62	6.7	6.6	6.6	6.66						15.3	16.2	16.5	16.1	16.1	16.4						0.261	0.274	0.278
OT-P	Pinus densiflora	OTP-186	13.6	13.5										11.5	11.4										2.55	2.51										4.41	4.31										0.0886	0.0869
OT-P	Pinus densiflora	OTP-187	18.9	18.9	19.1	19.4	19.6	20.2						12.7	12.7	12.7	12.8	12.8	12.9						4.6	4.57	4.68	4.8	4.89	5.17						9.85	9.77	10.1	10.5	10.7	11.6						0.18	0.179	0.184
OT-P	Pinus densiflora	OTP-188	11.2	10.9										10.8	10.7										1.81	1.72										2.76	2.58										0.0584	0.0547
OT-P	Pinus densiflora	OTP-189	12	11.8	11.9	11.8	11.7	11.8						11	11	11	11	10.9	11						2.06	2	2.01	2	1.97	1.99						3.28	3.16	3.18	3.16	3.1	3.14						0.0681	0.0658	0.0662
OT-P	Pinus densiflora	OTP-190	21.2	21.4	21.4	21.4	21.6	21.9						13.1	13.1	13.1	13.1	13.2	13.2						5.61	5.7	5.72	5.72	5.81	5.94						12.9	13.2	13.3	13.3	13.6	14						0.226	0.23	0.231
OT-P	Pinus densiflora	OTP-191	17.2	17.3	17.7	17.8	18.2	18.6						12.3	12.4	12.4	12.5	12.5	12.6						3.86	3.92	4.06	4.11	4.29	4.43						7.75	7.93	8.32	8.47	8.95	9.37						0.146	0.149	0.155
OT-P	Pinus densiflora	OTP-192	18.3	18.6	19.1	19.4	19.7	20.3						12.6	12.6	12.7	12.8	12.8	12.9						4.31	4.46	4.66	4.79	4.94	5.19						9.03	9.45	10	10.4	10.9	11.6						0.167	0.174	0.183
OT-P	Pinus densiflora	OTP-193	11.1	11	11	10.9	10.9	11						10.8	10.7	10.7	10.7	10.7	10.7						1.8	1.75	1.76	1.74	1.73	1.75						2.73	2.63	2.65	2.61	2.6	2.63						0.0577	0.0558	0.0563
OT-P	Pinus densiflora	OTP-194	14.3	14.3	14.2	14.1								11.7	11.7	11.6	11.6								2.8	2.78	2.76	2.73								5.01	4.95	4.9	4.82								0.0992	0.0983	0.0973
OT-P	Pinus densiflora	OTP-195	22.3	23	23.6	23.8	24.3	25.1						13.3	13.4	13.5	13.5	13.6	13.7						6.14	6.46	6.76	6.91	7.15	7.57						14.6	15.7	16.7	17.2	18	19.5						0.252	0.267	0.282
OT-P	Pinus densiflora	OTP-196	11.7											10.9											1.94											3.04											0.0636
OT-P	Pinus densiflora	OTP-197	18.3	18.3	18.3	18.3	18.4	18.6						12.6	12.6	12.6	12.6	12.6	12.6						4.31	4.33	4.33	4.31	4.37	4.46						9.03	9.06	9.06	9.03	9.18	9.45						0.167	0.167	0.167
OT-P	Pinus densiflora	OTP-198	24.1	24.1	24.2	24.1	24.2	24.4						13.6	13.6	13.6	13.6	13.6	13.6						7.02	7.02	7.1	7.05	7.07	7.22						17.6	17.6	17.9	17.7	17.7	18.3						0.294	0.294	0.298
OT-P	Pinus densiflora	OTP-199	26.9	26.9	27.3	27.2	27.7	28.2						14	14	14	14	14.1	14.1						8.57	8.57	8.77	8.71	9	9.28						23.1	23.1	23.8	23.6	24.7	25.7						0.372	0.372	0.382
OT-P	Pinus densiflora	OTP-200	21.5	21.6	21.8	22	22.2	22.6						13.2	13.2	13.2	13.2	13.3	13.3						5.78	5.82	5.9	5.99	6.08	6.27						13.5	13.6	13.8	14.1	14.4	15						0.234	0.236	0.24
OT-P	Pinus densiflora	OTP-201	17.9	17.8	18	18.2	18.4	18.9						12.5	12.5	12.5	12.5	12.6	12.7						4.14	4.13	4.22	4.27	4.37	4.58						8.54	8.5	8.76	8.91	9.18	9.81						0.159	0.158	0.163
OT-P	Pinus densiflora	OTP-202	18.9	18.8	19.1	19	19.1	19.2						12.7	12.7	12.7	12.7	12.7	12.7						4.57	4.55	4.66	4.61	4.66	4.72						9.77	9.73	10	9.89	10	10.2						0.179	0.178	0.183
OT-P	Pinus densiflora	OTP-203	18.6	18.4	18.6	18.5	18.5	18.7						12.6	12.6	12.6	12.6	12.6	12.6						4.45	4.35	4.45	4.42	4.41	4.47						9.41	9.14	9.41	9.33	9.29	9.49						0.173	0.169	0.173
OT-P	Pinus densiflora	OTP-204	20.8	20.5	20.6	20.6	20.5	20.6						13	13	13	13	13	13						5.42	5.3	5.32	5.32	5.3	5.32						12.3	12	12	12	12	12						0.219	0.214	0.214
OT-P	Pinus densiflora	OTP-205	19.9	19.8	19.9	19.8	19.9	20.3						12.9	12.8	12.9	12.8	12.9	12.9						5.03	4.96	5.01	4.96	5.01	5.2						11.1	10.9	11.1	10.9	11.1	11.7						0.2	0.197	0.2
OT-P	Pinus densiflora	OTP-206	20.1	20.1	20.4	20.3	20.4	21.1						12.9	12.9	13	12.9	13	13.1						5.08	5.1	5.23	5.19	5.24	5.57						11.3	11.3	11.7	11.6	11.8	12.8						0.203	0.204	0.21
OT-P	Pinus densiflora	OTP-207	15.6	15.5										12	12										3.26	3.21										6.15	6.03										0.119	0.117
OT-P	Pinus densiflora	OTP-208	22.1	22.3	22.7	22.8	22.9	23.1						13.3	13.3	13.3	13.4	13.4	13.4						6.05	6.16	6.31	6.36	6.44	6.54						14.3	14.7	15.2	15.4	15.6	15.9						0.247	0.252	0.26
OT-P	Pinus densiflora	OTP-209	16.2	15.9			15.8	15.9						12.1	12.1			12	12.1						3.49	3.38			3.34	3.37						6.75	6.46			6.37	6.43						0.129	0.124
OT-P	Pinus densiflora	OTP-210	20.2	20.3	20.6	20.7	21	21						12.9	13	13	13	13.1	13.1						5.16	5.21	5.34	5.36	5.52	5.52						11.5	11.7	12.1	12.1	12.7	12.7						0.207	0.209	0.216
OT-P	Pinus densiflora	OTP-211	23.6	23.9	24.7	25.1	25.3	26.1						13.5	13.5	13.7	13.7	13.8	13.9						6.79	6.96	7.35	7.56	7.68	8.11						16.8	17.4	18.7	19.4	19.9	21.4						0.283	0.291	0.311
OT-P	Pinus densiflora	OTP-212	14.5	14.5	14.6	14.5	14.5	14.3						11.7	11.7	11.7	11.7	11.7	11.7						2.88	2.88	2.89	2.85	2.88	2.8						5.2	5.2	5.23	5.12	5.2	5.01						0.103	0.103	0.103
OT-P	Pinus densiflora	OTP-213	13.1	13										11.4	11.3										2.4	2.36										4.05	3.95										0.0821	0.0804
OT-P	Pinus densiflora	OTP-214	22.6	22.6	23.2	23.5	23.7	24.2						13.3	13.3	13.4	13.5	13.5	13.6						6.28	6.28	6.58	6.71	6.84	7.09						15.1	15.1	16.1	16.5	17	17.8						0.258	0.258	0.273
OT-P	Pinus densiflora	OTP-215	17.8	17.9	18	17.8								12.5	12.5	12.5	12.5								4.13	4.15	4.18	4.1								8.5	8.58	8.65	8.43								0.158	0.159	0.161
OT-P	Pinus densiflora	OTP-216	21.5	21.7	22.2	22.4	22.8	23.4						13.2	13.2	13.3	13.3	13.4	13.5						5.78	5.84	6.07	6.2	6.39	6.66						13.5	13.6	14.4	14.8	15.5	16.4						0.234	0.237	0.248
OT-P	Pinus densiflora	OTP-217	27	27.7	28.3	28.6	29.3	29.9						14	14.1	14.2	14.2	14.3	14.4						8.59	8.98	9.37	9.54	9.92	10.3						23.1	24.6	26.1	26.7	28.2	29.7						0.373	0.393	0.413
OT-P	Pinus densiflora	OTP-218	14.8	14.6		14.8								11.8	11.7		11.8								2.96	2.9		2.98								5.39	5.25		5.45								0.106	0.104
OT-P	Pinus densiflora	OTP-219	26.1	26.8	27.2	28.8	28.3	28.9						13.9	14	14	14.2	14.2	14.2						8.13	8.5	8.73	9.65	9.34	9.71						21.5	22.8	23.7	27.2	25.9	27.4						0.35	0.368	0.38
OT-P	Pinus densiflora	OTP-220	20.3	20.4	20.9	21.1	21.5	22.3						13	13	13.1	13.1	13.2	13.3						5.21	5.26	5.48	5.58	5.76	6.14						11.7	11.8	12.5	12.8	13.4	14.6						0.209	0.211	0.222
OT-P	Pinus densiflora	OTP-221	12.2	12.2	12.7	12.3	12.5	12.5						11.1	11.1	11.2	11.1	11.2	11.2						2.1	2.1	2.26	2.13	2.2	2.21						3.37	3.37	3.72	3.43	3.59	3.61						0.0697	0.0697	0.0762
OT-P	Pinus densiflora	OTP-222	19.7	19.9	20.5	20.7	21	21.3						12.8	12.9	13	13	13.1	13.1						4.94	5.01	5.27	5.36	5.52	5.67						10.9	11.1	11.9	12.1	12.7	13.1						0.196	0.2	0.212
OT-P	Pinus densiflora	OTP-223	10.3	10.2										10.5	10.4										1.57	1.53										2.26	2.19										0.0484	0.047
OT-P	Pinus densiflora	OTP-224	26.1	26.4	26.8	27.1	27.4	28.1						13.9	13.9	14	14	14	14.1						8.09	8.27	8.48	8.66	8.84	9.22						21.3	22	22.7	23.4	24.1	25.5						0.348	0.357	0.367
OT-P	Pinus densiflora	OTP-225	14.9	15.2	15.3	15.3	15.6	15.9						11.8	11.9	11.9	11.9	12	12.1						2.99	3.12	3.14	3.15	3.26	3.38						5.48	5.8	5.85	5.88	6.15	6.46						0.107	0.113	0.114
OT-P	Cerasus leveilleana	OTP-226	16.2	16.7	17.2	17.4	17.9	18.2						11.2	11.3	11.5	11.5	11.6	11.7						2.82	3.08	3.36	3.51	3.77	4						12.5	13.8	15.1	15.8	17.1	18.2						0.109	0.117	0.125
OT-P	Castanea crenata	OTP-227	13.5	13.8	14.1	14.4	14.7	15.1						10.4	10.5	10.6	10.7	10.8	10.9						1.62	1.73	1.84	1.94	2.09	2.27						6.94	7.43	7.94	8.41	9.09	9.95						0.0716	0.0752	0.0789
OT-P	Cornus controversa	OTP-228	13.4	13.8	14	14.2	14.8	15						10.4	10.5	10.6	10.6	10.8	10.9						1.59	1.7	1.79	1.88	2.14	2.22						6.78	7.32	7.71	8.11	9.35	9.68						0.0704	0.0744	0.0772
OT-P	Cornus controversa	OTP-229	20	20.4	20.9	21.3	21.4	21.8						12.1	12.2	12.3	12.4	12.4	12.5						5.31	5.68	6.12	6.41	6.56	6.95						24.6	26.4	28.6	30	30.8	32.7						0.177	0.186	0.196
OT-P	Prunus buergeriana	OTP-230	13.5	13.7	14.1	14.3	14.6	14.7						10.4	10.5	10.6	10.7	10.8	10.8						1.6	1.68	1.84	1.92	2.06	2.1						6.83	7.21	7.94	8.29	8.97	9.16						0.0708	0.0736	0.0789
OT-P	Prunus apetara	OTP-231	11.5	11.3	11.5	11.6	11.6	11.7						9.72	9.66	9.71	9.74	9.76	9.79						0.987	0.946	0.979	1	1.01	1.04						4.09	3.91	4.05	4.16	4.2	4.31						0.0488	0.0472	0.0484
OT-P	Castanea crenata	OTP-232	16.8	16.9	17.1	17.2	17.4	17.5						11.4	11.4	11.5	11.5	11.5	11.5						3.11	3.17	3.32	3.36	3.49	3.55						13.9	14.2	14.9	15.1	15.7	16						0.118	0.12	0.124
OT-P	Quercus serrata	OTP-233	30.7	31.4	32.4	33.2	34	35.1						14	14.1	14.2	14.3	14.4	14.6						19.5	21	23.1	24.8	26.8	29.4						98.2	106	118	127	138	153						0.464	0.49	0.525
OT-P	Castanea crenata	OTP-234	32.3	32.9	33.5	33.8	34.5	35.2						14.2	14.3	14.4	14.4	14.5	14.6						22.9	24.3	25.4	26.2	28	29.8						116	124	130	135	145	154						0.522	0.545	0.564
OT-P	Cerasus leveilleana	OTP-235	12.2	12.2	12.2	12.2	12.5	12.4						9.97	9.97	9.98	9.98	10.1	10.1						1.17	1.17	1.18	1.18	1.28	1.26						4.91	4.91	4.95	4.95	5.38	5.3						0.0557	0.0557	0.0561
OT-P	Quercus serrata	OTP-236	17.7	17.8	17.9	18	18.3	18.4						11.6	11.6	11.6	11.7	11.7	11.8						3.69	3.73	3.81	3.89	4.04	4.13						16.7	16.9	17.3	17.7	18.4	18.8						0.134	0.135	0.137
OT-P	Cerasus leveilleana	OTP-237	15.2	15.5		15.9	16.1	16.2						10.9	11		11.1	11.2	11.2						2.32	2.44		2.67	2.74	2.79						10.2	10.7		11.8	12.1	12.4						0.0942	0.0979
OT-P	Cerasus leveilleana	OTP-238	17.7	18.3	18.8	19.1	19.8	20.1						11.6	11.7	11.9	11.9	12.1	12.2						3.65	4.04	4.44	4.62	5.13	5.44						16.5	18.4	20.3	21.2	23.7	25.2						0.133	0.144	0.154
OT-P	Cerasus leveilleana	OTP-239	10.1	10.2	10.2	10.3	10.3	10.3						9.14	9.2	9.2	9.24	9.26	9.26						0.659	0.684	0.684	0.704	0.717	0.717						2.66	2.77	2.77	2.85	2.91	2.91						0.0362	0.0372	0.0372
OT-P	Cerasus leveilleana	OTP-240	13.1	13.3	13.6	13.7	13.7	13.9						10.3	10.4	10.4	10.5	10.5	10.5						1.45	1.55	1.63	1.69	1.68	1.76						6.18	6.63	6.99	7.26	7.21	7.59						0.0658	0.0693	0.072
OT-P	Castanea crenata	OTP-241	11	11	10.8	10.8	10.6	10.9						9.52	9.52	9.46	9.43	9.37	9.51						0.86	0.86	0.823	0.808	0.772	0.852						3.53	3.53	3.37	3.3	3.15	3.5						0.0444	0.0444	0.0429
OT-P	Quercus crispula	OTP-242	11.8	11.9	12	12.1	12.2	12.2						9.85	9.89	9.92	9.95	9.99	9.99						1.08	1.11	1.14	1.16	1.19	1.19						4.51	4.63	4.75	4.87	5	5						0.0523	0.0533	0.0544
OT-P	Cerasus leveilleana	OTP-243	18.5	19.1	19.8	19.8	19.8	19.9						11.8	11.9	12.1	12.1	12.1	12.1						4.22	4.62	5.13	5.19	5.16	5.26						19.2	21.2	23.7	24	23.8	24.3						0.148	0.159	0.172
OT-P	Quercus serrata	OTP-244	15	15.1	14.9	15	15.2	15.2						10.9	10.9	10.9	10.9	10.9	10.9						2.23	2.26	2.19	2.2	2.33	2.3						9.75	9.88	9.55	9.61	10.2	10.1						0.0914	0.0924	0.0901
OT-P	Castanea crenata	OTP-245	15.3	15.5	15.6	15.7	15.7	16						11	11	11	11.1	11.1	11.2						2.35	2.44	2.5	2.55	2.56	2.72						10.3	10.7	11	11.2	11.3	12.1						0.0951	0.0979	0.0997
OT-P	Castanea crenata	OTP-246	20.6	20.7	20.8	20.9	20.9	21.1						12.3	12.3	12.3	12.3	12.3	12.4						5.84	5.87	6.01	6.07	6.12	6.29						27.2	27.4	28	28.3	28.6	29.5						0.19	0.19	0.194
OT-P	Cornus controversa	OTP-247	15.4	15.7	15.9	16.2	16.6	16.7						11	11.1	11.1	11.2	11.3	11.3						2.42	2.55	2.67	2.82	2.99	3.08						10.6	11.2	11.8	12.5	13.3	13.8						0.0974	0.101	0.105
OT-P	Castanea crenata	OTP-248	13.8	14	14.3	13.9	14.2	14.3						10.5	10.6	10.7	10.6	10.6	10.7						1.7	1.8	1.92	1.78	1.86	1.93						7.32	7.76	8.29	7.65	8.05	8.35						0.0744	0.0777	0.0814
OT-P	Quercus crispula	OTP-249	11.2	11.2	11.2	11.1								9.61	9.6	9.61	9.56								0.914	0.906	0.914	0.883								3.77	3.73	3.77	3.63								0.0459	0.0456	0.0459
OT-P	Castanea crenata	OTP-250	12.4	12.7	12.8	12.9	13.1	13.4						10	10.2	10.2	10.2	10.3	10.4						1.24	1.35	1.37	1.4	1.48	1.56						5.21	5.7	5.79	5.94	6.27	6.68						0.0582	0.0621	0.0628
OT-P	Cerasus leveilleana	OTP-251	12.4	12.4	12.4	12.4	12.5	12.5						10.1	10	10	10.1	10.1	10.1						1.25	1.23	1.24	1.26	1.28	1.27						5.25	5.17	5.21	5.3	5.38	5.34						0.0585	0.0578	0.0582
OT-P	Styrax japonicus	OTP-252	10.9	11	11	11	11.1	11.1						9.47	9.52	9.54	9.54	9.56	9.56						0.83	0.86	0.868	0.868	0.883	0.883						3.4	3.53	3.56	3.56	3.63	3.63						0.0432	0.0444	0.0441
OT-P	Cerasus leveilleana	OTP-253	14.4	14.7	14.8	15.1	14.9	15						10.7	10.8	10.8	10.9	10.8	10.9						1.97	2.08	2.14	2.26	2.17	2.2						8.53	9.03	9.35	9.88	9.48	9.61						0.0831	0.0866	0.0888
OT-P	Cerasus leveilleana	OTP-254	13	13.1	13.2	13.2	13.2	13.4						10.3	10.3	10.3	10.3	10.3	10.4						1.43	1.48	1.5	1.51	1.52	1.56						6.08	6.27	6.37	6.42	6.47	6.68						0.0651	0.0666	0.0673
OT-P	Carpinus japonica	OTP-255	9.07	9.1	9.17	9.42	9.45	9.55						8.69	8.71	8.74	8.86	8.87	8.92						0.481	0.486	0.497	0.54	0.545	0.562						1.9	1.92	1.97	2.15	2.17	2.24						0.0284	0.0286	0.0291
OT-P	Cerasus leveilleana	OTP-256	19.3	19.7	20.2	20.6	20.8	21.3						12	12.1	12.2	12.2	12.3	12.4						4.74	5.11	5.49	5.79	6.04	6.44						21.8	23.6	25.5	26.9	28.2	30.2						0.162	0.171	0.181
OT-P	Cerasus leveilleana	OTP-257	18.6	18.9	19.4	19.4	19.5	19.8						11.8	11.9	12	12	12	12.1						4.24	4.51	4.84	4.89	4.96	5.13						19.3	20.6	22.3	22.5	22.9	23.7						0.149	0.156	0.165
OT-P	Carpinus japonica	OTP-258	11.3	11.4	11.6	11.8	11.8	11.9						9.66	9.7	9.74	9.83	9.85	9.89						0.946	0.971	1	1.06	1.08	1.11						3.91	4.02	4.16	4.43	4.51	4.63						0.0472	0.0481	0.0494
OT-P	Carpinus japonica	OTP-259	11.2	11.5	11.7	11.9	12.1	12.2						9.62	9.71	9.8	9.87	9.95	9.99						0.922	0.979	1.05	1.1	1.16	1.19						3.8	4.05	4.35	4.59	4.87	5						0.0462	0.0484	0.051
OT-P	Carpinus japonica	OTP-260	11.5	11.5	11.8	11.7	11.9	11.9						9.71	9.71	9.83	9.8	9.87	9.89						0.979	0.979	1.06	1.05	1.1	1.11						4.05	4.05	4.43	4.35	4.59	4.63						0.0484	0.0484	0.0517
OT-P	Castanea crenata	OTP-261	19	19.3	19.4	19.5	19.5	19.8						11.9	12	12	12	12	12.1						4.55	4.74	4.81	4.96	4.91	5.19						20.9	21.8	22.1	22.9	22.6	24						0.157	0.162	0.164
OT-P	Castanea crenata	OTP-262	22.1	22.2	22.7	22.7	23	23.4						12.6	12.6	12.7	12.7	12.7	12.8						7.17	7.36	7.81	7.78	8.19	8.57						33.8	34.8	37.1	36.9	39	40.9						0.221	0.225	0.236
OT-P	Quercus crispula	OTP-263	15.3	15.6	16.1	16.7	16.6	17						11	11.1	11.2	11.3	11.3	11.4						2.35	2.51	2.77	3.06	3.05	3.26						10.3	11.1	12.3	13.7	13.6	14.6						0.0951	0.1	0.108
OT-P	Castanea crenata	OTP-264	11.1	11.1	11.3	11.1	11.1	11.2						9.59	9.59	9.63	9.57	9.57	9.61						0.898	0.898	0.93	0.891	0.891	0.914						3.7	3.7	3.84	3.67	3.67	3.77						0.0453	0.0453	0.0465
OT-P	Cerasus leveilleana	OTP-265	21.9	22.2	22.4	22.9	22.8	23						12.5	12.6	12.6	12.7	12.7	12.7						7.04	7.29	7.52	7.98	7.95	8.12						33.2	34.5	35.6	37.9	37.8	38.6						0.218	0.224	0.229
OT-P	Cerasus leveilleana	OTP-266	11.3	11	11.2	11.1	11	11						9.63	9.54	9.62	9.59	9.54	9.52						0.93	0.868	0.922	0.898	0.868	0.86						3.84	3.56	3.8	3.7	3.56	3.53						0.0465	0.0441	0.0462
OT-P	Castanea crenata	OTP-267	26.7	27.3	27.6	28.2	28.3	29.2						13.4	13.5	13.5	13.6	13.6	13.8						12.8	13.8	14.2	15.1	15.3	16.7						62.6	67.8	70.2	75	76.1	83.5						0.34	0.359	0.368
OT-P	Cerasus leveilleana	OTP-268	10.9	11	11.1	11.1	11.2	11.4						9.5	9.52	9.57	9.56	9.61	9.68						0.845	0.86	0.891	0.883	0.914	0.962						3.46	3.53	3.67	3.63	3.77	3.98						0.0438	0.0444	0.045
OT-P	Cerasus leveilleana	OTP-269	19.5	19.7	20	20.4	20.6	20.8						12	12.1	12.1	12.2	12.2	12.3						4.91	5.06	5.29	5.68	5.79	6.04						22.6	23.3	24.5	26.4	26.9	28.2						0.166	0.17	0.176
OT-P	Cerasus leveilleana	OTP-270	19.7	20.2	20.5	20.7	21.2	21.5						12.1	12.2	12.2	12.3	12.4	12.4						5.08	5.49	5.76	5.93	6.38	6.59						23.5	25.5	26.8	27.6	29.9	30.9						0.171	0.181	0.188
OT-P	Cerasus leveilleana	OTP-271	14.7	15.1	15.2	15.4	15.5	15.7						10.8	10.9	10.9	11	11	11.1						2.09	2.24	2.32	2.42	2.44	2.55						9.09	9.81	10.2	10.6	10.7	11.2						0.087	0.0919	0.0942
OT-P	Castanea crenata	OTP-272	19.2	19.3	19.4	19.6	19.6	19.9						11.9	12	12	12	12	12.1						4.67	4.77	4.86	5.01	5.03	5.24						21.4	21.9	22.4	23.1	23.2	24.2						0.16	0.163	0.165
OT-P	Quercus serrata	OTP-273	14.6	14.9	15.3	15.6	15.9	16.3						10.8	10.9	11	11	11.1	11.2						2.06	2.19	2.35	2.48	2.66	2.87						8.97	9.55	10.3	10.9	11.7	12.8						0.0861	0.0901	0.0951
OT-P	Cerasus leveilleana	OTP-274	10.3	10.5	10.5	10.6	10.7	10.8						9.26	9.32	9.32	9.37	9.4	9.43						0.717	0.744	0.744	0.772	0.786	0.808						2.91	3.03	3.03	3.15	3.21	3.3						0.0386	0.0397	0.0397
OT-P	Quercus serrata	OTP-275	28.1	28.7	29.3	30	30.8	31.4						13.6	13.7	13.8	13.9	14	14.1						15	16	17.1	18.2	19.7	20.9						74.4	79.5	85.3	91.1	99.6	106						0.383	0.401	0.421
OT-P	Prunus grayana	OTP-276	12.7	12.7	12.9	13	13.1	13.2						10.2	10.2	10.2	10.3	10.3	10.3						1.35	1.35	1.4	1.44	1.45	1.51						5.7	5.7	5.94	6.13	6.18	6.42						0.0621	0.0621	0.064
OT-P	Styrax japonicus	OTP-277	9.87	9.9	9.9	10	10.1	10.1						9.06	9.07	9.07	9.13	9.14	9.16						0.621	0.627	0.627	0.652	0.659	0.665						2.5	2.52	2.52	2.63	2.66	2.68						0.0346	0.0348	0.0348
OT-P	Quercus serrata	OTP-278	19.7	20.1	20.6	21.1	21.5	22.1						12.1	12.1	12.3	12.4	12.5	12.6						5.06	5.36	5.84	6.26	6.68	7.23						23.3	24.8	27.2	29.3	31.4	34.1						0.17	0.178	0.19
OT-P	Acer rufinerve Sieb. et Zucc.	OTP-279	13.4	13.9	14.3	14.7	15.2	15.6						10.4	10.5	10.7	10.8	10.9	11						1.58	1.75	1.92	2.09	2.3	2.5						6.73	7.54	8.29	9.09	10.1	11						0.07	0.076	0.0814
OT-P	Castanea crenata	OTP-280	17.9	17.9	18.2	18	18.1	18.2						11.6	11.6	11.7	11.7	11.7	11.7						3.79	3.81	4.02	3.85	3.92	4.02						17.2	17.3	18.3	17.5	17.8	18.3						0.137	0.137	0.143
OT-P	Castanea crenata	OTP-281	15.6	16.2	16.2	15.9	16.5	16.4						11	11.2	11.2	11.1	11.3	11.3						2.5	2.82	2.82	2.66	2.96	2.92						11	12.5	12.5	11.7	13.2	13						0.0997	0.109	0.109
OT-P	Quercus crispula	OTP-282	10.5	10.5	10.5	10.5	10.7	10.6						9.33	9.33	9.33	9.34	9.4	9.38						0.751	0.751	0.751	0.758	0.786	0.779						3.06	3.06	3.06	3.09	3.21	3.18						0.04	0.04	0.04
OT-P	Cerasus leveilleana	OTP-283	19.3	19.8	20.1	20.6	20.8	21.1						12	12.1	12.2	12.2	12.3	12.4						4.74	5.19	5.42	5.79	6.01	6.29						21.8	24	25.1	26.9	28	29.5						0.162	0.173	0.179
OT-P	Quercus serrata	OTP-284	10	10.2	10.2	10.3	10.6	10.8						9.13	9.18	9.22	9.25	9.36	9.46						0.652	0.678	0.697	0.711	0.765	0.823						2.63	2.74	2.82	2.88	3.12	3.37						0.0359	0.037	0.0378
OT-P	Castanea crenata	OTP-285	15	15	15.2	15.3	15.2	15.3						10.9	10.9	10.9	11	10.9	11						2.2	2.22	2.32	2.35	2.29	2.36						9.61	9.68	10.2	10.3	10	10.4						0.0906	0.091	0.0942
OT-P	Castanea crenata	OTP-286	18.2	18.6	18.7	19	19.7	20.3						11.7	11.8	11.8	11.9	12.1	12.2						3.98	4.24	4.37	4.58	5.11	5.6						18.1	19.3	20	21	23.6	26						0.142	0.149	0.152
OT-P	Castanea crenata	OTP-287	19.4	20.3	20.6	20.6	21.4	21.6						12	12.2	12.3	12.3	12.4	12.5						4.86	5.57	5.84	5.84	6.56	6.74						22.4	25.9	27.2	27.2	30.8	31.7						0.165	0.183	0.19
OT-P	Castanea crenata	OTP-288	15.7	15.9	16	16	16.1	16.2						11.1	11.1	11.2	11.2	11.2	11.2						2.56	2.62	2.69	2.71	2.77	2.82						11.3	11.6	11.9	12	12.3	12.5						0.102	0.104	0.105
OT-P	Styrax japonicus	OTP-289	9.58	9.55	9.68	9.64	9.68	9.74						8.93	8.92	8.97	8.96	8.97	9						0.568	0.562	0.585	0.58	0.585	0.597						2.27	2.24	2.34	2.32	2.34	2.39						0.0323	0.032	0.033
OT-P	Styrax japonicus	OTP-290	12.4	12.6	12.7	12.8	12.9	12.9						10.1	10.1	10.2	10.2	10.2	10.2						1.26	1.31	1.34	1.36	1.4	1.4						5.3	5.52	5.66	5.75	5.94	5.94						0.0589	0.0607	0.0617
OT-P	Cerasus leveilleana	OTP-291	13.5	13.8	13.9	13.9	14.1	14.3						10.4	10.5	10.5	10.6	10.6	10.7						1.61	1.7	1.76	1.78	1.83	1.93						6.89	7.32	7.59	7.65	7.88	8.35						0.0712	0.0744	0.0764
OT-P	Castanea crenata	OTP-292	13.8	13.7										10.5	10.5										1.73	1.68										7.43	7.21										0.0752	0.0736
OT-P	Cerasus leveilleana	OTP-293	19.3	19.6	20	20.3	20.8	21.3						12	12	12.1	12.2	12.3	12.4						4.74	4.99	5.34	5.6	6.01	6.44						21.8	23	24.7	26	28	30.2						0.162	0.168	0.177
OT-P	Cerasus leveilleana	OTP-294	12.2	12.6	12.7	12.8	13	13.2						9.97	10.1	10.2	10.2	10.3	10.3						1.17	1.32	1.35	1.36	1.44	1.51						4.91	5.56	5.7	5.75	6.13	6.42						0.0557	0.061	0.0621
OT-P	Castanea crenata	OTP-295	19.2	19.5	20.1	20.1	20.6	21						12	12	12.2	12.2	12.3	12.3						4.72	4.91	5.42	5.44	5.82	6.18						21.7	22.6	25.1	25.2	27.1	28.9						0.161	0.166	0.179
OT-P	Cerasus leveilleana	OTP-296	9.61	9.9	10.1	10.2	10.3	10.4						8.94	9.07	9.16	9.22	9.25	9.28						0.574	0.627	0.665	0.697	0.711	0.724						2.29	2.52	2.68	2.82	2.88	2.94						0.0325	0.0348	0.0364
OT-P	Cerasus leveilleana	OTP-297	19.4	20.1	20.8	20.8	21.1	21.4						12	12.1	12.3	12.3	12.4	12.4						4.86	5.39	6.04	6.04	6.29	6.5						22.4	25	28.2	28.2	29.5	30.5						0.165	0.178	0.194
OT-P	Cerasus leveilleana	OTP-298	16.4	17.6	17.7	17.8	17.7	17.8						11.3	11.6	11.6	11.6	11.6	11.6						2.89	3.59	3.69	3.71	3.67	3.71						12.8	16.2	16.7	16.8	16.6	16.8						0.111	0.131	0.134
OT-P	Cerasus leveilleana	OTP-299	18.8	19.7	20.2	20.4	20.3	20.6						11.9	12.1	12.2	12.2	12.2	12.3						4.42	5.11	5.49	5.68	5.6	5.82						20.2	23.6	25.5	26.4	26	27.1						0.154	0.171	0.181
OT-P	Styrax japonicus	OTP-300	9.77	9.87	9.84	9.77	9.77	9.8						9.02	9.06	9.04	9.02	9.02	9.03						0.603	0.621	0.615	0.603	0.603	0.609						2.42	2.5	2.47	2.42	2.42	2.44						0.0338	0.0346	0.0343
OT-P	Quercus serrata	OTP-301	15.2	15.6	15.9	16.5	16.9	17.3						10.9	11	11.1	11.3	11.4	11.5						2.32	2.48	2.67	2.94	3.17	3.43						10.2	10.9	11.8	13.1	14.2	15.4						0.0942	0.0993	0.105
OT-P	Castanea crenata	OTP-302	30	31.2	31.9	32.5	32.6	33.3						13.9	14.1	14.1	14.2	14.2	14.3						18.2	20.5	21.9	23.3	23.5	25.1						91.5	104	111	119	120	129						0.442	0.481	0.506
OT-P	Cornus kousa	OTP-303	12.5	12.6	12.8	12.9	13	13.2						10.1	10.1	10.2	10.2	10.2	10.3						1.29	1.31	1.36	1.39	1.42	1.51						5.43	5.52	5.75	5.89	6.03	6.42						0.0599	0.0607	0.0625
OT-P	Castanea crenata	OTP-304	12.9	12.8	13.2	13.3	13.3	13.4						10.2	10.2	10.3	10.4	10.4	10.4						1.41	1.38	1.5	1.54	1.54	1.58						5.98	5.84	6.37	6.58	6.58	6.73						0.0643	0.0632	0.0673
OT-P	Cerasus leveilleana	OTP-305	14.5	14.7	15	15.2	15.3	15.5						10.7	10.8	10.9	10.9	11	11						1.98	2.1	2.2	2.29	2.35	2.44						8.59	9.16	9.61	10	10.3	10.7						0.0835	0.0874	0.0906
OT-P	Castanea crenata	OTP-306	13.5	13.4	13.7	13.9	13.9	14.3						10.4	10.4	10.5	10.5	10.5	10.7						1.61	1.58	1.67	1.76	1.75	1.9						6.89	6.73	7.15	7.59	7.54	8.23						0.0712	0.07	0.0732
OT-P	Cerasus leveilleana	OTP-307	10.7	10.8	10.9	11.2	11.5	11.9						9.4	9.43	9.5	9.62	9.73	9.87						0.786	0.808	0.845	0.922	0.995	1.1						3.21	3.3	3.46	3.8	4.13	4.59						0.0415	0.0423	0.0438
OT-P	Castanea crenata	OTP-308	20.2	21.2	21.7	22.3	22.9	23.3						12.2	12.4	12.5	12.6	12.7	12.8						5.47	6.32	6.86	7.39	8.05	8.5						25.4	29.6	32.3	34.9	38.3	40.6						0.18	0.201	0.214
OT-P	Quercus serrata	OTP-309	16.2	16.5	16.8	17.4	17.7	18.2						11.2	11.3	11.4	11.5	11.6	11.7						2.79	2.94	3.15	3.51	3.69	4						12.4	13.1	14.1	15.8	16.7	18.2						0.108	0.113	0.119
OT-P	Acer amoenum	OTP-310	9.87	9.74	9.99	10.1	10.3	10.4						9.06	9	9.11	9.16	9.25	9.3						0.621	0.597	0.646	0.665	0.711	0.738						2.5	2.39	2.6	2.68	2.88	3						0.0346	0.0335	0.0356
OT-P	Carpinus japonica	OTP-311	17.9	18	18.1	18.4	18.7	18.9						11.6	11.7	11.7	11.8	11.8	11.9						3.79	3.85	3.96	4.15	4.35	4.46						17.2	17.5	18	18.9	19.9	20.4						0.137	0.139	0.141
OT-P	Prunus grayana	OTP-312	22.1	22.5	23	23.5	24.1	24.1						12.6	12.6	12.7	12.8	12.9	12.9						7.23	7.65	8.19	8.64	9.34	9.41						34.1	36.3	39	41.3	44.8	45.2						0.222	0.232	0.244
OT-P	Cerasus leveilleana	OTP-313	14.5	14.8	15.2	15.3	15.5	15.8						10.7	10.8	10.9	11	11	11.1						2.01	2.13	2.29	2.35	2.44	2.59						8.72	9.29	10	10.3	10.7	11.4						0.0844	0.0883	0.0933
OT-P	Castanea crenata	OTP-314	14.8	14.9	14.9	14.7	14.7	14.9						10.8	10.8	10.8	10.8	10.8	10.8						2.14	2.17	2.17	2.1	2.09	2.16						9.35	9.48	9.48	9.16	9.09	9.42						0.0888	0.0897	0.0897
OT-P	Castanea crenata	OTP-315	13.4	13.8	14.3	14.7	15.2	15.4						10.4	10.5	10.7	10.8	10.9	11						1.58	1.72	1.93	2.09	2.32	2.42						6.73	7.37	8.35	9.09	10.2	10.6						0.07	0.0748	0.0818
TD-S	Cryptomeria japonica	TDS-1	21.9	22	22.2	22.1	22.3	22.4				22.2		15.8	15.9	15.9	15.9	16	16.1				16		13.8	14	14.2	14	14.4	14.7				14.4		7.75	7.88	8.03	7.92	8.17	8.36				8.14		0.291	0.295	0.299
TD-S	Cryptomeria japonica	TDS-2	38.2	38.5	39.5	40.8	41.5	42.9				45.8		21.6	21.7	21.9	22.3	22.4	22.8				23.5		58.8	60.2	64.1	70	73.2	79.7				94.7		45.1	46.5	50.1	55.8	58.9	65.3				80.5		1.09	1.12	1.18
TD-S	Cryptomeria japonica	TDS-3	28.6	29.3	29.9	31	31.9	32.1				33.5		18.6	18.8	19	19.4	19.7	19.8				20.2		27.8	29.4	31.1	34.1	36.7	37.5				41.7		18.1	19.4	20.8	23.3	25.5	26.1				29.7		0.562	0.592	0.624
TD-S	Cryptomeria japonica	TDS-4	20.7	21.3	22.2	22.8	23.3	23.4				24.5		15.2	15.5	15.9	16.2	16.4	16.5				17		11.9	12.9	14.3	15.2	16.1	16.4				18.5		6.46	7.12	8.1	8.74	9.38	9.58				11.1		0.255	0.272	0.301
TD-S	Cryptomeria japonica	TDS-5	12.7	12.6	12.6	12.7	12.8	12.6				12.5		10.2	10.1	10.1	10.2	10.2	10				9.98		3.34	3.28	3.28	3.34	3.39	3.24				3.19		1.39	1.35	1.35	1.39	1.41	1.33				1.31		0.0683	0.0668	0.0668
TD-S	Cryptomeria japonica	TDS-6	26.6	27.2	27.7	28.4	29.1	28.9				30.1		17.8	18.1	18.2	18.5	18.7	18.7				19.1		22.8	24.3	25.4	27.2	28.9	28.4				31.5		14.3	15.4	16.3	17.7	19	18.6				21.2		0.469	0.497	0.518
TD-S	Cryptomeria japonica	TDS-7	28	29.1	30.1	30.9	32	32.5				35.9		18.3	18.7	19.1	19.4	19.7	19.9				20.9		26.1	28.8	31.6	33.9	36.9	38.5				50.2		16.8	19	21.2	23.1	25.6	27				37.2		0.531	0.582	0.633
TD-S	Cryptomeria japonica	TDS-8	12.8	13	13.3	13.5	13.9	13.9				14.4		10.2	10.4	10.6	10.8	11.1	11.1				11.5		3.37	3.54	3.75	3.89	4.19	4.19				4.63		1.4	1.49	1.59	1.67	1.82	1.82				2.06		0.0688	0.0728	0.0776
TD-S	Cryptomeria japonica	TDS-9	39.9	41.2	42.6	43.7	44.9	46.2				50.9		22	22.4	22.7	23	23.3	23.5				24.5		66	71.6	78	83.4	89.9	96.4				124		51.9	57.3	63.6	69	75.6	82.2				112		1.21	1.31	1.41
TD-S	Cryptomeria japonica	TDS-10	35.1	36.4	37.3	37.6	38.4	39				41.4		20.7	21.1	21.3	21.4	21.6	21.8				22.4		47.3	51.9	55.3	56.3	59.5	62.1				72.6		34.7	38.8	41.9	42.8	45.7	48.2				58.3		0.905	0.982	1.04
TD-S	Cryptomeria japonica	TDS-11	24.7	25.4	26.1	26.4	27	27.3				29.1		17	17.3	17.6	17.7	18	18.1				18.7		18.9	20.3	21.8	22.5	23.8	24.5				28.9		11.3	12.4	13.5	14	15.1	15.6				19		0.392	0.42	0.449
TD-S	Cryptomeria japonica	TDS-12	31.8	32.7	33.5	33.7	34.6	34.9				37		19.7	19.9	20.2	20.3	20.6	20.6				21.2		36.6	39.1	41.9	42.3	45.6	46.3				54.1		25.3	27.5	29.9	30.3	33.1	33.8				40.8		0.72	0.764	0.813
TD-S	Cryptomeria japonica	TDS-13	25.1	25.5	26.3	26.5	27.1	27.6				29.1		17.2	17.4	17.7	17.8	18	18.2				18.8		19.7	20.4	22.1	22.6	23.9	25.3				29		11.9	12.5	13.8	14.1	15.1	16.2				19.1		0.408	0.422	0.455
TD-S	Cryptomeria japonica	TDS-14	26.1	26.5	27.3	27.7	28.6	29.5				31.3		17.6	17.8	18.1	18.2	18.6	18.9				19.5		21.8	22.7	24.5	25.5	27.7	30				35		13.5	14.2	15.6	16.3	18.1	19.9				24.1		0.449	0.466	0.501
TD-S	Cryptomeria japonica	TDS-15	23.7	24.2	24.8	25.2	25.7	26.2				27.8		16.6	16.8	17.1	17.3	17.5	17.7				18.3		17	17.9	19	20	21	22				25.7		10	10.6	11.5	12.1	12.9	13.7				16.5		0.356	0.372	0.396
TD-S	Cryptomeria japonica	TDS-16	22.6	23	24	24	24.4	24.7				25.9		16.1	16.3	16.7	16.7	16.9	17				17.5		14.9	15.7	17.4	17.5	18.2	18.8				21.3		8.51	9.1	10.3	10.3	10.8	11.3				13.1		0.313	0.33	0.364
TD-S	Cryptomeria japonica	TDS-17	29.8	30.6	31.4	31.9	32.8	33.2				35.4		19	19.3	19.5	19.7	20	20.1				20.8		30.8	32.9	35.1	36.6	39.4	40.8				48.3		20.5	22.3	24.1	25.4	27.7	28.9				35.6		0.617	0.657	0.695
TD-S	Cryptomeria japonica	TDS-18	27.5	28.4	28.8	29.5	30.2	30.7				32.6		18.2	18.5	18.7	18.9	19.1	19.3				19.9		25	27.2	28.3	29.9	31.8	33.1				39		16	17.7	18.5	19.8	21.4	22.5				27.4		0.511	0.552	0.571
TD-S	Cryptomeria japonica	TDS-19	12.8	12.8	13.2	13.2								10.2	10.2	10.6	10.6								3.41	3.41	3.7	3.7								1.42	1.42	1.57	1.57								0.0698	0.0698	0.0765
TD-S	Cryptomeria japonica	TDS-20	26.7	27.4	28.3	28.8	29.5	30.3				32.4		17.8	18.1	18.5	18.6	18.9	19.2				19.9		23	24.8	26.9	28.1	30.1	32.1				38.3		14.5	15.8	17.4	18.4	20	21.6				26.8		0.473	0.507	0.546
TD-S	Cryptomeria japonica	TDS-21	24.3	25.1	26	26.7	27.4	28.1				30.3		16.9	17.2	17.6	17.8	18.1	18.4				19.2		18	19.6	21.5	23	24.8	26.3				32.2		10.7	11.9	13.3	14.5	15.8	17				21.7		0.375	0.407	0.443
TD-S	Cryptomeria japonica	TDS-22	10.2	10.2	10.3	10.2	10.3	10.3				10.2		7.88	7.82	8.01	7.85	7.98	8.01				7.92		1.88	1.85	1.95	1.87	1.93	1.95				1.9		0.69	0.677	0.718	0.684	0.711	0.718				0.697		0.0353	0.0346	0.0367
TD-S	Cryptomeria japonica	TDS-23	29.9	30.5	31.3	31.9	33	33.2				35.2		19	19.2	19.5	19.7	20.1	20.1				20.7		31	32.6	35	36.6	40.2	40.7				47.4		20.7	22	24	25.4	28.4	28.9				34.8		0.622	0.651	0.692
TD-S	Cryptomeria japonica	TDS-24	17.7	18	18.2	18.2	18.2							13.6	13.7	13.9	13.9	13.9							7.9	8.2	8.54	8.54	8.54							3.94	4.12	4.33	4.33	4.33							0.17	0.177	0.184
TD-S	Cryptomeria japonica	TDS-25	12	12.1	12.5	12.1	12.6	12.7				13		9.58	9.61	9.96	9.63	10.1	10.1				10.4		2.89	2.91	3.17	2.93	3.26	3.32				3.52		1.16	1.17	1.3	1.18	1.34	1.38				1.48		0.0578	0.0582	0.0643
TD-S	Cryptomeria japonica	TDS-26	16.6	16.9	17.5	17.7	18	18.1				18.9		13	13.1	13.5	13.6	13.8	13.8				14.3		6.73	7.04	7.68	7.9	8.31	8.43				9.35		3.24	3.43	3.81	3.94	4.19	4.26				4.83		0.144	0.151	0.165
TD-S	Cryptomeria japonica	TDS-27	17.3	17.4	17.7	17.8	17.8	17.8				17.9		13.3	13.4	13.6	13.6	13.7	13.7				13.7		7.43	7.57	7.86	7.97	8.05	8.05				8.09		3.65	3.74	3.92	3.98	4.03	4.03				4.05		0.16	0.163	0.169
TD-S	Cryptomeria japonica	TDS-28	26.4	27.3	28.5	29.3	29.9	30.9				33.1		17.7	18.1	18.5	18.8	19	19.4				20.1		22.3	24.4	27.3	29.5	30.9	33.9				40.5		13.9	15.5	17.8	19.5	20.7	23.1				28.7		0.459	0.499	0.553
TD-S	Cryptomeria japonica	TDS-29	13.8	13.8	14	14.2	14.1	14.2				14.3		11	11	11.2	11.3	11.3	11.3				11.3		4.11	4.14	4.29	4.42	4.39	4.42				4.5		1.78	1.8	1.88	1.94	1.93	1.94				1.99		0.0858	0.0863	0.0898
TD-S	Cryptomeria japonica	TDS-30	17.1	17.6	18	18.6	18.7	18.9				19.7		13.2	13.5	13.8	14.1	14.2	14.3				14.7		7.21	7.79	8.28	8.98	9.18	9.43				10.4		3.53	3.87	4.17	4.6	4.73	4.88				5.51		0.155	0.168	0.178
TD-S	Cryptomeria japonica	TDS-31	29.7	31	32.2	33.3	34.7	35.5				39.7		19	19.4	19.8	20.1	20.6	20.8				22		30.6	34.2	37.7	41.1	45.8	48.6				64.9		20.4	23.4	26.3	29.2	33.3	35.8				50.9		0.614	0.679	0.74
TD-S	Cryptomeria japonica	TDS-32	15.3	15.3	15.5	15.5	15.5	15.4				15.4		12.1	12.1	12.2	12.2	12.2	12.1				12.1		5.44	5.44	5.56	5.62	5.59	5.47				5.47		2.5	2.5	2.57	2.61	2.59	2.52				2.52		0.116	0.116	0.118
TD-S	Cryptomeria japonica	TDS-33	14.9	15	14.9	14.9								11.8	11.8	11.8	11.8								5.01	5.09	5.04	5.07								2.27	2.31	2.28	2.3								0.106	0.108	0.107
TD-S	Cryptomeria japonica	TDS-34	13.4	13.4	13.6	13.9	13.7	13.6				14		10.7	10.7	10.8	11.1	10.9	10.9				11.2		3.8	3.85	3.97	4.21	4.06	3.99				4.29		1.62	1.64	1.71	1.84	1.76	1.72				1.88		0.0786	0.0797	0.0824
TD-S	Cryptomeria japonica	TDS-35	12.1	11.7	11.8	12.2	11.8	12.1				11.7		9.61	9.27	9.39	9.69	9.36	9.61				9.27		2.91	2.67	2.75	2.97	2.73	2.91				2.67		1.17	1.06	1.09	1.2	1.08	1.17				1.06		0.0582	0.0529	0.0546
TD-S	Cryptomeria japonica	TDS-36										10.4											8.04											1.96											0.725
TD-S	Cryptomeria japonica	TDS-37	16.9	17.3	17.7	18	18.4	18.5				18.7		13.1	13.3	13.6	13.8	14	14				14.1		7.01	7.39	7.94	8.24	8.74	8.82				9.1		3.4	3.63	3.96	4.14	4.45	4.5				4.68		0.15	0.159	0.171
TD-S	Cryptomeria japonica	TDS-38	33.6	35	35.9	37	37.9	38.9				42.4		20.2	20.7	20.9	21.2	21.5	21.8				22.7		42	46.8	50.2	54.2	57.7	61.6				77.2		30	34.2	37.2	40.9	44.1	47.7				62.8		0.815	0.896	0.953
TD-S	Cryptomeria japonica	TDS-39	23.4	24.2	25.5	26	26.3	27.2				29.1		16.5	16.8	17.4	17.6	17.7	18				18.7		16.3	17.9	20.4	21.6	22.3	24.1				28.9		9.5	10.6	12.5	13.3	13.9	15.3				19		0.342	0.372	0.422
TD-S	Cryptomeria japonica	TDS-40	15.7	15.9	16.2	16.5	16.4	16.6				16.8		12.3	12.4	12.6	12.8	12.8	12.9				13		5.77	5.93	6.24	6.53	6.43	6.63				6.9		2.69	2.78	2.96	3.13	3.07	3.19				3.34		0.123	0.127	0.134
TD-S	Cryptomeria japonica	TDS-41	9.23	9.64	9.87	9.96	10.3	10.3				10.5		6.83	7.28	7.52	7.62	7.95	8.01				8.14		1.44	1.62	1.72	1.76	1.91	1.95				2.01		0.5	0.575	0.618	0.637	0.704	0.718				0.747		0.0256	0.0295	0.0317
TD-S	Cryptomeria japonica	TDS-42	24.5	25.5	26.1	26.4	26.6	27.4				28.9		17	17.4	17.6	17.7	17.8	18.1				18.7		18.5	20.6	21.7	22.5	23	24.7				28.4		11.1	12.6	13.4	14	14.4	15.7				18.6		0.385	0.425	0.447
TD-S	Cryptomeria japonica	TDS-43	27.9	28.6	28.9	29.5	30	30.1				32.1		18.3	18.6	18.7	18.9	19	19.1				19.8		26	27.5	28.5	30	31.2	31.7				37.2		16.8	17.9	18.7	19.9	20.9	21.3				25.9		0.53	0.558	0.576
TD-S	Cryptomeria japonica	TDS-44	28	28.6	29.4	29.7	30.1	30.5				31.9		18.3	18.6	18.9	19	19.1	19.2				19.7		26.1	27.6	29.8	30.5	31.7	32.6				36.7		16.8	18	19.8	20.3	21.3	22				25.5		0.531	0.559	0.6
TD-S	Cryptomeria japonica	TDS-45	18.4	18.8	19.1	19.4	19.9	20.1				20.9		14	14.2	14.4	14.5	14.8	14.9				15.3		8.74	9.22	9.64	9.97	10.7	11				12.2		4.45	4.75	5.01	5.23	5.68	5.91				6.69		0.188	0.199	0.208
TD-S	Cryptomeria japonica	TDS-46	29.8	30.6	31.9	32.3	32.9	33.3				35.3		19	19.3	19.7	19.8	20	20.1				20.8		30.8	33	36.8	38.1	39.8	41.1				48		20.6	22.4	25.6	26.6	28.1	29.2				35.3		0.619	0.659	0.725
TD-S	Cryptomeria japonica	TDS-47	17.7	18	18.2	18.5	18.8	19				19.9		13.6	13.7	13.9	14.1	14.2	14.3				14.8		7.86	8.2	8.54	8.9	9.3	9.55				10.7		3.92	4.12	4.33	4.55	4.81	4.96				5.71		0.169	0.177	0.184
TD-S	Cryptomeria japonica	TDS-48	21.5	22	22.5	22.7	23.1	23.4				24.7		15.6	15.9	16.1	16.2	16.3	16.5				17		13.1	14	14.8	15.1	15.8	16.4				18.8		7.28	7.88	8.44	8.63	9.14	9.54				11.3		0.277	0.295	0.311
TD-S	Cryptomeria japonica	TDS-49	15.9	16.1	16.2	16.1	16.3	16.3				16.3		12.4	12.6	12.7	12.6	12.7	12.7				12.7		5.93	6.14	6.27	6.18	6.37	6.37				6.37		2.78	2.9	2.98	2.92	3.03	3.03				3.03		0.127	0.131	0.134
TD-S	Cryptomeria japonica	TDS-50	11.4	11.6		11.9	11.9	11.8				11.8		8.99	9.16		9.44	9.47	9.36				9.39		2.49	2.6		2.79	2.81	2.73				2.75		0.967	1.02		1.11	1.12	1.08				1.09		0.0486	0.0511
TD-S	Cryptomeria japonica	TDS-51	11.5	11.7	11.7	11.7	11.9	11.9				11.9		9.1	9.27	9.3	9.24	9.47	9.47				9.5		2.56	2.67	2.69	2.65	2.81	2.81				2.83		1	1.06	1.06	1.05	1.12	1.12				1.13		0.0503	0.0529	0.0533
TD-S	Cryptomeria japonica	TDS-52	16.4	16.6	16.8	16.9	17	17.1				17.2		12.8	12.9	13.1	13.1	13.2	13.2				13.3		6.5	6.67	6.94	7.01	7.14	7.21				7.28		3.11	3.21	3.36	3.4	3.49	3.53				3.57		0.139	0.143	0.149
TD-S	Cryptomeria japonica	TDS-53	32.2	33	33.9	34.8	35.8	36.6				39.3		19.8	20	20.3	20.6	20.9	21.1				21.9		37.6	40.1	43	46	49.6	52.6				63.4		26.2	28.3	30.8	33.5	36.7	39.4				49.4		0.738	0.782	0.831
TD-S	Cryptomeria japonica	TDS-54	11	10.9	11.1	11	11.1	11.1				10.9		8.63	8.6	8.75	8.63	8.72	8.75				8.51		2.27	2.26	2.34	2.27	2.33	2.34				2.21		0.868	0.86	0.9	0.868	0.892	0.9				0.836		0.0439	0.0435	0.0453
TD-S	Cryptomeria japonica	TDS-55	31.4	32.1	32.9	33.7	34.5	35.4				37.7		19.5	19.8	20	20.3	20.5	20.8				21.4		35.1	37.5	39.9	42.5	45.2	48.1				56.8		24.1	26.1	28.2	30.4	32.8	35.4				43.3		0.695	0.737	0.778
TD-S	Cryptomeria japonica	TDS-56	30.3	31.1	31.8	32.9	33.4	33.9				36.4		19.2	19.4	19.7	20	20.2	20.3				21.1		32.2	34.3	36.6	39.9	41.4	43.1				51.9		21.7	23.4	25.3	28.2	29.5	30.9				38.8		0.644	0.68	0.72
TD-S	Cryptomeria japonica	TDS-57	28.4	29.2	30.1	30.6	31.2	31.8				33.8		18.5	18.8	19.1	19.3	19.5	19.7				20.3		27.1	29.1	31.7	33	34.7	36.6				42.7		17.6	19.2	21.3	22.4	23.8	25.3				30.6		0.55	0.586	0.635
TD-S	Cryptomeria japonica	TDS-58	13.1	13.3	13.5	13.5	13.6	13.6				13.6		10.4	10.6	10.8	10.7	10.9	10.8				10.9		3.59	3.73	3.89	3.87	3.99	3.94				3.99		1.51	1.58	1.67	1.66	1.72	1.69				1.72		0.0739	0.077	0.0808
TD-S	Cryptomeria japonica	TDS-59	19.6	20.1	20.6	21.1	21.5	21.7				23		14.7	14.9	15.2	15.4	15.6	15.7				16.3		10.3	11.1	11.7	12.5	13.2	13.5				15.6		5.45	5.94	6.37	6.85	7.32	7.56				9.02		0.222	0.239	0.252
TD-S	Cryptomeria japonica	TDS-60	12	12.1	12.2	12.3	12.3	12.4				12.4		9.58	9.61	9.72	9.82	9.8	9.85				9.88		2.89	2.91	2.99	3.07	3.05	3.09				3.11		1.16	1.17	1.21	1.25	1.24	1.26				1.27		0.0578	0.0582	0.0601
TD-S	Cryptomeria japonica	TDS-61	26.7	27.4	28.2	28.8	29	29.6				31.3		17.9	18.1	18.4	18.6	18.7	18.9				19.5		23.1	24.7	26.6	28.1	28.7	30.2				35		14.5	15.7	17.2	18.4	18.8	20.1				24		0.474	0.504	0.54
TD-S	Cryptomeria japonica	TDS-62	20.7	20.9	21.4	21.5	21.8	21.8				22.4		15.2	15.3	15.5	15.6	15.8	15.8				16.1		11.9	12.2	12.9	13.1	13.7	13.6				14.7		6.46	6.69	7.15	7.28	7.67	7.63				8.36		0.255	0.262	0.273
TD-S	Cryptomeria japonica	TDS-63	28.2	28.5	29.1	29.4	29.7	29.9				31		18.4	18.5	18.7	18.8	18.9	19				19.4		26.7	27.4	28.8	29.7	30.4	30.9				34		17.3	17.9	19	19.6	20.3	20.7				23.2		0.541	0.556	0.582
TD-S	Cryptomeria japonica	TDS-64	21.5	21.9	22.4	23	23.7	24.3				26.3		15.6	15.8	16.1	16.3	16.6	16.9				17.7		13.1	13.8	14.7	15.7	16.9	18				22.1		7.28	7.74	8.36	9.1	9.92	10.7				13.8		0.277	0.291	0.309
TD-S	Cryptomeria japonica	TDS-65	14.5	14.6	14.8	15	15.4	15.2				15.4		11.5	11.6	11.7	11.9	12.1	12				12.1		4.71	4.82	4.95	5.12	5.5	5.29				5.47		2.1	2.16	2.24	2.33	2.54	2.42				2.52		0.0992	0.102	0.105
TD-S	Cryptomeria japonica	TDS-66	20.1	20.5	21.1	21.6	22	22.2				23.6		14.9	15.1	15.4	15.7	15.8	15.9				16.6		10.9	11.6	12.6	13.4	13.9	14.2				16.8		5.85	6.31	6.92	7.46	7.85	8.03				9.83		0.236	0.25	0.266
TD-S	Cryptomeria japonica	TDS-67	13.4	13.5	13.8	13.9	14.2	13.9				13.8		10.7	10.8	11	11.1	11.3	11.1				11		3.82	3.92	4.11	4.24	4.42	4.24				4.16		1.63	1.68	1.78	1.85	1.94	1.85				1.81		0.0792	0.0813	0.0858
TD-S	Cryptomeria japonica	TDS-68	21.6	22.4	23.1	23.9	24.5	25.2				27.8		15.7	16	16.4	16.7	17	17.2				18.3		13.4	14.6	15.9	17.4	18.4	19.8				25.6		7.46	8.29	9.22	10.3	11	12				16.5		0.282	0.307	0.334
TD-S	Cryptomeria japonica	TDS-69	14.8	15	15.1	15.2	15.2	15.5				15.5		11.7	11.9	12	12	12	12.2				12.2		4.95	5.15	5.24	5.35	5.35	5.56				5.62		2.24	2.34	2.39	2.46	2.46	2.57				2.61		0.105	0.109	0.111
TD-S	Cryptomeria japonica	TDS-70	10.3	10.5	10.7	10.7	10.8	10.9				10.8		8.01	8.17	8.33	8.39	8.48	8.54				8.45		1.95	2.02	2.11	2.14	2.19	2.22				2.17		0.718	0.754	0.791	0.806	0.829	0.844				0.821		0.0367	0.0384	0.0402
TD-S	Cryptomeria japonica	TDS-71	15	15.2	15.4	15.6	15.8	15.9				16.5		11.9	12	12.2	12.3	12.4	12.5				12.9		5.15	5.29	5.53	5.68	5.89	5.99				6.57		2.34	2.42	2.55	2.64	2.76	2.81				3.15		0.109	0.112	0.118
TD-S	Cryptomeria japonica	TDS-72	17.2	17.7	18.3	18.5	18.9	19.2				20.5		13.3	13.6	14	14.1	14.3	14.4				15.1		7.32	7.94	8.66	8.9	9.39	9.76				11.6		3.59	3.96	4.41	4.55	4.86	5.09				6.31		0.157	0.171	0.187
TD-S	Cryptomeria japonica	TDS-73	11.3	11.2	11.4	11.4	11.4	11.4				11.4		8.96	8.84	8.99	8.99	8.99	9.02				9.02		2.47	2.4	2.49	2.49	2.49	2.5				2.5		0.959	0.925	0.967	0.967	0.967	0.976				0.976		0.0482	0.0465	0.0486
TD-S	Cryptomeria japonica	TDS-74	18	18.1	18.4	18.4	18.6	18.6				18.7		13.8	13.8	14	14	14.1	14.1				14.2		8.24	8.39	8.7	8.74	8.98	8.94				9.14		4.14	4.24	4.43	4.45	4.6	4.58				4.7		0.177	0.181	0.188
TD-S	Cryptomeria japonica	TDS-75										10.3											7.95											1.91											0.704
TD-S	Cryptomeria japonica	TDS-76	20.1	20.5	21	21.7	21.5	22.2				23.4		14.9	15.1	15.4	15.7	15.6	15.9				16.5		11	11.5	12.4	13.4	13.2	14.2				16.3		5.88	6.25	6.82	7.49	7.32	8.03				9.5		0.237	0.248	0.263
TD-S	Cryptomeria japonica	TDS-77	13.6	13.7	14.1	14.1	14.2	14.4				14.6		10.8	10.9	11.2	11.2	11.3	11.4				11.6		3.97	4.06	4.34	4.37	4.47	4.57				4.76		1.71	1.76	1.9	1.92	1.97	2.03				2.13		0.0824	0.0847	0.0909
TD-S	Cryptomeria japonica	TDS-78	16.6	16.6	16.8	17	17	17				17		13	13	13.1	13.1	13.1	13.2				13.2		6.73	6.73	6.94	7.07	7.07	7.11				7.11		3.24	3.24	3.36	3.45	3.45	3.47				3.47		0.144	0.144	0.149
TD-S	Cryptomeria japonica	TDS-79	18	18.3	18.4	18.5	18.7	18.6				18.9		13.7	13.9	14	14	14.2	14.1				14.3		8.2	8.62	8.78	8.86	9.14	9.02				9.35		4.12	4.38	4.48	4.53	4.7	4.63				4.83		0.177	0.186	0.189
TD-S	Cryptomeria japonica	TDS-80	19.8	20.2	20.8	21.1	21.4	21.9				23.3		14.7	14.9	15.3	15.4	15.6	15.8				16.5		10.5	11.1	12	12.6	13	13.7				16.2		5.59	5.97	6.56	6.92	7.22	7.7				9.46		0.227	0.24	0.258
TD-S	Cryptomeria japonica	TDS-81	25.9	26.5	27.4	28.1	28.5	29.3				31.7		17.5	17.8	18.1	18.4	18.5	18.8				19.6		21.4	22.7	24.7	26.3	27.4	29.3				36.2		13.2	14.2	15.7	17	17.9	19.4				25		0.441	0.466	0.504
TD-S	Cryptomeria japonica	TDS-82	25.1	25.7	26.3	26.8	27.2	27.7				29.9		17.2	17.5	17.7	17.9	18	18.2				19		19.8	20.9	22.1	23.3	24.1	25.4				31.1		12	12.8	13.8	14.7	15.3	16.3				20.8		0.41	0.432	0.455
TD-S	Cryptomeria japonica	TDS-83	13.9	14.2										11.1	11.3										4.19	4.44										1.82	1.96										0.0875	0.0933
TD-S	Cryptomeria japonica	TDS-84	15.4	15.8	15.9	16.1	16.4	16.7				17.9		12.2	12.4	12.5	12.6	12.8	13				13.7		5.53	5.83	5.99	6.21	6.47	6.8				8.12		2.55	2.73	2.81	2.94	3.09	3.28				4.08		0.118	0.124	0.128
TD-S	Cryptomeria japonica	TDS-85	12.8	13	13.1	13.2	13.2	13.3				13.5		10.2	10.3	10.5	10.5	10.5	10.6				10.8		3.39	3.5	3.61	3.66	3.68	3.73				3.89		1.41	1.47	1.52	1.55	1.56	1.58				1.67		0.0693	0.0718	0.0744
TD-S	Cryptomeria japonica	TDS-86	14.9	15	15.3	15.4	15.5	15.7				15.9		11.8	11.9	12.1	12.2	12.2	12.3				12.5		5.01	5.15	5.44	5.53	5.62	5.77				5.99		2.27	2.34	2.5	2.55	2.61	2.69				2.81		0.106	0.109	0.116
TD-S	Cryptomeria japonica	TDS-87	19.2	19.4	19.8	20	20.2	20.6				21.2		14.4	14.6	14.7	14.9	14.9	15.1				15.5		9.72	10.1	10.5	10.9	11.1	11.7				12.7		5.07	5.31	5.59	5.8	5.97	6.34				7.01		0.209	0.218	0.227
TD-S	Cryptomeria japonica	TDS-88	18.5	18.6	19	19.4	19.3	19.9				20.2		14	14.1	14.3	14.5	14.5	14.8				15		8.82	9.02	9.55	9.97	9.93	10.7				11.2		4.5	4.63	4.96	5.23	5.2	5.71				6.03		0.19	0.194	0.206
TD-S	Cryptomeria japonica	TDS-89	11	11.1	11.2	11.2	11.2	11.2				11.3		8.63	8.72	8.81	8.81	8.84	8.84				8.9		2.27	2.33	2.38	2.38	2.4	2.4				2.43		0.868	0.892	0.917	0.917	0.925	0.925				0.942		0.0439	0.0449	0.0461
TD-S	Cryptomeria japonica	TDS-90	17.8	18	18.6	18.8	18.9	19.2				20.2		13.6	13.8	14.1	14.2	14.3	14.4				15		7.97	8.28	8.94	9.3	9.43	9.76				11.2		3.98	4.17	4.58	4.81	4.88	5.09				6		0.172	0.178	0.193
TD-S	Cryptomeria japonica	TDS-91	13.8	13.9	14	14	13.9	14				13.9		11	11.1	11.2	11.2	11.1	11.2				11.1		4.16	4.21	4.31	4.29	4.21	4.29				4.24		1.81	1.84	1.89	1.88	1.84	1.88				1.85		0.0869	0.088	0.0903
TD-S	Cryptomeria japonica	TDS-92	12.4	12.5	12.6	12.9	12.8	12.8				13		9.9	9.98	10	10.3	10.2	10.2				10.4		3.13	3.19	3.24	3.43	3.37	3.41				3.54		1.28	1.31	1.33	1.43	1.4	1.42				1.49		0.0634	0.0648	0.0658
TD-S	Cryptomeria japonica	TDS-93	16.2	16.6	16.9	17.1	17.3	17.6				18.3		12.7	12.9	13.1	13.2	13.3	13.5				14		6.3	6.63	6.97	7.18	7.39	7.75				8.66		3	3.19	3.38	3.51	3.63	3.85				4.41		0.135	0.142	0.15
TD-S	Cryptomeria japonica	TDS-94	16.4	16.6	17	17.3	17.3	17.7				18.1		12.8	12.9	13.1	13.3	13.3	13.6				13.8		6.47	6.63	7.07	7.39	7.43	7.86				8.43		3.09	3.19	3.45	3.63	3.65	3.92				4.26		0.139	0.142	0.152
TD-S	Cryptomeria japonica	TDS-95	23.7	24	24.6	25	25.2	25.8				26.6		16.6	16.8	17	17.2	17.3	17.5				17.8		17	17.6	18.7	19.4	19.9	21				22.9		9.96	10.4	11.2	11.8	12.1	12.9				14.4		0.354	0.366	0.39
TD-S	Cryptomeria japonica	TDS-96	14.3	14.3	14.3	14.4	14.3	14.4				14.3		11.4	11.4	11.4	11.5	11.4	11.5				11.4		4.55	4.55	4.55	4.63	4.55	4.63				4.55		2.01	2.01	2.01	2.06	2.01	2.06				2.01		0.0956	0.0956	0.0956
TD-S	Cryptomeria japonica	TDS-97	22.6	23	23.5	23.9	24.1	24.5				25.8		16.1	16.3	16.5	16.7	16.8	17				17.5		14.9	15.7	16.5	17.4	17.7	18.5				21.1		8.51	9.1	9.62	10.3	10.5	11.1				13		0.313	0.33	0.345
TD-S	Cryptomeria japonica	TDS-98	25	25.6	26.2	26.7	27.2	27.8				30		17.2	17.4	17.6	17.8	18	18.3				19		19.4	20.8	21.9	23	24.2	25.6				31.2		11.8	12.7	13.6	14.5	15.4	16.5				20.9		0.403	0.429	0.451
TD-S	Cryptomeria japonica	TDS-99	19.9	20.1	20.7	20.9	21.1	21.6				22.9		14.8	14.9	15.2	15.3	15.4	15.7				16.3		10.7	11	11.8	12.3	12.6	13.4				15.5		5.71	5.91	6.43	6.72	6.92	7.46				8.94		0.231	0.238	0.254
TD-S	Cryptomeria japonica	TDS-100	12.1	12	12.1	12								9.63	9.58	9.61	9.52								2.93	2.89	2.91	2.85								1.18	1.16	1.17	1.14								0.0587	0.0578	0.0582
TD-S	Cryptomeria japonica	TDS-101	23.9	24.5	24.8	25.2	25.6	26				27.1		16.7	17	17.1	17.2	17.4	17.6				18		17.3	18.4	19	19.8	20.6	21.6				23.9		10.2	11	11.4	12	12.6	13.3				15.1		0.36	0.383	0.395
TD-S	Cryptomeria japonica	TDS-102	20.8	21.1	21.7	22.3	22.6	23.3				24.6		15.3	15.4	15.7	16	16.1	16.4				17		12.1	12.6	13.4	14.5	14.9	16.2				18.7		6.59	6.92	7.49	8.25	8.51	9.42				11.2		0.259	0.266	0.283
TD-S	Cryptomeria japonica	TDS-103	10.9	10.8	10.8	10.8	10.8	10.8				10.9		8.51	8.45	8.48	8.42	8.42	8.45				8.51		2.21	2.17	2.19	2.15	2.15	2.17				2.21		0.836	0.821	0.829	0.813	0.813	0.821				0.836		0.0424	0.0417	0.042
TD-S	Cryptomeria japonica	TDS-104	17.6	17.5	18	18.1	18.8	18.9				20		13.5	13.5	13.8	13.8	14.2	14.3				14.9		7.79	7.71	8.24	8.43	9.26	9.39				10.9		3.87	3.83	4.14	4.26	4.78	4.86				5.8		0.168	0.166	0.177
TD-S	Cryptomeria japonica	TDS-105	12.8	12.8	12.8	12.8	12.9	12.8				12.9		10.2	10.2	10.2	10.2	10.3	10.2				10.3		3.41	3.41	3.41	3.41	3.48	3.41				3.43		1.42	1.42	1.42	1.42	1.45	1.42				1.43		0.0698	0.0698	0.0698
TD-S	Cryptomeria japonica	TDS-106	15.3	15.3	15.3	15.2	15.2	15.2				15.2		12.1	12.1	12.1	12	12	12				12		5.38	5.41	5.41	5.27	5.35	5.27				5.29		2.47	2.49	2.49	2.41	2.46	2.41				2.42		0.114	0.115	0.115
TD-S	Cryptomeria japonica	TDS-107	22.1	22.7	23.1	23.7	24.2	24.6				26.5		15.9	16.2	16.4	16.6	16.8	17				17.8		14.1	15.1	15.9	16.8	17.9	18.6				22.6		7.99	8.67	9.22	9.88	10.6	11.1				14.1		0.298	0.318	0.334
TD-S	Cryptomeria japonica	TDS-108	17.5	18.1	18.5	18.9	19.3	19.6				20.8		13.5	13.8	14.1	14.3	14.5	14.6				15.3		7.64	8.35	8.9	9.43	9.93	10.3				12.1		3.78	4.22	4.55	4.88	5.2	5.42				6.59		0.164	0.18	0.192
TD-S	Cryptomeria japonica	TDS-109	24.8	25.7	26	26.5	27.2	27.8				29.7		17.1	17.5	17.6	17.8	18	18.3				19		19.1	20.9	21.6	22.5	24.2	25.6				30.5		11.5	12.8	13.3	14.1	15.4	16.5				20.3		0.397	0.432	0.445
TD-S	Cryptomeria japonica	TDS-110	21.2	21.7	21.9	22.1	22.6	22.6				23.3		15.4	15.7	15.8	15.9	16.1	16.1				16.4		12.6	13.4	13.8	14.1	14.9	15				16.2		6.95	7.49	7.77	7.95	8.51	8.55				9.42		0.267	0.283	0.292
TD-S	Cryptomeria japonica	TDS-111	30.6	31.3	32	32.5	33.1	34.8				36.1		19.3	19.5	19.7	19.9	20.1	20.6				21		32.9	35	36.9	38.5	40.5	46				50.6		22.2	24	25.6	27	28.7	33.5				37.6		0.656	0.692	0.727
TD-S	Cryptomeria japonica	TDS-112	22.3	23	24.2	25.4	25.8	25.9				27.9		16	16.3	16.8	17.3	17.5	17.5				18.3		14.5	15.7	17.9	20.2	21.2	21.3				25.8		8.25	9.1	10.6	12.3	13.1	13.1				16.6		0.306	0.33	0.372
TD-S	Cryptomeria japonica	TDS-113	24.6	25.3	25.8	26.4	27	27.5				29.4		17	17.3	17.5	17.7	18	18.2				18.9		18.7	20.1	21.2	22.4	23.7	24.9				29.7		11.2	12.2	13.1	14	15	15.9				19.7		0.388	0.416	0.438
TD-S	Cryptomeria japonica	TDS-114	22.8	23.4	24	24.4	25.1	25.6				27.5		16.2	16.5	16.7	16.9	17.2	17.4				18.2		15.3	16.4	17.5	18.4	19.6	20.6				25		8.82	9.54	10.3	11	11.9	12.6				15.9		0.322	0.343	0.365
TD-S	Cryptomeria japonica	TDS-115	13.1	13.1	13.1	13	13.1	13.1				13.2		10.4	10.5	10.5	10.3	10.4	10.4				10.5		3.57	3.61	3.61	3.5	3.57	3.57				3.66		1.5	1.52	1.52	1.47	1.5	1.5				1.55		0.0734	0.0744	0.0744
TD-S	Cryptomeria japonica	TDS-116	24.1	24.9	25.5	26	26.5	27.1				28.9		16.8	17.1	17.4	17.6	17.8	18				18.7		17.7	19.3	20.4	21.5	22.8	23.9				28.3		10.5	11.7	12.5	13.3	14.2	15.1				18.6		0.37	0.401	0.422
TD-S	Cryptomeria japonica	TDS-117	21.3	21.8	22.6	23.2	23.8	24.6				26.1		15.5	15.8	16.1	16.4	16.7	17				17.6		12.9	13.7	15	16.1	17.1	18.6				21.8		7.12	7.67	8.55	9.34	10	11.1				13.5		0.272	0.288	0.314
TD-S	Cryptomeria japonica	TDS-118	26.4	27.1	27.8	28.5	29.3	29.8				32.2		17.7	18	18.3	18.5	18.8	19				19.8		22.5	23.9	25.6	27.3	29.5	30.8				37.7		14	15.1	16.5	17.8	19.5	20.6				26.3		0.462	0.49	0.522
TD-S	Cryptomeria japonica	TDS-119	18.7	19	19.4	19.7	19.9	20.3				20.9		14.2	14.3	14.5	14.7	14.8	15				15.3		9.17	9.55	9.97	10.5	10.7	11.3				12.2		4.72	4.96	5.23	5.54	5.68	6.09				6.65		0.198	0.206	0.215
TD-S	Cryptomeria japonica	TDS-120	16.6	16.9	17.1	17.5	17.7	18.2				19.3		12.9	13.1	13.2	13.5	13.6	13.9				14.5		6.63	6.97	7.21	7.68	7.94	8.51				9.93		3.19	3.38	3.53	3.81	3.96	4.31				5.2		0.142	0.15	0.155
TD-S	Cryptomeria japonica	TDS-121	10	9.99	9.99	9.93	9.99	10				10.1		7.69	7.65	7.65	7.59	7.65	7.69				7.79		1.79	1.78	1.78	1.75	1.78	1.79				1.84		0.65	0.644	0.644	0.631	0.644	0.65				0.67		0.0333	0.033	0.033
TD-S	Cryptomeria japonica	TDS-122	24	24.5	25.2	25.5	26.2	26.6				28.3		16.7	17	17.2	17.4	17.7	17.8				18.5		17.4	18.5	19.8	20.6	22	22.8				26.9		10.3	11.1	12	12.6	13.7	14.3				17.4		0.364	0.385	0.411
TD-S	Cryptomeria japonica	TDS-123	19	19.3	19.4	19.6	19.9	20				20.3		14.3	14.5	14.6	14.7	14.8	14.8				15		9.51	9.93	10.1	10.4	10.7	10.8				11.3		4.94	5.2	5.31	5.48	5.68	5.77				6.09		0.205	0.214	0.218
TD-S	Cryptomeria japonica	TDS-124	29.3	30.4	30.8	31.7	32.4	33.1				35.7		18.8	19.2	19.3	19.6	19.9	20.1				20.9		29.4	32.3	33.6	36.1	38.3	40.5				49.4		19.4	21.8	22.8	24.9	26.8	28.7				36.5		0.592	0.646	0.669
TD-S	Cryptomeria japonica	TDS-125	17.5	17.6	17.8	18.2	18.3	18.3				18.7		13.5	13.5	13.6	13.9	13.9	14				14.2		7.68	7.75	8.01	8.47	8.58	8.66				9.14		3.81	3.85	4.01	4.29	4.36	4.41				4.7		0.165	0.167	0.172
TD-S	Cryptomeria japonica	TDS-126	10.8	11	11.1	11.4	11.6	11.7				12.2		8.48	8.63	8.78	8.99	9.16	9.24				9.69		2.19	2.27	2.36	2.49	2.6	2.65				2.97		0.829	0.868	0.908	0.967	1.02	1.05				1.2		0.042	0.0439	0.0457
TD-S	Cryptomeria japonica	TDS-127	19	19.3	19.7	20.1	20.6	21.1				22.9		14.3	14.5	14.7	14.9	15.2	15.4				16.3		9.47	9.85	10.4	11	11.7	12.6				15.5		4.91	5.15	5.51	5.88	6.37	6.92				8.94		0.204	0.212	0.224
TD-S	Cryptomeria japonica	TDS-128	24.4	25.3	26.4	26.6	27.3	28.5				30.6		16.9	17.3	17.7	17.8	18.1	18.5				19.3		18.3	20.1	22.5	22.8	24.4	27.3				32.9		10.9	12.2	14	14.3	15.5	17.8				22.2		0.381	0.416	0.462
TD-S	Cryptomeria japonica	TDS-129	13.5	13.5	13.7	13.8	13.9	14.1				14.5		10.8	10.8	10.9	11	11.1	11.2				11.5		3.89	3.92	4.04	4.14	4.19	4.34				4.65		1.67	1.68	1.74	1.8	1.82	1.9				2.07		0.0808	0.0813	0.0841
TD-S	Cryptomeria japonica	TDS-130	28.6	29.5	29.9	30.6	31.1	32				34.2		18.6	18.9	19	19.3	19.4	19.7				20.4		27.6	29.9	30.9	33	34.5	36.9				44		18	19.8	20.7	22.4	23.6	25.6				31.8		0.559	0.602	0.621
TD-S	Cryptomeria japonica	TDS-131	27.1	27.9	28.6	29.3	30.1	30.8				33.4		18	18.3	18.6	18.8	19.1	19.3				20.2		24.1	26	27.5	29.4	31.6	33.6				41.5		15.2	16.8	17.9	19.4	21.2	22.8				29.6		0.492	0.53	0.558
TD-S	Cryptomeria japonica	TDS-132	10.1	10.2	10.5	10.7	10.9	11.4				11.6		7.75	7.92	8.17	8.39	8.57	8.99				9.16		1.82	1.9	2.02	2.14	2.24	2.49				2.6		0.664	0.697	0.754	0.806	0.852	0.967				1.02		0.034	0.0356	0.0384
TD-S	Cryptomeria japonica	TDS-133	18.9	19.3	19.6	19.8	20.1	20.4				20.9		14.3	14.5	14.6	14.8	14.9	15				15.3		9.35	9.85	10.3	10.6	11.1	11.4				12.2		4.83	5.15	5.42	5.65	5.94	6.15				6.69		0.201	0.212	0.221
TD-S	Cryptomeria japonica	TDS-134	22.8	23.2	23.7	24.5	24.9	25.4				27.6		16.2	16.4	16.6	17	17.1	17.3				18.2		15.2	16.1	17	18.5	19.2	20.2				25.2		8.74	9.34	9.96	11.1	11.6	12.3				16.1		0.32	0.337	0.354
TD-S	Cryptomeria japonica	TDS-135	13.8	13.7	13.8	13.8	13.8	13.8				13.8		11	10.9	11	11	11	11				11		4.09	4.06	4.09	4.16	4.16	4.14				4.11		1.77	1.76	1.77	1.81	1.81	1.8				1.78		0.0852	0.0847	0.0852
TD-S	Cryptomeria japonica	TDS-136	22.9	23.2	23.8	24.8	25.2	25.9				28.4		16.3	16.4	16.7	17.1	17.3	17.6				18.5		15.5	16.1	17.1	19	20	21.4				27.1		8.94	9.34	10.1	11.5	12.1	13.2				17.6		0.326	0.337	0.358
TD-S	Cryptomeria japonica	TDS-137	22.1	22.2	22.3	23.2	23.4	23.6				25.2		15.9	15.9	16	16.4	16.5	16.6				17.3		14.1	14.3	14.5	16	16.4	16.7				19.9		7.99	8.1	8.25	9.26	9.54	9.75				12.1		0.298	0.301	0.306
TD-S	Cryptomeria japonica	TDS-138	17.7	18.1	18.1	18.9	19.2	19.7				21.2		13.6	13.8	13.8	14.3	14.4	14.7				15.4		7.94	8.39	8.43	9.35	9.72	10.4				12.6		3.96	4.24	4.26	4.83	5.07	5.51				6.95		0.171	0.181	0.182
TD-S	Cryptomeria japonica	TDS-139	16	16.2	16.5	16.6	16.6	16.9				17.5		12.6	12.6	12.9	12.9	13	13.1				13.5		6.11	6.24	6.6	6.63	6.73	7.04				7.68		2.89	2.96	3.17	3.19	3.24	3.43				3.81		0.131	0.134	0.141
TD-S	Cryptomeria japonica	TDS-140	19.6	20	20.5	21	21.5	21.9						14.6	14.9	15.1	15.4	15.6	15.8						10.3	10.9	11.6	12.3	13.1	13.8						5.42	5.82	6.31	6.75	7.28	7.77						0.221	0.235	0.25
TD-S	Cryptomeria japonica	TDS-141	11.2	11.4	11.5	11.6	11.8	11.8				12.2		8.87	9.02	9.13	9.22	9.39	9.41				9.74		2.41	2.5	2.58	2.63	2.75	2.77				3.01		0.933	0.976	1.01	1.04	1.09	1.1				1.22		0.0469	0.049	0.0507
TD-S	Cryptomeria japonica	TDS-142	17.5	17.9	18.3	18.6	19.1	19.1				20.2		13.5	13.7	13.9	14.1	14.4	14.4				15		7.71	8.09	8.58	8.98	9.64	9.68				11.2		3.83	4.05	4.36	4.6	5.01	5.04				6.03		0.166	0.174	0.185
TD-S	Cryptomeria japonica	TDS-143	16.8	17	17.1	17.4	17.6	17.7				17.7		13.1	13.2	13.2	13.4	13.5	13.6				13.6		6.94	7.11	7.25	7.61	7.75	7.86				7.94		3.36	3.47	3.55	3.76	3.85	3.92				3.96		0.149	0.153	0.156
TD-S	Cryptomeria japonica	TDS-144	24.4	24.8	25.6	26.2	26.8	27.4				29.8		16.9	17.1	17.4	17.7	17.9	18.1				19		18.2	19.1	20.8	22.1	23.4	24.8				30.8		10.8	11.5	12.7	13.7	14.7	15.8				20.5		0.378	0.397	0.429
TD-S	Cryptomeria japonica	TDS-145	16.6	16.6	16.6	16.8	16.8	16.7				16.7		12.9	12.9	13	13	13	13				13		6.7	6.63	6.73	6.87	6.87	6.8				6.8		3.23	3.19	3.24	3.32	3.32	3.28				3.28		0.144	0.142	0.144
TD-S	Cryptomeria japonica	TDS-146	10.8	10.9	11.3	11.3	11.5	11.5				11.8		8.48	8.6	8.9	8.93	9.07	9.07				9.41		2.19	2.26	2.43	2.45	2.54	2.54				2.77		0.829	0.86	0.942	0.95	0.993	0.993				1.1		0.042	0.0435	0.0473
TD-S	Cryptomeria japonica	TDS-147	13.7	13.9	14.1	14.3	14.6	14.5				15		10.9	11.1	11.3	11.3	11.6	11.5				11.8		4.06	4.19	4.39	4.5	4.82	4.68				5.09		1.76	1.82	1.93	1.99	2.16	2.09				2.31		0.0847	0.0875	0.0921
TD-S	Cryptomeria japonica	TDS-148	13.5	13.6	13.8	13.9	14.3	14.3				14.7		10.7	10.9	11	11.1	11.3	11.4				11.7		3.87	3.99	4.16	4.24	4.5	4.55				4.9		1.66	1.72	1.81	1.85	1.99	2.01				2.21		0.0802	0.083	0.0869
TD-S	Cryptomeria japonica	TDS-149	21.1	21.6	22.3	22.8	23.4	23.8				25.8		15.4	15.6	16	16.2	16.5	16.7				17.5		12.5	13.3	14.4	15.3	16.4	17.1				21.1		6.88	7.39	8.17	8.82	9.54	10				13		0.265	0.28	0.303
TD-S	Cryptomeria japonica	TDS-150	21.2	21	21.7	22.2	22.9	23.3				25.3		15.5	15.4	15.7	15.9	16.3	16.4				17.3		12.7	12.4	13.5	14.3	15.5	16.2				20		6.98	6.82	7.56	8.1	8.94	9.42				12.2		0.268	0.263	0.285
TD-S	Cryptomeria japonica	TDS-151	26.4	27.1	27.9	28.5	29.3	30				32.7		17.7	18	18.3	18.5	18.8	19.1				19.9		22.5	23.9	26	27.4	29.4	31.3				39.1		14	15.1	16.8	17.8	19.4	21				27.5		0.462	0.49	0.53
TD-S	Cryptomeria japonica	TDS-152	19.3	19.8	20.5	20.9	21.6	21.9				23.4		14.5	14.7	15.1	15.3	15.6	15.8				16.5		9.93	10.5	11.6	12.2	13.3	13.8				16.4		5.2	5.59	6.28	6.65	7.39	7.74				9.54		0.214	0.227	0.249
TD-S	Cryptomeria japonica	TDS-153	20.5	21.2	21.6	21.8	22.2	22.4				23.9		15.1	15.4	15.7	15.8	15.9	16.1				16.7		11.6	12.6	13.4	13.6	14.2	14.7				17.3		6.31	6.95	7.46	7.63	8.06	8.36				10.2		0.25	0.267	0.282
TD-S	Cryptomeria japonica	TDS-154	17.1	17.2	17.7	17.7	17.5	17.7				18.2		13.2	13.3	13.6	13.6	13.5	13.6				13.9		7.21	7.32	7.9	7.94	7.68	7.9				8.51		3.53	3.59	3.94	3.96	3.81	3.94				4.31		0.155	0.157	0.17
TD-S	Cryptomeria japonica	TDS-155	31.6	32.1	33.1	34.1	34.4	35.1				37.9		19.6	19.8	20.1	20.4	20.5	20.7				21.5		36	37.4	40.5	43.7	44.7	47.4				57.6		24.8	26.1	28.7	31.5	32.3	34.7				44		0.71	0.735	0.789
TD-S	Cryptomeria japonica	TDS-156	17.7	17.5	17.7	17.6	17.8	17.9				17.9		13.6	13.5	13.6	13.5	13.6	13.7				13.7		7.94	7.68	7.94	7.82	8.01	8.12				8.09		3.96	3.81	3.96	3.89	4.01	4.08				4.05		0.171	0.165	0.171
TD-S	Cryptomeria japonica	TDS-157	28.8	29.4	30.2	30.8	31.5	32.1				34		18.7	18.8	19.1	19.3	19.6	19.8				20.4		28.3	29.7	32	33.5	35.5	37.5				43.5		18.5	19.6	21.5	22.8	24.5	26.1				31.3		0.571	0.597	0.64
TD-S	Cryptomeria japonica	TDS-158	20.8	20.9	21.5	21.6	21.8	22.2				26.3		15.3	15.3	15.6	15.6	15.8	15.9				17.7		12.1	12.2	13.1	13.3	13.7	14.2				22.3		6.59	6.65	7.25	7.39	7.67	8.06				13.9		0.259	0.261	0.276
TD-S	Cryptomeria japonica	TDS-159	24.9	25.8	25.8	26.6	27.1	27.6				29.5		17.1	17.5	17.5	17.8	18	18.2				18.9		19.2	21	21.2	22.8	23.9	25.1				29.9		11.6	12.9	13.1	14.3	15.1	16				19.8		0.4	0.434	0.438
TD-S	Cryptomeria japonica	TDS-160	15.3	15.6	15.6	15.7	15.7	15.9				16.2		12.1	12.3	12.3	12.3	12.3	12.5				12.7		5.38	5.68	5.71	5.74	5.74	5.96				6.27		2.47	2.64	2.66	2.67	2.67	2.8				2.98		0.114	0.121	0.122
TD-S	Cryptomeria japonica	TDS-161	15.1	15.2	15.4	15.6	15.9	16				17		11.9	12	12.2	12.3	12.4	12.5				13.1		5.18	5.32	5.53	5.68	5.93	6.05				7.07		2.36	2.44	2.55	2.64	2.78	2.85				3.45		0.11	0.113	0.118
TD-S	Cryptomeria japonica	TDS-162	18	18.1	18.5	18.6	18.8	18.7				19.1		13.8	13.8	14	14.1	14.2	14.2				14.4		8.31	8.43	8.82	8.98	9.22	9.14				9.64		4.19	4.26	4.5	4.6	4.75	4.7				5.01		0.179	0.182	0.19
TD-S	Cryptomeria japonica	TDS-163	38.4	39.2	39.5	40.2	40.8	42.8				44.2		21.6	21.9	21.9	22.1	22.3	22.8				23.1		59.7	63.1	64.1	67.2	69.9	79.2				86		46	49.2	50.1	53.1	55.7	64.8				71.6		1.11	1.16	1.18
TD-S	Cryptomeria japonica	TDS-164	23.3	23.8	24.3	25.4	25.7	26.2				28.5		16.4	16.7	16.9	17.3	17.5	17.7				18.5		16.1	17.2	18.1	20.3	20.9	22.1				27.4		9.38	10.1	10.8	12.4	12.8	13.7				17.9		0.338	0.359	0.377
TD-S	Cryptomeria japonica	TDS-165	10.9	10.7	10.8	10.8	10.8	10.8				10.9		8.51	8.39	8.42	8.48	8.48	8.45				8.57		2.21	2.14	2.15	2.19	2.19	2.17				2.24		0.836	0.806	0.813	0.829	0.829	0.821				0.852		0.0424	0.0409	0.0413
TD-S	Cryptomeria japonica	TDS-166	19.7	20	20.4	20.9	21.1	21.5				22.6		14.7	14.9	15.1	15.3	15.4	15.6				16.1		10.5	10.9	11.5	12.2	12.6	13.2				14.9		5.56	5.8	6.21	6.69	6.92	7.35				8.51		0.226	0.234	0.247
TD-S	Cryptomeria japonica	TDS-167	13.4	13.2	14	13.8	13.7	13.7				13.5		10.7	10.5	11.2	11	10.9	10.9				10.8		3.82	3.68	4.29	4.09	4.01	4.06				3.92		1.63	1.56	1.88	1.77	1.73	1.76				1.68		0.0792	0.076	0.0898
TD-S	Cryptomeria japonica	TDS-168	25.2	25.4	26.3	27.3	27.4	27.9				29.9		17.3	17.4	17.7	18.1	18.1	18.3				19		19.9	20.4	22.1	24.4	24.7	26				30.9		12.1	12.4	13.8	15.5	15.7	16.8				20.7		0.412	0.421	0.455
TD-S	Cryptomeria japonica	TDS-169	15.1	15.4	15.8	15.8	16	16.3				16.9		12	12.1	12.4	12.4	12.5	12.7				13.1		5.24	5.47	5.83	5.89	6.08	6.37				7.04		2.39	2.52	2.73	2.76	2.87	3.03				3.43		0.111	0.116	0.124
TD-S	Cryptomeria japonica	TDS-170	23.1	23.4	24	24.3	24.6	25.1				26.3		16.3	16.5	16.7	16.9	17	17.2				17.7		15.8	16.4	17.4	18	18.7	19.8				22.2		9.14	9.54	10.3	10.7	11.2	12				13.8		0.331	0.343	0.364
TD-S	Cryptomeria japonica	TDS-171	13.5	13.3	13.5	13.3	13.3	13.3				13.5		10.8	10.6	10.7	10.6	10.6	10.6				10.7		3.89	3.73	3.87	3.75	3.75	3.75				3.87		1.67	1.58	1.66	1.59	1.59	1.59				1.66		0.0808	0.077	0.0802
TD-S	Cryptomeria japonica	TDS-172	11.1	11.1	11.2	11.2	11.2	11.2				11.3		8.78	8.78	8.81	8.84	8.84	8.81				8.96		2.36	2.36	2.38	2.4	2.4	2.38				2.47		0.908	0.908	0.917	0.925	0.925	0.917				0.959		0.0457	0.0457	0.0461
TD-S	Cryptomeria japonica	TDS-173	26.9	27.5	28.4	29.1	30	30.7				33.3		17.9	18.2	18.5	18.8	19.1	19.3				20.1		23.6	25	27.1	29	31.4	33.1				41		14.8	15.9	17.6	19.1	21	22.5				29.1		0.483	0.509	0.55
TD-S	Cryptomeria japonica	TDS-174	14.4	14.5	14.6	14.8	14.9	15				15.8		11.5	11.5	11.6	11.7	11.8	11.9				12.4		4.63	4.65	4.79	4.93	5.01	5.12				5.83		2.06	2.07	2.15	2.22	2.27	2.33				2.73		0.0974	0.098	0.101
TD-S	Cryptomeria japonica	TDS-175	15.4	15.7	15.9	16.2	16.5	16.6				17.4		12.1	12.3	12.5	12.6	12.8	12.9				13.4		5.47	5.74	5.99	6.24	6.53	6.67				7.61		2.52	2.67	2.81	2.96	3.13	3.21				3.76		0.116	0.122	0.128
TD-S	Cryptomeria japonica	TDS-176	12.9	12.6	12.7	12.8	12.7	13.1				12.8		10.3	10.1	10.1	10.2	10.2	10.4				10.2		3.48	3.28	3.32	3.41	3.34	3.57				3.41		1.45	1.35	1.38	1.42	1.39	1.5				1.42		0.0713	0.0668	0.0678
TD-S	Cryptomeria japonica	TDS-177	10.6	10.5	10.6	10.6	10.5	10.7				10.5		8.3	8.2	8.3	8.23	8.14	8.33				8.17		2.09	2.04	2.09	2.06	2.01	2.11				2.02		0.783	0.761	0.783	0.768	0.747	0.791				0.754		0.0398	0.0388	0.0398
TD-S	Cryptomeria japonica	TDS-178	23.8	24.1	24.4	24.6	24.8	24.9				27		16.7	16.8	16.9	17	17.1	17.1				18		17.1	17.6	18.4	18.7	19.1	19.2				23.8		10.1	10.4	11	11.2	11.5	11.6				15		0.358	0.368	0.382
TD-S	Cryptomeria japonica	TDS-179	22.3	22.7	23.4	23.8	24.2	24.9				26.3		16	16.2	16.5	16.7	16.8	17.1				17.7		14.4	15.2	16.4	17.2	17.8	19.2				22.3		8.17	8.7	9.58	10.1	10.6	11.6				13.9		0.303	0.319	0.344
TD-S	Cryptomeria japonica	TDS-180	18.7	19	19.5	19.9	20.4	20.9				22.4		14.1	14.3	14.6	14.8	15.1	15.3				16		9.1	9.55	10.2	10.8	11.5	12.2				14.6		4.68	4.96	5.4	5.74	6.21	6.69				8.32		0.196	0.206	0.221
TD-S	Cryptomeria japonica	TDS-181	13.8	13.8	14.3	14.2								11	11	11.3	11.3								4.16	4.11	4.5	4.42								1.81	1.78	1.99	1.94								0.0869	0.0858	0.0944
TD-S	Cryptomeria japonica	TDS-182	27.9	28.5	29.2	30	30.2	30.9				33.1		18.3	18.5	18.8	19.1	19.1	19.4				20.1		25.9	27.4	29.2	31.3	32	33.9				40.4		16.6	17.8	19.2	21	21.5	23.1				28.6		0.527	0.555	0.588
TD-S	Cryptomeria japonica	TDS-183	24.7	25.2	25.6	26	26.5	27				28.5		17	17.3	17.4	17.6	17.8	18				18.5		18.9	19.9	20.8	21.6	22.7	23.8				27.4		11.3	12.1	12.7	13.4	14.2	15.1				17.9		0.392	0.412	0.429
TD-S	Cryptomeria japonica	TDS-184	17.1	17.5	18	18.5	18.8	19.4				20.7		13.2	13.5	13.8	14	14.2	14.6				15.2		7.25	7.68	8.31	8.82	9.3	10.1				11.9		3.55	3.81	4.19	4.5	4.81	5.31				6.46		0.156	0.165	0.179
TD-S	Cryptomeria japonica	TDS-185	12.8	12.8	12.9	12.9	12.9	12.9				13.1		10.2	10.2	10.3	10.3	10.3	10.3				10.4		3.37	3.41	3.43	3.45	3.45	3.43				3.57		1.4	1.42	1.43	1.44	1.44	1.43				1.5		0.0688	0.0698	0.0703
TD-S	Cryptomeria japonica	TDS-186	22.4	23.1	23.4	23.9	24.4	24.8				27		16	16.4	16.5	16.7	16.9	17.1				18		14.6	15.9	16.4	17.4	18.2	19.1				23.7		8.32	9.22	9.54	10.3	10.8	11.5				15		0.308	0.334	0.343
TD-S	Cryptomeria japonica	TDS-187	13.9	14	14.1	14.3	14.4	14.5				14.9		11.1	11.2	11.2	11.3	11.4	11.5				11.8		4.24	4.29	4.34	4.5	4.57	4.68				5.04		1.85	1.88	1.9	1.99	2.03	2.09				2.28		0.0886	0.0898	0.0909
TD-S	Cryptomeria japonica	TDS-188	16.8	17.1	17.4	17.6	17.9	18				18.8		13	13.2	13.4	13.5	13.7	13.7				14.2		6.87	7.25	7.61	7.75	8.09	8.2				9.3		3.32	3.55	3.76	3.85	4.05	4.12				4.81		0.147	0.156	0.164
TD-S	Cryptomeria japonica	TDS-189	9.8	9.87	9.93	10	10	10.1				10.3		7.45	7.52	7.59	7.69	7.69	7.79				8.01		1.69	1.72	1.75	1.79	1.79	1.84				1.95		0.606	0.618	0.631	0.65	0.65	0.67				0.718		0.031	0.0317	0.0323
TD-S	Cryptomeria japonica	TDS-190	24.3	25	23.8	24	24.1	24.4				25.2		16.9	17.2	16.7	16.7	16.8	16.9				17.3		18	19.4	17.2	17.5	17.6	18.4				19.9		10.7	11.8	10.1	10.3	10.4	11				12.1		0.375	0.403	0.359
TD-S	Cryptomeria japonica	TDS-191	16	16.1	16.2	16.3	16.4	16.5				16.6		12.5	12.6	12.7	12.7	12.8	12.8				13		6.05	6.14	6.3	6.37	6.5	6.53				6.73		2.85	2.9	3	3.03	3.11	3.13				3.24		0.129	0.131	0.135
TD-S	Cryptomeria japonica	TDS-192	20.4	20.6	21	21	21.2	21.3				21.7		15.1	15.2	15.4	15.4	15.5	15.5				15.7		11.5	11.8	12.3	12.3	12.7	12.8				13.5		6.21	6.4	6.75	6.75	7.01	7.08				7.56		0.247	0.253	0.265
TD-S	Cryptomeria japonica	TDS-193	23.7	24.2	24.9	25.1	25.4	25.9				27.4		16.6	16.8	17.1	17.2	17.3	17.6				18.1		17	17.9	19.2	19.8	20.3	21.4				24.7		10	10.6	11.6	12	12.4	13.2				15.7		0.356	0.372	0.4
TD-S	Cryptomeria japonica	TDS-194	29.3	30	30.8	30.6	31.1	31.4				33		18.8	19.1	19.3	19.3	19.4	19.5				20		29.6	31.4	33.6	32.9	34.4	35.1				40.1		19.6	21.1	22.8	22.2	23.5	24.1				28.3		0.596	0.63	0.669
TD-S	Cryptomeria japonica	TDS-195	18	18.4	18.7	18.9	19.2	19.4				20.2		13.8	14	14.1	14.3	14.4	14.5				15		8.28	8.74	9.06	9.43	9.72	10				11.2		4.17	4.45	4.65	4.88	5.07	5.26				6		0.178	0.188	0.195
TD-S	Cryptomeria japonica	TDS-196	17.1	17.2	17.2	17.3	17.4	17.5				17.6		13.2	13.3	13.3	13.3	13.4	13.5				13.5		7.25	7.32	7.32	7.43	7.53	7.64				7.79		3.55	3.59	3.59	3.65	3.72	3.78				3.87		0.156	0.157	0.157
TD-S	Cryptomeria japonica	TDS-197	21.3	22.1	22.6	23.3	24.1	24.7				26.6		15.5	15.9	16.1	16.4	16.8	17				17.8		12.9	14	15	16.2	17.7	18.8				23		7.12	7.92	8.55	9.42	10.5	11.3				14.4		0.272	0.296	0.314
TD-S	Cryptomeria japonica	TDS-198	28.2	28.9	29.2	29.7	29.9	30.2				31.6		18.4	18.7	18.8	19	19	19.1				19.6		26.7	28.3	29.2	30.6	31.1	31.8				35.8		17.3	18.6	19.2	20.4	20.8	21.4				24.7		0.541	0.573	0.588
TD-S	Cryptomeria japonica	TDS-199	18.1	18.1	18.3	18.4	18.5	18.5				18.5		13.8	13.8	14	14	14	14.1				14.1		8.39	8.43	8.66	8.7	8.82	8.9				8.9		4.24	4.26	4.41	4.43	4.5	4.55				4.55		0.181	0.182	0.187
TD-S	Cryptomeria japonica	TDS-200	29.8	30.7	31	31.3	32.1	32.3				34.3		19	19.3	19.4	19.5	19.8	19.8				20.5		30.7	33.2	34.1	34.9	37.5	37.9				44.5		20.5	22.5	23.3	23.9	26.1	26.5				32.1		0.616	0.662	0.677
[truncated: 211 more rows]
[truncated: 7 more columns]

## Sheet: Table S2
Table S2. Summary of the mean* volume ratio and specific density of bark, sapwood and heartwood.
[truncated: 99 more rows]

## Sheet: Table S3
Table S3. Summary of plot-scale aboveground biomass values.
[truncated: 98 more rows]

## Sheet: Table S4
Table S4. Summary of the 137Cs activity concentrations in needles/leaves and branches†.
[truncated: 609 more rows]

[truncated: 3 more sheets: Table S5, Table S6, Table S7]
